# Supplementary material for: Crystal structure of ochraceolide A isolated from Elaeodendron trichotomum (Turcz.) Lundell
Source: Acta Crystallogr E Crystallogr Commun. 2017 Sep 15;73(Pt 10):1475–8. doi: 10.1107/S2056989017012816 (PMC5730298; doi:10.1107/S2056989017012816)
Supplement: Supplementary file 1 [file e-73-01475-sup1.cif]

##############################################################################
#                                                                            #
# This CIF contains the data in a paper accepted for publication in          #
# Acta Crystallographica Section E. It conforms to the requirements of       #
# Notes for Authors for Acta Crystallographica Section E, and has been       #
# peer reviewed under the auspices of the IUCr Commission on Journals.       #
#                                                                            #
# Full details of the Crystallographic Information File format               #
# are given in the paper "The Crystallographic Information File (CIF):       #
# a New Standard Archive File for Crystallography" by S. R. Hall, F. H.      #
# Allen and I. D. Brown [Acta Cryst. (1991), A47, 655-685].                  #
#                                                                            #
# The current version of the core CIF dictionary is obtainable from          #
# ftp://ftp.iucr.org/pub/cif_core.dic.                                       #
#                                                                            #
# Software is freely available for graphical display of the structure(s)     #
# in this CIF. For information consult the CIF software page                 #
# http://www.iucr.org/resources/cif/software.                                #
#                                                                            #
# This file may be used for bona fide research purposes within the           #
# scientific community so long as proper attribution is given to the journal # 
# article from which it was obtained.                                        #
#                                                                            #
##############################################################################
data_I
_audit_creation_method     'SHELXL-2014/7'
_journal_date_recd_electronic     2017-08-24
_journal_date_accepted     2017-09-06
_journal_name_full     'Acta Crystallographica, Section E'
_journal_year     2017
_journal_volume     73
_journal_issue     10
_journal_page_first     1475
_journal_page_last     1478
_journal_paper_category     GO
_journal_paper_doi     10.1107/S2056989017012816
_journal_coeditor_code     LH4023
_publ_contact_author_name     'Gumersindo Mir\'on-Lopez'
_publ_contact_author_address
;
Facultad de Qu\'imica, Universidad Aut\'onoma de Yucat\'an,
Calle 43 No. 613,
 Col.
Inal\'ambrical, CP97069, M\'erida, Yucat\'an, M\'exico
;
_publ_contact_author_email     gmiron@correo.uady.mx
_publ_contact_author_fax     ?
_publ_contact_author_phone     ?
_publ_section_title
;
Crystal structure of ochraceolide A isolated from <i>Elaeodendron
trichotomum</i> (Turcz.) Lundell
;
_publ_section_title_footnote     .
loop_
    _publ_author_name
    _publ_author_footnote
    _publ_author_address
    'Herrera-Espa\~na, Angel D.' .
;
Facultad de Qu\'imica, Universidad Aut\'onoma de Yucat\'an, Calle 43 No. 613,
Col. Inal\'ambrica, 97069, M\'erida, Yucat\'an,
Mexico
;
    'Mena-Rej\'on, Gonzalo J.' .
;
Facultad de Qu\'imica, Universidad Aut\'onoma de Yucat\'an, Calle 43 No. 613,
Col. Inal\'ambrica, 97069, M\'erida, Yucat\'an,
Mexico
;
    'Hern\'andez-Ortega, Sim\'on' .
;
Instituto de Qu\'imica, Universidad Nacional Aut\'onoma de M\'exico, Circuito,
Exterior, Ciudad Universitaria, 04510, Mexico City,
Mexico
;
    'Quijano, Leovigildo' .
;
Instituto de Qu\'imica, Universidad Nacional Aut\'onoma de M\'exico, Circuito,
Exterior, Ciudad Universitaria, 04510, Mexico City,
Mexico
;
    'Mir\'on-L\'opez, Gumersindo' .
;
Facultad de Qu\'imica, Universidad Aut\'onoma de Yucat\'an, Calle 43 No. 613,
Col. Inal\'ambrica, 97069, M\'erida, Yucat\'an,
Mexico
;
_publ_section_synopsis
;
The crystal structure of the triterpene lactone ochraceolide A
(3-oxolup-20(29)-en-30,21\a-olide) isolated from <i>Elaeodendron
trichotomum</i> (Turcz.) Lundell is reported.
;
_chemical_name_systematic
;\
6a<i>R</i>,6
b<i>R</i>,8a<i>S</i>,9a<i>R</i>,12a<i>R</i>,14b<i>R</i>)-4,4,6a,6
b,8a,14b-Hexamethyl-12-methyleneicosahydro-3<i>H</i>-phenanthro[1',2':\
6,7]indeno[2,1-<i>b</i>]furan-3,11(2<i>H</i>)-dione
;
_chemical_name_common     ?
_chemical_formula_moiety     'C30 H44 O3'
_chemical_formula_sum     'C30 H44 O3'
_chemical_formula_iupac     'C30 H44 O3'
_chemical_formula_weight     452.65
_chemical_melting_point     ?
_shelx_space_group_comment
;
The symmetry employed for this shelxl refinement is uniquely defined
by the following loop, which should always be used as a source of
symmetry information in preference to the above space-group names.
They are only intended as comments.
;
_space_group_crystal_system     orthorhombic
_space_group_name_H-M_alt     'P 21 21 21'
_space_group_name_Hall     'P 2ac 2ab'
loop_
    _space_group_symop_operation_xyz
    'x, y, z'
    '-x+1/2, -y, z+1/2'
    '-x, y+1/2, -z+1/2'
    'x+1/2, -y+1/2, -z'
_cell_length_a     7.6131(5)
_cell_length_b     11.7216(7)
_cell_length_c     27.7076(17)
_cell_angle_alpha     90
_cell_angle_beta     90
_cell_angle_gamma     90
_cell_volume     2472.6(3)
_cell_formula_units_Z     4
_cell_measurement_reflns_used     9889
_cell_measurement_theta_min     3.19
_cell_measurement_theta_max     68.28
_cell_measurement_temperature     150(2)
_exptl_crystal_description     Prism
_exptl_crystal_colour     colourless
_exptl_crystal_size_max     0.359
_exptl_crystal_size_mid     0.274
_exptl_crystal_size_min     0.254
_exptl_crystal_density_diffrn     1.216
_exptl_crystal_density_meas     ?
_exptl_crystal_density_method     ?
_exptl_crystal_F_000     992
_exptl_absorpt_coefficient_mu     0.589
_exptl_absorpt_correction_type     multi-scan
_exptl_absorpt_process_details
;
(SADABS; Krause <i>et al.</i>,  2015)
;
_shelx_estimated_absorpt_T_min     0.817
_shelx_estimated_absorpt_T_max     0.865
_exptl_absorpt_correction_T_min     0.7834
_exptl_absorpt_correction_T_max     0.8643
_diffrn_ambient_temperature     150(2)
_diffrn_radiation_type     CuK\a
_diffrn_radiation_wavelength     1.54178
_diffrn_measurement_device_type     'Bruker D8 Venture'
_diffrn_measurement_method     \w-scans
_diffrn_detector_area_resol_mean     52.0833
_diffrn_reflns_number     14632
_diffrn_reflns_av_R_equivalents     0.0609
_diffrn_reflns_theta_min     3.190
_diffrn_reflns_theta_max     68.278
_diffrn_reflns_theta_full     67.679
_diffrn_measured_fraction_theta_max     0.998
_diffrn_measured_fraction_theta_full     0.998
_diffrn_reflns_limit_h_min     -9
_diffrn_reflns_limit_h_max     8
_diffrn_reflns_limit_k_min     -13
_diffrn_reflns_limit_k_max     14
_diffrn_reflns_limit_l_min     -33
_diffrn_reflns_limit_l_max     33
_refine_special_details     ?
_reflns_number_total     4513
_reflns_number_gt     4057
_reflns_threshold_expression     'I > 2\s(I)'
_refine_ls_structure_factor_coef     Fsqd
_refine_ls_matrix_type     full
_refine_ls_R_factor_all     0.0668
_refine_ls_R_factor_gt     0.0608
_refine_ls_wR_factor_gt     0.1565
_refine_ls_wR_factor_ref     0.1639
_refine_ls_goodness_of_fit_ref     1.088
_refine_ls_restrained_S_all     1.088
_refine_ls_number_reflns     4513
_refine_ls_number_parameters     304
_refine_ls_number_restraints     0
_refine_ls_hydrogen_treatment     constr
_refine_ls_weighting_scheme     calc
_refine_ls_weighting_details
              'w=1/[\s^2^(Fo^2^)+(0.0789P)^2^+0.8039P] where P=(Fo^2^+2Fc^2^)/3'
_atom_sites_solution_hydrogens     geom
_atom_sites_solution_primary     ?
_atom_sites_solution_secondary     ?
_refine_ls_shift/su_max     0.000
_refine_ls_shift/su_mean     0.000
_refine_diff_density_max     0.284
_refine_diff_density_min     -0.190
_refine_ls_extinction_method     none
_refine_ls_extinction_coef     .
_refine_ls_abs_structure_details
;
Flack <i>x</i> determined using 1515 quotients
[(<i>I</i>^+^)-(<i>I</i>^-^)]/[(<i>I</i>^+^)+(<i>I</i>^-^)]
(Parsons <i>et al.</i>,  2013).
;
_refine_ls_abs_structure_Flack     0.2(3)
loop_
    _atom_type_symbol
    _atom_type_description
    _atom_type_scat_dispersion_real
    _atom_type_scat_dispersion_imag
    _atom_type_scat_source
    'C' 'C' 0.0181 0.0091
                         'International Tables Vol C Tables 4.2.6.8 and 6.1.1.4'
    'H' 'H' 0.0000 0.0000
                         'International Tables Vol C Tables 4.2.6.8 and 6.1.1.4'
    'O' 'O' 0.0492 0.0322
                         'International Tables Vol C Tables 4.2.6.8 and 6.1.1.4'
_computing_data_collection
;
APEX3 (Bruker, 2014)
;
_computing_cell_refinement
;
APEX3 (Bruker, 2014)
;
_computing_data_reduction
;
SAINT (Bruker, 2014)
;
_computing_structure_solution
;
SHELXS2014 (Bruker, 2014)
;
_computing_structure_refinement
;
<i>SHELXL2014/7</i> (Sheldrick, 2015)
;
_computing_molecular_graphics
;
Mercury (Macrae <i>et al.</i>,  2006)
;
_computing_publication_material
;
PLATON (Spek, 2009) and publCIF (Westrip, 2010)
;
loop_
    _atom_site_type_symbol
    _atom_site_label
    _atom_site_fract_x
    _atom_site_fract_y
    _atom_site_fract_z
    _atom_site_U_iso_or_equiv
    _atom_site_adp_type
    _atom_site_calc_flag
    _atom_site_occupancy
    _atom_site_disorder_assembly
    _atom_site_disorder_group
    O O1 0.7000(9) 0.2747(4) 1.1228(2) 0.127(2) Uani d 1 . .
    O O2 0.2109(5) 0.5554(3) 0.68677(10) 0.0712(10) Uani d 1 . .
    O O3 0.0663(6) 0.3910(4) 0.68208(13) 0.0865(12) Uani d 1 . .
    C C1 0.4287(7) 0.3773(4) 1.02722(13) 0.0568(11) Uani d 1 . .
    H H1A 0.3012 0.3872 1.0216 0.068 Uiso calc 1 . .
    H H1B 0.4687 0.3118 1.0075 0.068 Uiso calc 1 . .
    C C2 0.4602(8) 0.3508(4) 1.08081(14) 0.0692(14) Uani d 1 . .
    H H2A 0.3999 0.4094 1.1005 0.083 Uiso calc 1 . .
    H H2B 0.4059 0.2762 1.0884 0.083 Uiso calc 1 . .
    C C3 0.6490(8) 0.3471(4) 1.09523(16) 0.0674(14) Uani d 1 . .
    C C4 0.7745(6) 0.4361(3) 1.07509(13) 0.0498(10) Uani d 1 . .
    C C5 0.7231(6) 0.4658(3) 1.02182(11) 0.0415(8) Uani d 1 . .
    H H5 0.7540 0.3957 1.0031 0.050 Uiso calc 1 . .
    C C6 0.8379(6) 0.5589(3) 0.99999(13) 0.0482(9) Uani d 1 . .
    H H6A 0.9620 0.5455 1.0091 0.058 Uiso calc 1 . .
    H H6B 0.8022 0.6339 1.0131 0.058 Uiso calc 1 . .
    C C7 0.8213(5) 0.5604(3) 0.94485(12) 0.0443(8) Uani d 1 . .
    H H7A 0.8673 0.4876 0.9319 0.053 Uiso calc 1 . .
    H H7B 0.8953 0.6228 0.9319 0.053 Uiso calc 1 . .
    C C8 0.6322(5) 0.5770(3) 0.92684(11) 0.0347(7) Uani d 1 . .
    C C9 0.5071(5) 0.4933(3) 0.95387(10) 0.0372(8) Uani d 1 . .
    H H9 0.5416 0.4159 0.9420 0.045 Uiso calc 1 . .
    C C10 0.5260(5) 0.4859(3) 1.01054(11) 0.0420(8) Uani d 1 . .
    C C11 0.3177(5) 0.5085(4) 0.93680(12) 0.0460(9) Uani d 1 . .
    H H11A 0.2746 0.5839 0.9478 0.055 Uiso calc 1 . .
    H H11B 0.2436 0.4494 0.9522 0.055 Uiso calc 1 . .
    C C12 0.2954(5) 0.5006(3) 0.88168(12) 0.0424(8) Uani d 1 . .
    H H12A 0.3119 0.4204 0.8715 0.051 Uiso calc 1 . .
    H H12B 0.1743 0.5235 0.8730 0.051 Uiso calc 1 . .
    C C13 0.4255(5) 0.5761(3) 0.85450(11) 0.0326(7) Uani d 1 . .
    H H13 0.3992 0.6569 0.8634 0.039 Uiso calc 1 . .
    C C14 0.6178(4) 0.5509(3) 0.87041(11) 0.0321(7) Uani d 1 . .
    C C15 0.7510(5) 0.6247(3) 0.84160(12) 0.0410(8) Uani d 1 . .
    H H15A 0.7459 0.7039 0.8539 0.049 Uiso calc 1 . .
    H H15B 0.8708 0.5953 0.8478 0.049 Uiso calc 1 . .
    C C16 0.7197(5) 0.6269(4) 0.78673(12) 0.0457(9) Uani d 1 . .
    H H16A 0.7982 0.6842 0.7718 0.055 Uiso calc 1 . .
    H H16B 0.7496 0.5514 0.7730 0.055 Uiso calc 1 . .
    C C17 0.5299(5) 0.6555(3) 0.77439(12) 0.0405(8) Uani d 1 . .
    C C18 0.4109(4) 0.5670(3) 0.79938(11) 0.0336(7) Uani d 1 . .
    H H18 0.4567 0.4900 0.7903 0.040 Uiso calc 1 . .
    C C19 0.2307(5) 0.5807(3) 0.77408(12) 0.0415(8) Uani d 1 . .
    H H19 0.1522 0.6334 0.7925 0.050 Uiso calc 1 . .
    C C20 0.1359(5) 0.4732(3) 0.76020(13) 0.0460(9) Uani d 1 . .
    C C21 0.2797(6) 0.6321(4) 0.72350(13) 0.0522(10) Uani d 1 . .
    H H21 0.2275 0.7099 0.7198 0.063 Uiso calc 1 . .
    C C22 0.4785(6) 0.6384(4) 0.72141(12) 0.0504(10) Uani d 1 . .
    H H22A 0.5178 0.7034 0.7013 0.060 Uiso calc 1 . .
    H H22B 0.5291 0.5670 0.7083 0.060 Uiso calc 1 . .
    C C30 0.1290(6) 0.4657(5) 0.70646(16) 0.0625(13) Uani d 1 . .
    C C29 0.0717(5) 0.3894(4) 0.78608(15) 0.0525(10) Uani d 1 . .
    H H29A 0.0215 0.3248 0.7706 0.063 Uiso calc 1 . .
    H H29B 0.0754 0.3932 0.8203 0.063 Uiso calc 1 . .
    C C26 0.5821(6) 0.7027(3) 0.93685(12) 0.0470(9) Uani d 1 . .
    H H26A 0.6189 0.7235 0.9696 0.071 Uiso calc 1 . .
    H H26B 0.4546 0.7118 0.9339 0.071 Uiso calc 1 . .
    H H26C 0.6411 0.7523 0.9134 0.071 Uiso calc 1 . .
    C C28 0.4863(6) 0.7796(3) 0.78893(14) 0.0491(9) Uani d 1 . .
    H H28A 0.5315 0.7947 0.8214 0.074 Uiso calc 1 . .
    H H28B 0.3587 0.7905 0.7886 0.074 Uiso calc 1 . .
    H H28C 0.5410 0.8324 0.7660 0.074 Uiso calc 1 . .
    C C27 0.6651(5) 0.4251(3) 0.85928(11) 0.0382(8) Uani d 1 . .
    H H27A 0.6767 0.4150 0.8243 0.057 Uiso calc 1 . .
    H H27B 0.5721 0.3750 0.8715 0.057 Uiso calc 1 . .
    H H27C 0.7765 0.4057 0.8750 0.057 Uiso calc 1 . .
    C C25 0.4458(7) 0.5894(4) 1.03594(13) 0.0546(11) Uani d 1 . .
    H H25A 0.3345 0.6096 1.0203 0.082 Uiso calc 1 . .
    H H25B 0.5271 0.6540 1.0338 0.082 Uiso calc 1 . .
    H H25C 0.4243 0.5709 1.0699 0.082 Uiso calc 1 . .
    C C24 0.7708(7) 0.5395(4) 1.10971(13) 0.0584(12) Uani d 1 . .
    H H24A 0.6501 0.5677 1.1127 0.088 Uiso calc 1 . .
    H H24B 0.8460 0.6002 1.0969 0.088 Uiso calc 1 . .
    H H24C 0.8140 0.5161 1.1415 0.088 Uiso calc 1 . .
    C C23 0.9581(8) 0.3866(5) 1.07703(17) 0.0815(18) Uani d 1 . .
    H H23A 0.9834 0.3605 1.1099 0.122 Uiso calc 1 . .
    H H23B 1.0434 0.4453 1.0677 0.122 Uiso calc 1 . .
    H H23C 0.9665 0.3220 1.0547 0.122 Uiso calc 1 . .
loop_
    _atom_site_aniso_label
    _atom_site_aniso_U_11
    _atom_site_aniso_U_22
    _atom_site_aniso_U_33
    _atom_site_aniso_U_12
    _atom_site_aniso_U_13
    _atom_site_aniso_U_23
    O1 0.166(5) 0.085(3) 0.131(4) 0.003(3) -0.022(4) 0.066(3)
    O2 0.079(2) 0.100(3) 0.0340(13) 0.015(2) -0.0172(15) 0.0057(15)
    O3 0.090(3) 0.108(3) 0.062(2) 0.011(2) -0.0361(19) -0.023(2)
    C1 0.084(3) 0.058(2) 0.0289(17) -0.010(2) 0.0078(19) 0.0033(16)
    C2 0.116(4) 0.061(3) 0.0311(19) -0.014(3) 0.013(2) 0.0049(18)
    C3 0.115(4) 0.041(2) 0.046(2) 0.011(2) -0.007(3) 0.0053(18)
    C4 0.076(3) 0.0434(19) 0.0296(16) 0.0128(19) -0.0052(17) 0.0002(14)
    C5 0.064(2) 0.0337(16) 0.0270(15) 0.0099(16) -0.0007(15) -0.0032(13)
    C6 0.057(2) 0.050(2) 0.0371(18) -0.0026(18) -0.0093(17) 0.0000(15)
    C7 0.050(2) 0.049(2) 0.0336(16) -0.0053(17) -0.0016(16) 0.0048(15)
    C8 0.0472(19) 0.0259(14) 0.0312(15) -0.0022(13) 0.0003(14) -0.0001(12)
    C9 0.050(2) 0.0376(17) 0.0242(14) -0.0016(15) 0.0050(14) -0.0011(12)
    C10 0.060(2) 0.0402(18) 0.0253(14) 0.0005(17) 0.0048(15) -0.0029(13)
    C11 0.045(2) 0.061(2) 0.0320(16) -0.0069(17) 0.0054(15) 0.0050(16)
    C12 0.0439(19) 0.050(2) 0.0329(16) -0.0072(16) 0.0017(15) 0.0037(15)
    C13 0.0406(17) 0.0297(15) 0.0274(14) 0.0047(13) 0.0028(13) 0.0006(12)
    C14 0.0400(17) 0.0275(15) 0.0288(14) 0.0006(13) 0.0038(13) 0.0023(11)
    C15 0.0418(19) 0.0447(18) 0.0364(17) -0.0028(15) 0.0029(14) 0.0093(14)
    C16 0.047(2) 0.054(2) 0.0360(18) 0.0031(17) 0.0089(15) 0.0156(16)
    C17 0.049(2) 0.0415(18) 0.0305(16) 0.0104(15) 0.0075(15) 0.0103(14)
    C18 0.0394(18) 0.0333(16) 0.0280(15) 0.0087(14) -0.0002(13) 0.0013(12)
    C19 0.0452(19) 0.0445(18) 0.0348(16) 0.0176(15) -0.0005(15) 0.0002(14)
    C20 0.0397(19) 0.055(2) 0.0432(19) 0.0165(17) -0.0098(16) -0.0102(17)
    C21 0.063(2) 0.058(2) 0.0356(18) 0.024(2) -0.0016(17) 0.0059(16)
    C22 0.062(2) 0.061(2) 0.0288(17) 0.0212(19) 0.0064(16) 0.0122(16)
    C30 0.057(3) 0.087(3) 0.044(2) 0.022(3) -0.021(2) -0.014(2)
    C29 0.043(2) 0.060(2) 0.055(2) 0.0029(18) -0.0046(18) -0.0162(19)
    C26 0.075(3) 0.0307(17) 0.0350(17) -0.0006(17) -0.0062(18) -0.0047(13)
    C28 0.063(3) 0.0358(18) 0.049(2) 0.0035(17) 0.0063(19) 0.0128(16)
    C27 0.052(2) 0.0354(17) 0.0271(14) 0.0116(15) -0.0014(14) 0.0004(13)
    C25 0.070(3) 0.062(2) 0.0316(17) 0.020(2) 0.0030(18) -0.0088(17)
    C24 0.093(3) 0.052(2) 0.0298(16) 0.011(2) -0.0087(19) -0.0049(16)
    C23 0.106(4) 0.095(4) 0.044(2) 0.049(4) -0.019(3) -0.010(2)
_geom_special_details
;
 All esds (except the esd in the dihedral angle between two l.s. planes)
 are estimated using the full covariance matrix.  The cell esds are taken
 into account individually in the estimation of esds in distances, angles
 and torsion angles; correlations between esds in cell parameters are only
 used when they are defined by crystal symmetry.  An approximate (isotropic)
 treatment of cell esds is used for estimating esds involving l.s. planes.
;
loop_
    _geom_bond_atom_site_label_1
    _geom_bond_atom_site_label_2
    _geom_bond_site_symmetry_2
    _geom_bond_distance
    _geom_bond_publ_flag
    O1 C3 . 1.206(6) ?
    O2 C30 . 1.338(7) ?
    O2 C21 . 1.455(6) ?
    O3 C30 . 1.205(6) ?
    C1 C2 . 1.536(5) ?
    C1 C10 . 1.544(6) ?
    C1 H1A . 0.9900 ?
    C1 H1B . 0.9900 ?
    C2 C3 . 1.492(8) ?
    C2 H2A . 0.9900 ?
    C2 H2B . 0.9900 ?
    C3 C4 . 1.521(7) ?
    C4 C23 . 1.515(7) ?
    C4 C24 . 1.546(5) ?
    C4 C5 . 1.566(4) ?
    C5 C6 . 1.523(6) ?
    C5 C10 . 1.550(6) ?
    C5 H5 . 1.0000 ?
    C6 C7 . 1.533(5) ?
    C6 H6A . 0.9900 ?
    C6 H6B . 0.9900 ?
    C7 C8 . 1.536(5) ?
    C7 H7A . 0.9900 ?
    C7 H7B . 0.9900 ?
    C8 C26 . 1.546(5) ?
    C8 C9 . 1.559(5) ?
    C8 C14 . 1.597(4) ?
    C9 C11 . 1.528(5) ?
    C9 C10 . 1.579(4) ?
    C9 H9 . 1.0000 ?
    C10 C25 . 1.530(5) ?
    C11 C12 . 1.539(4) ?
    C11 H11A . 0.9900 ?
    C11 H11B . 0.9900 ?
    C12 C13 . 1.527(5) ?
    C12 H12A . 0.9900 ?
    C12 H12B . 0.9900 ?
    C13 C18 . 1.535(4) ?
    C13 C14 . 1.557(5) ?
    C13 H13 . 1.0000 ?
    C14 C27 . 1.549(4) ?
    C14 C15 . 1.553(5) ?
    C15 C16 . 1.539(5) ?
    C15 H15A . 0.9900 ?
    C15 H15B . 0.9900 ?
    C16 C17 . 1.522(5) ?
    C16 H16A . 0.9900 ?
    C16 H16B . 0.9900 ?
    C17 C22 . 1.532(5) ?
    C17 C18 . 1.542(5) ?
    C17 C28 . 1.545(5) ?
    C18 C19 . 1.549(5) ?
    C18 H18 . 1.0000 ?
    C19 C20 . 1.502(6) ?
    C19 C21 . 1.570(5) ?
    C19 H19 . 1.0000 ?
    C20 C29 . 1.311(6) ?
    C20 C30 . 1.492(5) ?
    C21 C22 . 1.517(6) ?
    C21 H21 . 1.0000 ?
    C22 H22A . 0.9900 ?
    C22 H22B . 0.9900 ?
    C29 H29A . 0.9500 ?
    C29 H29B . 0.9500 ?
    C26 H26A . 0.9800 ?
    C26 H26B . 0.9800 ?
    C26 H26C . 0.9800 ?
    C28 H28A . 0.9800 ?
    C28 H28B . 0.9800 ?
    C28 H28C . 0.9800 ?
    C27 H27A . 0.9800 ?
    C27 H27B . 0.9800 ?
    C27 H27C . 0.9800 ?
    C25 H25A . 0.9800 ?
    C25 H25B . 0.9800 ?
    C25 H25C . 0.9800 ?
    C24 H24A . 0.9800 ?
    C24 H24B . 0.9800 ?
    C24 H24C . 0.9800 ?
    C23 H23A . 0.9800 ?
    C23 H23B . 0.9800 ?
    C23 H23C . 0.9800 ?
loop_
    _geom_angle_atom_site_label_1
    _geom_angle_atom_site_label_2
    _geom_angle_atom_site_label_3
    _geom_angle_site_symmetry_1
    _geom_angle_site_symmetry_3
    _geom_angle
    _geom_angle_publ_flag
    C30 O2 C21 . . 111.6(3) ?
    C2 C1 C10 . . 112.4(4) ?
    C2 C1 H1A . . 109.1 ?
    C10 C1 H1A . . 109.1 ?
    C2 C1 H1B . . 109.1 ?
    C10 C1 H1B . . 109.1 ?
    H1A C1 H1B . . 107.8 ?
    C3 C2 C1 . . 114.5(4) ?
    C3 C2 H2A . . 108.6 ?
    C1 C2 H2A . . 108.6 ?
    C3 C2 H2B . . 108.6 ?
    C1 C2 H2B . . 108.6 ?
    H2A C2 H2B . . 107.6 ?
    O1 C3 C2 . . 120.0(6) ?
    O1 C3 C4 . . 120.9(6) ?
    C2 C3 C4 . . 119.1(4) ?
    C23 C4 C3 . . 107.7(4) ?
    C23 C4 C24 . . 107.2(4) ?
    C3 C4 C24 . . 107.4(4) ?
    C23 C4 C5 . . 110.4(3) ?
    C3 C4 C5 . . 110.0(4) ?
    C24 C4 C5 . . 113.9(3) ?
    C6 C5 C10 . . 111.5(3) ?
    C6 C5 C4 . . 113.0(3) ?
    C10 C5 C4 . . 117.7(3) ?
    C6 C5 H5 . . 104.3 ?
    C10 C5 H5 . . 104.3 ?
    C4 C5 H5 . . 104.3 ?
    C5 C6 C7 . . 110.9(3) ?
    C5 C6 H6A . . 109.5 ?
    C7 C6 H6A . . 109.5 ?
    C5 C6 H6B . . 109.5 ?
    C7 C6 H6B . . 109.5 ?
    H6A C6 H6B . . 108.0 ?
    C6 C7 C8 . . 113.7(3) ?
    C6 C7 H7A . . 108.8 ?
    C8 C7 H7A . . 108.8 ?
    C6 C7 H7B . . 108.8 ?
    C8 C7 H7B . . 108.8 ?
    H7A C7 H7B . . 107.7 ?
    C7 C8 C26 . . 107.0(3) ?
    C7 C8 C9 . . 109.7(3) ?
    C26 C8 C9 . . 111.3(3) ?
    C7 C8 C14 . . 111.0(3) ?
    C26 C8 C14 . . 110.0(3) ?
    C9 C8 C14 . . 107.9(2) ?
    C11 C9 C8 . . 110.7(3) ?
    C11 C9 C10 . . 113.6(3) ?
    C8 C9 C10 . . 117.1(3) ?
    C11 C9 H9 . . 104.6 ?
    C8 C9 H9 . . 104.6 ?
    C10 C9 H9 . . 104.6 ?
    C25 C10 C1 . . 108.9(3) ?
    C25 C10 C5 . . 114.5(3) ?
    C1 C10 C5 . . 106.2(3) ?
    C25 C10 C9 . . 112.2(3) ?
    C1 C10 C9 . . 107.4(3) ?
    C5 C10 C9 . . 107.3(3) ?
    C9 C11 C12 . . 113.8(3) ?
    C9 C11 H11A . . 108.8 ?
    C12 C11 H11A . . 108.8 ?
    C9 C11 H11B . . 108.8 ?
    C12 C11 H11B . . 108.8 ?
    H11A C11 H11B . . 107.7 ?
    C13 C12 C11 . . 112.5(3) ?
    C13 C12 H12A . . 109.1 ?
    C11 C12 H12A . . 109.1 ?
    C13 C12 H12B . . 109.1 ?
    C11 C12 H12B . . 109.1 ?
    H12A C12 H12B . . 107.8 ?
    C12 C13 C18 . . 113.8(3) ?
    C12 C13 C14 . . 111.1(3) ?
    C18 C13 C14 . . 109.7(3) ?
    C12 C13 H13 . . 107.3 ?
    C18 C13 H13 . . 107.3 ?
    C14 C13 H13 . . 107.3 ?
    C27 C14 C15 . . 106.0(3) ?
    C27 C14 C13 . . 110.0(3) ?
    C15 C14 C13 . . 111.3(3) ?
    C27 C14 C8 . . 111.2(2) ?
    C15 C14 C8 . . 110.6(3) ?
    C13 C14 C8 . . 107.8(2) ?
    C16 C15 C14 . . 114.6(3) ?
    C16 C15 H15A . . 108.6 ?
    C14 C15 H15A . . 108.6 ?
    C16 C15 H15B . . 108.6 ?
    C14 C15 H15B . . 108.6 ?
    H15A C15 H15B . . 107.6 ?
    C17 C16 C15 . . 111.9(3) ?
    C17 C16 H16A . . 109.2 ?
    C15 C16 H16A . . 109.2 ?
    C17 C16 H16B . . 109.2 ?
    C15 C16 H16B . . 109.2 ?
    H16A C16 H16B . . 107.9 ?
    C16 C17 C22 . . 115.4(3) ?
    C16 C17 C18 . . 108.0(3) ?
    C22 C17 C18 . . 101.1(3) ?
    C16 C17 C28 . . 110.7(4) ?
    C22 C17 C28 . . 108.5(3) ?
    C18 C17 C28 . . 112.9(3) ?
    C13 C18 C17 . . 111.0(3) ?
    C13 C18 C19 . . 120.5(3) ?
    C17 C18 C19 . . 104.3(3) ?
    C13 C18 H18 . . 106.8 ?
    C17 C18 H18 . . 106.8 ?
    C19 C18 H18 . . 106.8 ?
    C20 C19 C18 . . 117.0(3) ?
    C20 C19 C21 . . 101.9(3) ?
    C18 C19 C21 . . 103.5(3) ?
    C20 C19 H19 . . 111.2 ?
    C18 C19 H19 . . 111.2 ?
    C21 C19 H19 . . 111.2 ?
    C29 C20 C30 . . 119.2(4) ?
    C29 C20 C19 . . 131.9(3) ?
    C30 C20 C19 . . 108.8(4) ?
    O2 C21 C22 . . 111.3(3) ?
    O2 C21 C19 . . 107.6(4) ?
    C22 C21 C19 . . 106.9(3) ?
    O2 C21 H21 . . 110.3 ?
    C22 C21 H21 . . 110.3 ?
    C19 C21 H21 . . 110.3 ?
    C21 C22 C17 . . 103.0(3) ?
    C21 C22 H22A . . 111.2 ?
    C17 C22 H22A . . 111.2 ?
    C21 C22 H22B . . 111.2 ?
    C17 C22 H22B . . 111.2 ?
    H22A C22 H22B . . 109.1 ?
    O3 C30 O2 . . 121.8(4) ?
    O3 C30 C20 . . 128.1(5) ?
    O2 C30 C20 . . 110.1(4) ?
    C20 C29 H29A . . 120.0 ?
    C20 C29 H29B . . 120.0 ?
    H29A C29 H29B . . 120.0 ?
    C8 C26 H26A . . 109.5 ?
    C8 C26 H26B . . 109.5 ?
    H26A C26 H26B . . 109.5 ?
    C8 C26 H26C . . 109.5 ?
    H26A C26 H26C . . 109.5 ?
    H26B C26 H26C . . 109.5 ?
    C17 C28 H28A . . 109.5 ?
    C17 C28 H28B . . 109.5 ?
    H28A C28 H28B . . 109.5 ?
    C17 C28 H28C . . 109.5 ?
    H28A C28 H28C . . 109.5 ?
    H28B C28 H28C . . 109.5 ?
    C14 C27 H27A . . 109.5 ?
    C14 C27 H27B . . 109.5 ?
    H27A C27 H27B . . 109.5 ?
    C14 C27 H27C . . 109.5 ?
    H27A C27 H27C . . 109.5 ?
    H27B C27 H27C . . 109.5 ?
    C10 C25 H25A . . 109.5 ?
    C10 C25 H25B . . 109.5 ?
    H25A C25 H25B . . 109.5 ?
    C10 C25 H25C . . 109.5 ?
    H25A C25 H25C . . 109.5 ?
    H25B C25 H25C . . 109.5 ?
    C4 C24 H24A . . 109.5 ?
    C4 C24 H24B . . 109.5 ?
    H24A C24 H24B . . 109.5 ?
    C4 C24 H24C . . 109.5 ?
    H24A C24 H24C . . 109.5 ?
    H24B C24 H24C . . 109.5 ?
    C4 C23 H23A . . 109.5 ?
    C4 C23 H23B . . 109.5 ?
    H23A C23 H23B . . 109.5 ?
    C4 C23 H23C . . 109.5 ?
    H23A C23 H23C . . 109.5 ?
    H23B C23 H23C . . 109.5 ?
loop_
    _geom_torsion_atom_site_label_1
    _geom_torsion_atom_site_label_2
    _geom_torsion_atom_site_label_3
    _geom_torsion_atom_site_label_4
    _geom_torsion_site_symmetry_1
    _geom_torsion_site_symmetry_2
    _geom_torsion_site_symmetry_3
    _geom_torsion_site_symmetry_4
    _geom_torsion
    _geom_torsion_publ_flag
    C10 C1 C2 C3 . . . . -52.1(6) ?
    C1 C2 C3 O1 . . . . -139.3(5) ?
    C1 C2 C3 C4 . . . . 41.2(6) ?
    O1 C3 C4 C23 . . . . 24.3(6) ?
    C2 C3 C4 C23 . . . . -156.2(4) ?
    O1 C3 C4 C24 . . . . -90.8(6) ?
    C2 C3 C4 C24 . . . . 88.7(5) ?
    O1 C3 C4 C5 . . . . 144.7(5) ?
    C2 C3 C4 C5 . . . . -35.8(5) ?
    C23 C4 C5 C6 . . . . -64.0(5) ?
    C3 C4 C5 C6 . . . . 177.2(3) ?
    C24 C4 C5 C6 . . . . 56.6(5) ?
    C23 C4 C5 C10 . . . . 163.7(4) ?
    C3 C4 C5 C10 . . . . 44.9(4) ?
    C24 C4 C5 C10 . . . . -75.7(5) ?
    C10 C5 C6 C7 . . . . -61.6(4) ?
    C4 C5 C6 C7 . . . . 163.1(3) ?
    C5 C6 C7 C8 . . . . 57.3(4) ?
    C6 C7 C8 C26 . . . . 72.4(4) ?
    C6 C7 C8 C9 . . . . -48.5(4) ?
    C6 C7 C8 C14 . . . . -167.6(3) ?
    C7 C8 C9 C11 . . . . 179.7(3) ?
    C26 C8 C9 C11 . . . . 61.4(4) ?
    C14 C8 C9 C11 . . . . -59.3(3) ?
    C7 C8 C9 C10 . . . . 47.2(4) ?
    C26 C8 C9 C10 . . . . -71.1(4) ?
    C14 C8 C9 C10 . . . . 168.2(3) ?
    C2 C1 C10 C25 . . . . -66.7(5) ?
    C2 C1 C10 C5 . . . . 57.0(5) ?
    C2 C1 C10 C9 . . . . 171.6(4) ?
    C6 C5 C10 C25 . . . . -68.7(4) ?
    C4 C5 C10 C25 . . . . 64.3(4) ?
    C6 C5 C10 C1 . . . . 171.1(3) ?
    C4 C5 C10 C1 . . . . -56.0(4) ?
    C6 C5 C10 C9 . . . . 56.5(4) ?
    C4 C5 C10 C9 . . . . -170.6(3) ?
    C11 C9 C10 C25 . . . . -55.7(4) ?
    C8 C9 C10 C25 . . . . 75.5(4) ?
    C11 C9 C10 C1 . . . . 64.0(4) ?
    C8 C9 C10 C1 . . . . -164.8(3) ?
    C11 C9 C10 C5 . . . . 177.8(3) ?
    C8 C9 C10 C5 . . . . -51.0(4) ?
    C8 C9 C11 C12 . . . . 53.1(4) ?
    C10 C9 C11 C12 . . . . -172.7(3) ?
    C9 C11 C12 C13 . . . . -49.7(4) ?
    C11 C12 C13 C18 . . . . 178.0(3) ?
    C11 C12 C13 C14 . . . . 53.6(4) ?
    C12 C13 C14 C27 . . . . 60.9(3) ?
    C18 C13 C14 C27 . . . . -65.8(3) ?
    C12 C13 C14 C15 . . . . 178.1(3) ?
    C18 C13 C14 C15 . . . . 51.4(3) ?
    C12 C13 C14 C8 . . . . -60.5(3) ?
    C18 C13 C14 C8 . . . . 172.8(2) ?
    C7 C8 C14 C27 . . . . 62.4(4) ?
    C26 C8 C14 C27 . . . . -179.3(3) ?
    C9 C8 C14 C27 . . . . -57.8(4) ?
    C7 C8 C14 C15 . . . . -55.1(3) ?
    C26 C8 C14 C15 . . . . 63.2(4) ?
    C9 C8 C14 C15 . . . . -175.3(3) ?
    C7 C8 C14 C13 . . . . -176.9(3) ?
    C26 C8 C14 C13 . . . . -58.7(4) ?
    C9 C8 C14 C13 . . . . 62.9(3) ?
    C27 C14 C15 C16 . . . . 72.7(4) ?
    C13 C14 C15 C16 . . . . -46.9(4) ?
    C8 C14 C15 C16 . . . . -166.6(3) ?
    C14 C15 C16 C17 . . . . 50.6(4) ?
    C15 C16 C17 C22 . . . . -169.3(3) ?
    C15 C16 C17 C18 . . . . -57.2(4) ?
    C15 C16 C17 C28 . . . . 66.9(4) ?
    C12 C13 C18 C17 . . . . 173.2(3) ?
    C14 C13 C18 C17 . . . . -61.6(3) ?
    C12 C13 C18 C19 . . . . 51.0(4) ?
    C14 C13 C18 C19 . . . . 176.2(3) ?
    C16 C17 C18 C13 . . . . 64.1(4) ?
    C22 C17 C18 C13 . . . . -174.3(3) ?
    C28 C17 C18 C13 . . . . -58.6(4) ?
    C16 C17 C18 C19 . . . . -164.7(3) ?
    C22 C17 C18 C19 . . . . -43.1(3) ?
    C28 C17 C18 C19 . . . . 72.6(4) ?
    C13 C18 C19 C20 . . . . -98.8(4) ?
    C17 C18 C19 C20 . . . . 135.8(3) ?
    C13 C18 C19 C21 . . . . 150.0(3) ?
    C17 C18 C19 C21 . . . . 24.7(3) ?
    C18 C19 C20 C29 . . . . 63.3(5) ?
    C21 C19 C20 C29 . . . . 175.3(4) ?
    C18 C19 C20 C30 . . . . -113.1(3) ?
    C21 C19 C20 C30 . . . . -1.0(4) ?
    C30 O2 C21 C22 . . . . 116.4(4) ?
    C30 O2 C21 C19 . . . . -0.3(4) ?
    C20 C19 C21 O2 . . . . 0.8(4) ?
    C18 C19 C21 O2 . . . . 122.7(3) ?
    C20 C19 C21 C22 . . . . -118.8(4) ?
    C18 C19 C21 C22 . . . . 3.1(4) ?
    O2 C21 C22 C17 . . . . -146.9(3) ?
    C19 C21 C22 C17 . . . . -29.8(4) ?
    C16 C17 C22 C21 . . . . 160.8(3) ?
    C18 C17 C22 C21 . . . . 44.7(4) ?
    C28 C17 C22 C21 . . . . -74.3(4) ?
    C21 O2 C30 O3 . . . . -178.3(4) ?
    C21 O2 C30 C20 . . . . -0.4(5) ?
    C29 C20 C30 O3 . . . . 1.8(7) ?
    C19 C20 C30 O3 . . . . 178.7(4) ?
    C29 C20 C30 O2 . . . . -176.0(4) ?
    C19 C20 C30 O2 . . . . 0.9(5) ?
loop_
    _geom_hbond_atom_site_label_D
    _geom_hbond_atom_site_label_H
    _geom_hbond_atom_site_label_A
    _geom_hbond_site_symmetry_A
    _geom_hbond_distance_DH
    _geom_hbond_distance_HA
    _geom_hbond_distance_DA
    _geom_hbond_angle_DHA
    C2 H2A O2 2_565 0.99 2.57 3.395(5) 141
    C12 H12A O1 3_457 0.99 2.45 3.310(6) 146
    C24 H24A O3 2_565 0.98 2.58 3.357(6) 137
_shelx_hkl_file
;
   1   0   0 0.71465 0.23271   4
   2   0   0 143.119 10.8442   4
  -2   0   0 128.499 10.7930   6
   3   0   0 1.91013 0.70344   4
  -5   0   0 0.55362 0.73484   1
  -6   0   0 20.2240 2.94540   3
  -6   0   0 11.9473 3.18240   1
  -7   0   0 -0.9989 1.08947   3
  -8   0   0 0.76534 0.90393   3
  -9   0   0 0.09866 0.59741   3
   0   1   0 1.04797 0.16556   6
  -1  -1   0 121.298 10.0748   4
   1   1   0 130.703 10.0824   6
   1   1   0 138.236 10.0841   4
  -1  -1   0 116.000 10.0712   6
   2  -1   0 522.030 39.3557   4
   2   1   0 482.160 39.4047   4
  -2  -1   0 490.344 39.4044   6
   3  -1   0 1106.75 92.1963   4
   3   1   0 1230.27 92.2892   4
   4  -1   0 22.6217 2.53482   4
  -4  -1   0 27.0190 2.80595   1
  -5  -1   0 109.363 8.94508   1
   5   1   0 98.6489 9.06171   4
  -6   1   0 1.50632 1.27401   3
  -6  -1   0 -1.5435 1.21946   3
  -6  -1   0 -0.2209 0.89194   1
  -7  -1   0 1.31845 1.18286   3
  -7   1   0 2.82519 1.20158   3
  -8   1   0 1.02340 0.96849   3
  -8  -1   0 0.55413 0.94423   3
  -9  -1   0 54.1984 4.46290   3
  -9   1   0 50.3672 4.47484   3
   1  -2   0 3816.59 294.771   4
   1   2   0 3512.42 294.972   4
  -1   2   0 3840.58 294.787   6
   1  -2   0 3571.27 294.663   6
  -1  -2   0 3833.70 295.208   6
   1   2   0 3850.61 295.314   6
   2   2   0 2752.42 206.421   4
   2   2   0 2474.51 206.426   6
   3  -2   0 1280.70 96.9649   4
   3   2   0 1176.94 97.0815   4
  -4  -2   0 25.7075 2.73314   1
   4  -2   0 21.2444 2.50139   4
  -5  -2   0 236.658 17.9802   1
   5   2   0 204.257 18.1501   4
  -6  -2   0 9.91276 2.68068   3
  -6  -2   0 7.57666 2.72000   1
  -6   2   0 8.46154 2.78988   3
  -7   2   0 26.0205 3.37923   3
  -7  -2   0 32.1123 3.90278   1
  -7  -2   0 29.7577 3.49055   3
  -8  -2   0 -1.2175 0.87660   3
  -8   2   0 1.45730 1.01884   3
  -9  -2   0 4.09759 1.15508   3
  -9   2   0 5.74489 1.73361   3
  -1  -3   0 526.904 40.6529   6
   1   3   0 502.757 40.6309   6
   1   3   0 462.812 40.5867   4
  -1   3   0 558.157 40.5397   6
   2   3   0 1625.45 129.679   4
   2   3   0 1566.01 129.712   6
  -2   3   0 1737.64 129.500   6
   3  -3   0 60.4443 4.55571   4
   3   3   0 47.9404 4.80024   4
   4   3   0 344.211 26.5136   4
  -4  -3   0 313.659 26.3765   1
   5   3   0 87.1961 7.90118   4
  -5  -3   0 79.2499 7.26298   1
  -6  -3   0 0.46398 0.85358   1
  -6   3   0 1.73968 1.39084   3
  -6  -3   0 1.39023 1.13882   3
  -7  -3   0 1.79880 1.05007   3
  -7  -3   0 0.34342 0.95506   1
  -7   3   0 1.77959 1.21041   3
  -8  -3   0 2.05922 1.09963   3
  -8   3   0 2.13682 0.87623   3
   0  -4   0 1380.61 108.993   6
  -1   4   0 550.593 44.5878   4
   1   4   0 604.811 44.7755   6
   1  -4   0 499.315 44.5857   6
  -1   4   0 600.594 44.6546   6
   2  -4   0 408.695 30.3566   6
   2   4   0 407.688 30.6991   6
   2   4   0 334.473 30.5708   4
  -3  -4   0 42.8119 3.84372   1
   3   4   0 33.7967 3.72772   4
  -4  -4   0 35.7460 3.59795   1
   4   4   0 28.2643 3.80597   4
  -5  -4   0 516.460 37.7618   1
   5   4   0 425.316 37.9964   4
  -6  -4   0 203.796 16.5403   1
   6   4   0 198.788 16.3273   7
  -6  -4   0 199.069 16.2758   3
  -6   4   0 199.781 16.4385   3
  -6  -4   0 193.421 16.1632   5
  -7  -4   0 2.51524 0.98533   3
   7   4   0 2.19974 1.36697   7
  -7  -4   0 2.17065 0.93280   1
  -7   4   0 7.19257 2.45124   3
  -8  -4   0 3.56757 1.28277   3
  -8   4   0 2.79801 0.93905   3
   0   5   0 -0.1895 0.41320   4
   0   5   0 -0.2518 0.67194   6
   1   5   0 0.46535 0.72233   6
   1  -5   0 1.40189 0.66010   6
  -1   5   0 1.67591 0.86165   4
   1   5   0 0.61455 0.59146   4
   2   5   0 381.280 33.9027   4
   2   5   0 405.399 34.0567   6
  -2  -5   0 489.031 33.9321   1
   3   5   0 563.575 42.5021   4
  -3  -5   0 493.048 42.0370   1
  -4  -5   0 31.6882 3.51158   1
   4   5   0 40.6975 4.35787   4
  -4   5   0 22.6725 4.16638   2
  -5  -5   0 572.891 45.1872   3
   5   5   0 570.743 45.2388   7
  -5  -5   0 550.936 45.1557   5
  -5  -5   0 554.371 45.3491   1
  -5   5   0 590.147 45.3624   3
   6   5   0 16.8063 4.09639   7
  -6   5   0 17.2867 3.76819   3
  -6  -5   0 22.8987 3.00842   1
  -7  -5   0 7.27803 2.63698   1
   7   5   0 8.26996 2.50783   7
  -7   5   0 3.05457 1.36295   3
  -7  -5   0 3.13864 1.05257   3
  -8  -5   0 9.24794 1.44326   3
   8   5   0 9.72355 1.85452   7
   0   6   0 424.983 36.1818   4
   0   6   0 484.170 36.3748   6
  -1   6   0 98.4528 8.43085   6
   2   6   0 248.338 19.9012   4
  -2  -6   0 256.760 19.7974   1
   2   6   0 228.837 20.0500   6
  -3  -6   0 35.5861 3.59731   1
   3   6   0 32.3504 3.81974   4
  -3   6   0 31.2004 4.01143   2
  -4  -6   0 112.989 9.70010   1
  -4   6   0 113.461 9.99846   2
  -5  -6   0 640.125 48.0317   3
  -5  -6   0 583.827 48.2157   1
   5   6   0 637.514 48.0881   7
  -5  -6   0 551.026 47.9648   5
  -5   6   0 605.954 48.1704   3
   6   6   0 114.784 9.95975   7
  -6  -6   0 119.106 9.92502   3
  -6  -6   0 118.444 10.1686   1
  -6   6   0 118.267 10.1735   3
  -6  -6   0 119.842 9.87075   5
   7   6   0 13.6499 2.49235   7
  -7  -6   0 18.2393 3.18576   1
  -7  -6   0 12.7892 2.19137   3
  -7   6   0 17.4145 3.00230   3
   8   6   0 1.23861 0.75977   7
  -8   6   0 6.45559 1.96393   3
   0   7   0 -0.5912 0.82541   4
   0   7   0 2.89841 1.69738   6
   1   7   0 331.026 24.6348   4
   1   7   0 322.769 24.8376   6
  -1   7   0 254.838 24.5791   2
   2   7   0 1.63338 1.45834   4
  -2   7   0 1.00044 1.00398   2
   2   7   0 -0.2898 1.25729   2
  -2  -7   0 0.21906 0.93178   1
   3   7   0 1.78687 1.52836   2
  -3  -7   0 0.57608 0.78789   1
   3   7   0 -1.4260 1.70957   4
  -3   7   0 1.75630 0.99479   2
  -4   7   0 142.176 12.7536   3
  -4  -7   0 174.134 12.5319   5
  -4  -7   0 154.155 12.3811   3
  -4  -7   0 144.499 12.5454   1
  -4   7   0 154.483 12.7604   2
   4   7   0 127.555 12.3855   7
  -5  -7   0 204.753 15.4648   1
   5   7   0 183.834 15.2678   7
  -5   7   0 191.425 15.5099   3
  -5  -7   0 171.417 15.2096   5
  -5  -7   0 178.993 15.1841   3
  -6  -7   0 7.17358 1.95213   3
  -6  -7   0 8.37745 2.45536   1
  -6   7   0 3.86165 1.53733   3
   6   7   0 6.47637 2.11174   7
  -6  -7   0 9.51898 2.11930   5
  -7   7   0 36.4992 3.89991   3
  -7  -7   0 40.3567 3.47065   5
   7   7   0 36.6763 3.67223   7
  -7  -7   0 41.0751 4.25447   1
  -7  -7   0 39.5418 3.51797   3
   0   8   0 1.11603 1.06677   2
   0   8   0 1.48589 1.30995   4
  -1   8   0 36.6847 4.10276   2
   1   8   0 38.3577 4.46653   4
  -2   8   0 74.9742 6.66032   2
  -2  -8   0 71.1177 6.63758   1
   2   8   0 65.7027 7.08993   4
   3   8   0 11.1006 2.85613   7
  -3  -8   0 17.3226 2.74776   3
  -3   8   0 15.0227 3.01870   2
  -3  -8   0 11.8043 3.28880   7
  -3   8   0 8.97834 3.95790   3
  -3  -8   0 14.7648 2.86035   1
  -3  -8   0 10.4668 3.21166   5
   3   8   0 11.9515 3.42856   2
  -4  -8   0 259.999 19.4923   5
  -4  -8   0 238.558 19.7056   1
  -4   8   0 235.768 19.7839   2
  -4   8   0 238.900 19.6781   3
  -4  -8   0 227.577 19.3432   3
   4   8   0 234.211 19.4341   7
  -5  -8   0 13.7617 2.41920   3
  -5  -8   0 14.4321 2.58639   5
   5   8   0 14.1432 2.64986   7
  -5   8   0 23.2853 3.57269   3
  -5  -8   0 17.7259 2.90119   1
  -6   8   0 3.29197 1.43113   3
  -6  -8   0 2.05095 0.95938   5
   6   8   0 4.37384 1.88040   7
  -6  -8   0 4.29054 1.55637   3
  -6  -8   0 1.58458 0.92589   1
  -7  -8   0 21.6954 3.27891   1
  -7   8   0 21.2550 2.77240   3
  -7  -8   0 26.7069 2.42367   3
  -7  -8   0 28.3255 2.37465   5
   7   8   0 23.5837 2.52532   7
   0  -9   0 -0.8388 1.20653   7
  -1   9   0 121.336 10.8318   2
   1  -9   0 140.457 11.0800   7
  -1  -9   0 118.158 10.6317   7
  -2  -9   0 6.39017 2.69811   7
  -2   9   0 1.70765 2.30154   3
  -2  -9   0 9.45911 3.24149   1
   2  -9   0 15.3644 3.27703   7
  -3  -9   0 2.09939 1.26728   5
   3   9   0 0.47495 1.19537   7
  -3   9   0 1.09321 1.90960   3
  -3   9   0 5.05028 2.72038   2
  -3  -9   0 -0.2180 1.24115   7
   3   9   0 1.01533 1.47291   2
  -3  -9   0 0.83832 1.07562   1
  -3  -9   0 0.88401 1.11796   3
  -4  -9   0 57.1531 5.25251   3
   4   9   0 59.2397 5.40710   7
  -4  -9   0 62.6079 5.53610   1
  -4   9   0 54.2409 5.92962   3
  -4  -9   0 45.8769 5.29335   5
  -4   9   0 59.9224 5.94718   2
  -5  -9   0 34.1632 3.44344   3
   5   9   0 34.7396 3.68190   7
  -5  -9   0 34.3978 3.87470   1
  -5  -9   0 34.6224 3.58046   5
  -5   9   0 27.7659 4.05016   3
  -6   9   0 5.30331 2.06229   3
   6   9   0 2.12839 0.72687   7
  -6  -9   0 5.16585 2.76324   1
   7   9   0 13.3840 1.57799   7
   0 -10   0 26.9682 3.68870   7
   0  10   0 37.6526 3.96881   2
   1  10   0 51.2922 5.39385   2
  -1  10   0 47.8336 5.42262   2
  -1 -10   0 58.4494 5.04604   7
   1 -10   0 48.2445 5.08234   7
   2 -10   0 52.7895 5.37665   7
  -2 -10   0 63.6419 6.11622   7
  -2  10   0 57.0622 5.59216   2
   2  10   0 54.6349 5.63777   7
  -2 -10   0 55.1485 5.84096   5
   2  10   0 49.4736 5.71683   2
  -3 -10   0 80.5086 7.03313   7
  -3 -10   0 68.1047 7.25934   1
  -3 -10   0 83.5278 7.22431   5
  -3  10   0 83.0697 7.39478   2
   3  10   0 67.4531 7.33794   2
   3  10   0 89.7861 7.05931   7
  -4  10   0 13.7863 3.60723   3
   4  10   0 19.7998 2.69747   7
  -4 -10   0 11.1939 3.10674   1
  -4 -10   0 18.2390 2.55141   5
  -4  10   0 14.6847 2.81434   2
  -5 -10   0 10.7720 2.32224   5
  -5 -10   0 12.4255 3.08477   1
   5  10   0 15.8323 2.35093   7
  -5  10   0 15.4600 2.38645   3
  -6 -10   0 0.09684 0.49541   5
   6  10   0 1.55147 0.60150   7
   0  11   0 1.22135 1.13324   2
   0 -11   0 -0.2608 1.01037   7
  -1 -11   0 136.681 10.9846   7
  -1  11   0 120.823 11.2381   2
   1  11   0 129.464 11.3006   2
   1 -11   0 136.202 10.9815   7
  -2  11   0 1.97628 1.16686   2
  -2 -11   0 2.69535 1.47189   5
  -2 -11   0 3.28283 1.14810   7
  -2  11   0 9.32912 3.83551   3
   2 -11   0 3.85357 1.21967   7
  -3  11   0 38.0162 4.07900   2
   3  11   0 31.9962 4.04318   7
  -3 -11   0 30.9093 4.04212   5
  -3 -11   0 41.7249 3.96555   7
   3  11   0 38.8735 4.38239   2
  -4  11   0 2.35899 1.46260   3
  -4 -11   0 0.28967 1.56864   5
   4  11   0 -0.0080 0.82629   7
   5  11   0 7.74834 1.55413   7
  -5 -11   0 10.5175 1.53321   5
   0  12   0 6.06010 2.16342   2
   1  12   0 -0.4084 0.94174   2
   1 -12   0 1.29650 0.92889   7
  -1  12   0 -0.6187 2.18065   3
  -1  12   0 0.82081 0.87558   2
  -1 -12   0 1.04801 0.86040   7
   2  12   0 16.4773 2.76706   2
  -2  12   0 6.79460 2.85499   3
  -2 -12   0 15.6584 2.68710   5
  -2  12   0 12.9155 2.60616   2
   2 -12   0 12.7500 2.76125   7
  -3 -12   0 18.0269 2.45658   5
  -3  12   0 18.7767 2.76851   2
   4  12   0 0.63362 0.86069   7
  -4 -12   0 -0.3514 0.63693   5
   0 -13   0 1.11992 0.69409   7
   0  13   0 -0.3019 1.49701   3
   0  13   0 0.29539 0.97757   2
   1  13   0 4.92335 2.41004   2
  -1  13   0 1.57772 0.92221   2
  -1  13   0 0.06794 1.46887   3
  -1 -13   0 3.56271 1.34424   7
   2  13   0 3.52563 1.19832   2
  -2  13   0 4.85840 2.20684   2
   0  14   0 157.078 12.9359   2
  -1  14   0 6.69557 2.12299   2
  -1   0   1 1377.77 106.787   4
  -1   0  -1 1243.99 106.854   4
   1   0   1 1365.28 106.991   4
   1   0  -1 1419.17 106.862   4
   1   0   1 1362.70 106.805   6
   2   0   1 778.478 60.8558   4
  -2   0  -1 769.926 60.7956   6
  -2   0   1 768.347 60.8399   4
  -2   0   1 763.064 60.8255   6
   2   0  -1 774.846 60.8263   4
   3   0  -1 656.432 48.3783   4
   3   0   1 603.331 48.3855   4
  -3   0   1 574.772 48.3254   6
  -4   0  -1 -0.0080 0.67003   1
   4   0   1 1.25638 0.75466   4
  -4   0   1 0.24944 0.90066   1
   4   0  -1 0.64200 0.69007   4
  -5   0   1 111.233 9.39407   1
  -5   0  -1 110.422 9.33186   1
  -6   0  -1 113.709 10.1667   1
  -6   0   1 127.434 10.3425   1
  -6   0   1 120.278 10.1639   3
  -6   0  -1 114.235 10.1148   3
  -7   0  -1 -0.2726 1.13668   3
  -7   0   1 1.04606 1.25084   3
  -8   0   1 0.75532 1.02620   3
  -8   0  -1 0.10600 1.00377   3
  -9   0  -1 7.70523 1.42452   3
  -9   0   1 11.4036 1.44475   3
   0   1   1 2.73829 0.29199   6
   0  -1  -1 2.37055 0.28851   6
   0  -1  -1 2.93936 0.29853   4
  -1  -1  -1 5453.06 493.504   4
   1   1  -1 7142.16 493.729   4
  -1  -1  -1 6186.39 493.626   6
   1  -1  -1 6244.54 477.238   6
  -1  -1   1 6196.66 477.622   6
   1   1   1 5629.15 477.550   4
   1   1   1 6097.07 477.588   6
  -1  -1   1 6115.32 477.562   4
  -2   1   1 1909.16 146.657   6
   2  -1   1 1900.45 147.017   4
   2   1  -1 1894.19 146.725   4
  -2  -1  -1 1738.79 146.661   6
   2  -1  -1 1969.42 152.792   4
   2   1   1 1943.79 152.861   6
   2   1   1 1931.45 153.011   4
  -2  -1   1 1900.14 152.646   6
   3  -1   1 98.9643 8.07571   4
   3   1  -1 100.271 8.15053   4
   3  -1  -1 94.0213 7.63220   4
   3   1   1 94.9966 7.77763   4
  -4  -1  -1 76.4903 6.43884   1
   4  -1   1 69.6302 6.35206   4
   4   1  -1 78.4000 6.47057   4
  -4  -1   1 75.8913 6.46023   1
   4   1   1 81.7227 6.46812   4
   4  -1  -1 67.2769 6.29543   4
  -5  -1  -1 2.85089 0.87630   1
  -5   1  -1 3.41923 0.93992   1
   5   1   1 5.15329 2.97040   4
  -6   1   1 9.87363 2.63855   3
  -6  -1  -1 7.70516 2.50106   3
  -6  -1  -1 4.10332 1.11067   1
  -6   1  -1 5.01020 1.45108   3
  -6  -1   1 4.30765 1.10277   1
  -6  -1   1 4.71012 1.46463   3
  -7   1   1 3.55566 1.31996   3
  -7  -1  -1 3.12942 1.20174   3
  -7   1  -1 6.57040 2.23660   3
  -7  -1   1 3.10583 1.27180   3
  -8   1   1 2.12597 1.06212   3
  -8  -1  -1 1.53943 0.93133   3
  -8   1  -1 4.60718 2.00270   3
  -8  -1   1 5.83983 1.93509   3
  -9  -1  -1 1.83890 0.66998   3
  -9   1   1 2.13009 0.65483   3
  -9   1  -1 7.02891 1.36418   3
  -9  -1   1 4.32227 1.19241   3
   0  -2   1 8571.39 645.197   6
   0   2   1 7870.75 644.971   4
   0   2  -1 7768.02 645.072   6
   0   2   1 8585.96 645.232   6
   0   2  -1 8116.69 645.208   4
   1  -2   1 367.270 28.0434   4
  -1  -2  -1 314.254 28.0699   6
  -1   2   1 332.478 27.9934   6
   1  -2   1 371.353 27.9804   6
   1   2  -1 386.787 28.1237   6
   1  -2  -1 338.384 26.3541   6
   1   2   1 338.737 26.4296   4
   1   2   1 323.524 26.4385   6
  -2   2   1 2045.07 164.974   6
   2   2  -1 2142.08 165.582   4
   2  -2  -1 1911.81 157.933   4
   2   2   1 2097.45 158.178   6
   3   2  -1 70.1121 5.46834   4
   3  -2   1 57.9486 5.25774   4
   3   2   1 63.9291 4.94519   4
   3  -2  -1 51.3790 4.68780   4
   4   2  -1 666.191 55.5116   4
  -4  -2  -1 689.732 55.4796   1
   4  -2   1 742.165 55.4209   4
   4   2   1 769.863 59.6256   4
  -4  -2   1 731.984 59.5413   1
  -5  -2  -1 21.5212 2.83124   1
  -5  -2   1 16.9886 2.64002   1
   5   2   1 20.2354 3.41354   4
  -6  -2  -1 59.0735 5.83377   3
  -6  -2  -1 61.5939 5.86714   1
  -6   2   1 62.1530 5.87175   3
  -6  -2   1 63.4473 6.20601   1
  -6   2  -1 59.0480 6.24464   3
  -6  -2   1 76.0062 6.19801   3
  -7   2   1 16.9606 2.69150   3
  -7  -2  -1 11.0268 3.23285   1
  -7  -2  -1 15.6408 2.61127   3
  -7   2  -1 16.2032 2.72410   3
  -7  -2   1 13.6058 3.15437   1
  -7  -2   1 17.1363 2.56130   3
  -8   2   1 21.2487 2.86070   3
  -8  -2  -1 21.6833 2.81530   3
  -8   2  -1 22.4747 3.00913   3
  -8  -2   1 25.4210 2.79464   3
  -9  -2  -1 1.85906 0.62440   3
  -9   2   1 3.95256 1.16007   3
  -9   2  -1 6.11912 1.47344   3
   0   3  -1 324.514 23.6675   6
   0  -3  -1 297.842 23.6427   6
   0  -3   1 270.524 23.6283   6
  -1   3   1 168.702 12.7372   4
  -1  -3  -1 150.151 12.8444   6
  -1   3   1 161.041 12.7707   6
   1   3  -1 167.885 12.8947   6
   1   3  -1 151.881 12.8191   4
  -1  -3   1 153.062 13.1233   6
   1   3   1 193.886 13.1794   6
   1  -3  -1 153.318 12.9978   6
  -1   3  -1 153.248 13.0052   6
  -2   3   1 120.142 8.67097   6
   2   3  -1 109.001 8.86566   4
   2   3  -1 94.6999 8.85811   6
   2  -3  -1 88.0385 7.30130   4
   2   3   1 93.5088 7.49574   6
   2   3   1 90.0236 7.46493   4
   3   3  -1 410.684 32.7544   4
   3  -3  -1 386.314 28.8211   4
   3   3   1 340.715 29.0394   4
   4   3  -1 408.913 34.6768   4
  -4  -3  -1 457.858 34.6179   1
  -4  -3   1 456.956 37.0343   1
   4   3   1 471.581 37.1533   4
   5   3  -1 96.8816 8.52122   4
  -5  -3  -1 87.2947 7.98524   1
   5   3   1 97.2772 8.67182   4
  -5  -3   1 87.9144 7.94967   1
  -6  -3  -1 76.3226 6.73221   3
  -6  -3  -1 74.0227 6.98291   1
  -6   3   1 74.5069 6.87860   3
  -6   3  -1 69.7745 7.11686   3
  -6  -3   1 83.2243 7.12076   1
  -6  -3   1 79.4212 6.94664   3
  -7   3   1 2.22456 1.14418   3
  -7  -3  -1 7.17525 2.10300   3
  -7  -3   1 1.31516 1.03691   3
  -7  -3   1 5.38408 2.75391   1
  -7   3  -1 2.02161 1.24688   3
  -8   3   1 -0.0269 0.80750   3
  -8   3  -1 4.57213 1.74294   3
  -8  -3   1 1.58693 1.02311   3
   0   4   1 4.50047 0.88889   6
   0  -4  -1 4.12420 0.91420   6
   0   4  -1 3.73084 0.82773   4
   0   4  -1 3.59206 0.90914   6
   1   4  -1 39.8130 3.56197   4
   1   4  -1 36.0068 3.63267   6
  -1   4   1 45.5463 3.50756   6
  -1   4   1 37.8491 3.40103   4
   1  -4   1 44.2579 3.48010   6
  -1   4  -1 43.4907 3.40560   6
   1  -4  -1 41.3538 3.36275   6
   1   4   1 36.3167 3.50413   6
   1   4   1 35.1632 3.43402   4
   2   4  -1 158.753 12.2021   4
   2  -4   1 138.601 11.8816   6
   2   4  -1 155.886 12.2747   6
  -2   4   1 145.380 11.9869   6
   2   4   1 133.851 10.8664   6
   2  -4  -1 129.645 10.5594   6
   2   4   1 132.565 10.8192   4
   3   4  -1 119.370 10.1314   4
  -3  -4  -1 123.958 10.0954   1
   3   4   1 141.982 11.4135   6
  -3  -4   1 131.649 11.2827   1
   4   4  -1 308.405 28.0708   4
  -4  -4  -1 389.700 28.1144   1
   4   4   1 408.408 34.0050   4
  -4  -4   1 438.035 33.9370   1
   5   4  -1 216.277 19.6557   4
  -5  -4  -1 256.298 19.3585   1
  -5  -4   1 269.542 22.3789   1
   5   4   1 282.388 22.8906   4
  -6  -4  -1 41.5003 4.32706   3
  -6   4   1 42.4954 4.64699   3
  -6  -4  -1 42.8634 4.39668   5
   6   4  -1 46.6499 4.62230   7
  -6  -4  -1 40.2535 4.78766   1
  -6  -4   1 42.2717 4.32553   5
  -6   4  -1 39.6132 4.73370   3
  -6  -4   1 47.4748 4.79905   1
  -6  -4   1 39.7651 4.27608   3
   6   4   1 44.3122 4.70370   7
  -7  -4  -1 11.3156 2.16569   3
  -7   4   1 8.20502 2.53805   3
   7   4  -1 9.27016 2.81826   7
  -7  -4   1 10.4352 2.96174   1
  -7   4  -1 13.9165 2.59871   3
   7   4   1 10.0151 3.09211   7
  -7  -4   1 10.0867 2.11457   3
  -8  -4  -1 1.71728 0.64781   3
  -8   4   1 1.00612 0.77470   3
  -8  -4   1 1.15185 0.66513   3
  -8   4  -1 1.91173 0.88356   3
   0   5  -1 802.008 65.4247   6
   0   5   1 883.060 65.4589   6
   0  -5   1 819.888 65.5761   6
   0   5  -1 798.204 65.3448   4
   1   5  -1 198.548 14.2734   4
  -1   5   1 180.101 14.0734   4
   1  -5   1 150.487 14.0644   6
  -1   5   1 166.657 14.1667   6
   1   5  -1 179.799 14.3171   6
   1  -5  -1 161.265 14.1486   6
  -1   5  -1 196.068 14.2715   6
   1   5   1 169.418 14.3167   6
   2   5  -1 297.279 22.5830   6
  -2  -5  -1 259.952 22.3532   1
  -2  -5   1 263.237 22.6674   1
   2   5   1 294.159 22.8107   4
   2   5   1 292.025 22.9071   6
  -3  -5  -1 33.3604 3.29715   1
   3   5  -1 28.6624 3.59405   4
  -3  -5   1 22.6052 2.84664   1
  -4   5   1 286.391 24.1910   2
  -4  -5  -1 332.600 24.0744   1
   4   5  -1 273.156 24.1497   4
  -4  -5   1 339.243 24.7297   1
   4   5   1 273.382 24.8581   4
  -4   5  -1 304.216 24.8489   2
  -5   5   1 274.613 21.5636   3
  -5  -5  -1 284.898 21.5345   1
  -5  -5  -1 258.543 21.2655   3
  -5  -5  -1 237.566 21.2301   5
  -5  -5   1 237.999 21.2931   5
  -5  -5   1 266.464 21.3381   3
  -5   5  -1 274.486 21.5276   3
   5   5   1 270.181 21.3908   7
  -5  -5   1 270.527 21.5268   1
  -6  -5  -1 38.0990 4.06738   1
  -6  -5  -1 38.0447 4.43342   3
  -6  -5   1 39.1971 4.09828   1
  -6   5  -1 36.6267 5.02307   3
  -7  -5  -1 2.87787 1.01695   3
  -7  -5  -1 2.08831 0.96022   1
  -7   5   1 3.22213 1.39003   3
   7   5  -1 5.64013 2.39006   7
  -7  -5   1 2.11501 1.03341   3
  -7  -5   1 1.84133 0.96816   1
  -7   5  -1 3.16720 1.37534   3
   7   5   1 2.87877 1.17785   7
  -8  -5  -1 6.66266 1.28176   3
   8   5  -1 4.89506 1.71910   7
  -8   5   1 8.53016 1.71851   3
  -8  -5   1 7.47319 1.31884   3
  -8   5  -1 8.13033 1.87612   3
   8   5   1 9.39082 1.97551   7
   0   6   1 69.8272 6.01869   6
   0   6  -1 63.4423 5.75414   4
   0   6   1 66.6342 5.75893   4
  -1   6   1 2.61506 1.23749   6
  -1   6   1 4.51436 1.29787   4
   1   6  -1 5.10708 1.71825   4
   1   6  -1 4.05429 2.22235   6
  -1  -6   1 -0.2887 1.07119   1
  -1   6  -1 1.56003 1.24132   6
   1   6   1 1.22899 0.93923   4
   2   6  -1 5.73315 2.11203   4
   2   6   1 9.49844 2.02088   4
   2   6   1 9.85080 2.52411   6
  -2  -6   1 7.86624 2.28806   1
  -3  -6  -1 102.401 8.91633   1
  -3   6   1 97.1647 9.11453   2
   3   6  -1 114.459 9.19551   4
  -3  -6   1 113.908 10.3289   1
  -3   6  -1 117.634 10.5421   2
   3   6   1 137.124 10.6000   4
  -4   6   1 155.743 13.1967   2
   4   6   1 180.446 15.9067   4
  -4  -6   1 188.018 15.0520   1
  -4   6  -1 177.408 15.2613   2
  -5  -6  -1 136.451 11.4110   1
   5   6  -1 123.232 11.1581   7
  -5  -6  -1 128.987 11.1349   5
  -5   6   1 136.403 11.4521   3
  -5  -6  -1 141.440 11.1225   3
  -5  -6   1 145.185 12.1920   5
   5   6   1 144.750 12.2808   7
  -5  -6   1 146.637 12.1479   3
  -5  -6   1 157.050 12.4369   1
  -5   6  -1 139.169 12.4593   3
   6   6  -1 41.8916 4.54541   7
  -6  -6  -1 46.0185 4.48081   3
  -6  -6  -1 47.1209 4.47718   5
  -6   6   1 50.5088 4.91090   3
  -6  -6  -1 48.4129 4.75313   1
  -6  -6   1 46.9924 4.57801   3
  -6  -6   1 46.3389 4.78827   1
   6   6   1 45.5748 4.76875   7
  -6   6  -1 53.0033 5.08265   3
  -6  -6   1 51.0271 4.58975   5
  -7  -6  -1 24.6902 2.69703   3
  -7   6   1 23.5757 3.20609   3
   7   6  -1 21.8021 2.82671   7
  -7  -6  -1 22.7280 3.36549   1
  -7  -6  -1 19.4820 2.36442   5
  -7  -6   1 22.8339 2.63441   3
  -7  -6   1 21.0113 3.98395   1
   7   6   1 21.7550 2.90658   7
  -7   6  -1 20.6179 3.37542   3
  -8   6   1 26.4547 2.68957   3
  -8  -6  -1 25.6616 2.38378   3
   8   6  -1 24.1801 2.57338   7
   8   6   1 29.5084 2.84486   7
  -8   6  -1 26.7402 2.93821   3
  -8  -6   1 28.6828 2.63967   3
   0   7  -1 1.67601 1.03590   2
   0   7  -1 2.41633 1.68200   6
   0   7  -1 3.59237 1.77419   4
   0   7   1 2.86719 1.77947   4
  -1  -7  -1 14.4138 3.20540   1
  -1   7   1 8.02485 4.06161   2
   1   7  -1 12.0115 2.95847   2
   1   7  -1 17.0545 2.35878   4
  -1   7  -1 14.0870 3.98773   2
   1   7   1 14.0534 2.65485   4
   1   7   1 7.99918 3.13668   6
  -1  -7   1 9.93902 2.66708   1
  -2  -7  -1 18.2278 3.02203   1
  -2   7   1 22.3468 3.27443   2
   2   7  -1 22.2957 3.36811   4
   2   7  -1 17.8945 3.22832   2
  -2   7  -1 20.8221 3.21048   2
   2   7   1 15.2895 4.17313   6
   2   7   1 22.0460 3.49574   4
  -2  -7   1 27.3494 4.08035   1
  -3   7   1 31.8305 4.25055   2
  -3  -7  -1 39.5255 3.99452   1
   3   7  -1 40.7403 4.81184   4
  -3  -7   1 38.2944 3.93833   1
  -3   7  -1 34.7033 4.29391   2
   3   7   1 34.1379 4.69080   4
   4   7  -1 116.298 11.1944   7
  -4  -7  -1 142.360 11.1892   3
  -4   7   1 140.651 11.6756   3
  -4  -7  -1 130.819 11.2511   5
  -4   7   1 136.819 11.5969   2
  -4  -7  -1 137.187 11.3725   1
   4   7   1 135.469 11.0241   7
  -4   7  -1 127.162 11.3242   3
  -4   7  -1 127.164 11.3101   2
  -4  -7   1 136.399 10.9502   3
  -4  -7   1 132.079 11.1334   1
  -4  -7   1 126.329 11.0427   5
  -5  -7  -1 200.589 17.7773   5
  -5   7   1 217.777 17.9881   3
  -5  -7  -1 216.706 17.7549   3
   5   7  -1 247.030 17.9087   7
  -5  -7  -1 212.407 17.9741   1
   5   7   1 226.373 18.1319   7
  -5   7  -1 220.257 18.2716   3
  -5  -7   1 239.745 18.2895   1
  -5  -7   1 213.061 18.0320   3
  -5  -7   1 212.291 18.0717   5
  -6  -7  -1 5.15290 2.56298   1
  -6  -7  -1 1.41625 0.98536   3
  -6  -7  -1 2.08686 0.88149   5
  -6   7   1 1.94376 1.32570   3
   6   7  -1 2.70020 1.05702   7
  -6  -7   1 4.77216 1.94467   5
   6   7   1 1.50552 1.03491   7
  -6   7  -1 2.40771 1.44869   3
  -6  -7   1 1.31784 0.86144   1
  -6  -7   1 5.14844 1.89015   3
   7   7  -1 4.02796 1.54534   7
  -7  -7  -1 1.59710 0.98458   1
  -7  -7  -1 1.94311 0.71066   3
  -7  -7   1 4.67445 1.31103   5
  -7  -7   1 5.00048 2.58072   1
  -7  -7   1 5.81746 1.35111   3
   7   7   1 5.92819 1.52472   7
  -7   7  -1 2.13223 1.08680   3
   0   8   1 48.7601 4.75102   2
   0   8  -1 43.8198 4.79502   4
   0   8  -1 42.0000 4.56066   2
   1   8  -1 53.3288 5.58767   2
   1   8  -1 62.5899 5.83433   4
  -1   8   1 55.6189 5.56217   2
   1   8   1 66.3362 6.51451   4
  -1   8  -1 64.9043 6.22496   2
   1   8   1 75.7394 6.38773   2
   1   8   1 58.0495 7.77014   6
  -2   8   1 128.319 11.3014   2
  -2  -8  -1 134.395 11.2254   1
   2   8  -1 135.272 11.3559   2
  -2  -8   1 136.060 11.4726   1
  -2   8  -1 133.032 11.4770   2
  -3  -8  -1 -0.9262 1.36489   7
   3   8  -1 -2.1947 1.14676   7
  -3  -8  -1 -0.2109 1.26321   5
  -3   8   1 -0.8282 1.91500   3
  -3  -8  -1 0.69048 0.93140   1
  -3   8   1 0.63053 0.99599   2
  -3  -8  -1 1.09552 1.18370   3
   3   8  -1 -0.0811 1.57633   2
  -3  -8   1 1.77489 1.29618   3
  -3   8  -1 2.69915 2.01166   3
   3   8   1 1.22050 1.55171   2
  -3  -8   1 1.98787 1.40175   7
  -3  -8   1 0.12500 1.29707   5
   3   8   1 1.93350 1.18748   7
  -3  -8   1 -0.2446 0.86673   1
  -3   8  -1 0.71242 0.92214   2
  -4   8   1 17.4463 3.34135   2
  -4  -8  -1 16.9467 3.14159   1
  -4  -8  -1 20.1750 2.49310   3
  -4   8   1 18.0006 3.76256   3
   4   8  -1 11.5484 2.68687   7
  -4  -8  -1 17.3321 2.87752   5
  -4   8  -1 18.8704 3.33565   2
   4   8   1 16.9024 2.80236   7
  -4   8  -1 24.7555 3.94478   3
  -4  -8   1 13.0127 3.64714   1
  -4  -8   1 15.8465 2.74333   3
  -4  -8   1 17.1852 2.86587   5
  -5  -8  -1 159.382 13.6994   1
  -5  -8  -1 162.835 13.4952   3
  -5   8   1 154.521 13.7825   3
  -5  -8  -1 164.754 13.5526   5
   5   8  -1 179.419 13.6238   7
  -5  -8   1 153.055 13.0645   1
  -5   8  -1 151.035 13.1205   3
  -5  -8   1 154.690 12.7830   3
  -5  -8   1 175.648 12.9182   5
   5   8   1 143.416 12.8410   7
  -6  -8  -1 29.7264 3.29063   5
  -6  -8  -1 28.9734 3.07445   3
  -6   8   1 24.7894 3.68955   3
  -6  -8  -1 33.4906 3.59335   1
   6   8  -1 29.6328 3.20605   7
  -6  -8   1 31.9570 3.31656   5
  -6  -8   1 33.7079 3.69995   1
  -6  -8   1 32.1352 3.18704   3
   6   8   1 30.8189 3.44983   7
  -6   8  -1 22.8343 3.83503   3
  -7   8   1 1.58394 0.96981   3
  -7  -8  -1 1.52247 0.87161   1
   7   8  -1 4.30010 1.22541   7
  -7  -8  -1 1.47959 0.56069   5
  -7  -8  -1 3.63515 1.06556   3
  -7  -8   1 4.32766 1.19360   3
   7   8   1 5.15984 1.44013   7
  -7  -8   1 5.99331 2.69926   1
   0   9   1 258.532 24.0090   4
   0  -9   1 277.288 22.2687   7
   0  -9  -1 284.157 22.2140   7
  -1  -9  -1 76.4893 6.73331   7
   1  -9   1 79.1150 7.12089   7
   1   9  -1 68.1594 6.81506   2
  -1   9   1 73.0978 6.91166   2
  -1   9  -1 95.7924 7.75617   2
  -1  -9   1 79.7351 7.50976   7
   1   9   1 76.6437 7.94720   2
   1  -9  -1 87.9616 7.68049   7
  -2  -9  -1 101.272 9.02570   1
   2  -9   1 109.237 9.18530   7
  -2  -9  -1 103.928 8.73464   7
  -2  -9  -1 106.855 9.11581   5
   2   9  -1 94.4505 8.87190   7
  -2   9   1 92.3561 8.82522   2
   2   9  -1 99.4545 8.88485   2
   2  -9  -1 98.4949 8.80445   7
  -2  -9   1 84.4524 8.58513   7
  -2  -9   1 107.657 9.10042   5
   2   9   1 106.308 8.73841   7
  -2   9  -1 99.9741 8.85731   2
   3   9  -1 7.19794 2.84663   2
   3   9  -1 1.69807 1.22823   7
  -3  -9  -1 3.98818 1.26892   3
  -3  -9  -1 2.58095 1.27487   7
  -3  -9  -1 2.87925 1.25957   5
  -3  -9  -1 1.82728 1.15861   1
  -3   9   1 2.50827 1.11754   2
  -3   9   1 9.13233 3.56349   3
  -3   9  -1 2.77787 1.17581   2
  -3   9  -1 2.73379 2.21115   3
  -3  -9   1 6.56238 2.66869   7
   3   9   1 7.92369 2.48852   7
  -3  -9   1 3.35795 1.32327   5
  -3  -9   1 2.00309 1.11067   1
   3   9   1 2.33861 1.69746   2
  -3  -9   1 4.09272 1.31286   3
  -4  -9  -1 52.9471 5.36080   1
  -4   9   1 60.9014 5.78954   2
  -4   9   1 56.2306 5.78482   3
  -4  -9  -1 51.4089 5.26287   5
  -4  -9  -1 56.1974 5.09471   3
   4   9  -1 53.7188 5.26134   7
  -4  -9   1 51.2234 5.08798   3
  -4   9  -1 47.3897 5.90695   3
  -4  -9   1 61.9290 5.37116   5
   4   9   1 53.5804 5.27569   7
  -4   9  -1 59.1554 5.84112   2
  -4  -9   1 56.5868 5.34710   1
  -5  -9  -1 59.7331 5.19754   5
  -5  -9  -1 50.2693 5.34608   1
   5   9  -1 53.7787 5.09294   7
  -5   9   1 55.7520 5.52642   3
  -5  -9  -1 55.4778 4.98394   3
   5   9   1 53.6016 5.07646   7
  -5  -9   1 60.0286 5.32829   1
  -5   9  -1 50.2323 5.52684   3
  -5  -9   1 51.6499 4.95869   5
  -5  -9   1 51.4621 4.89902   3
  -6  -9  -1 3.84304 1.35255   5
  -6   9   1 4.61098 1.99323   3
  -6  -9  -1 5.08822 1.28170   3
  -6  -9  -1 5.29520 2.80423   1
   6   9  -1 6.47785 1.44666   7
  -6  -9   1 7.81986 2.61506   1
  -6  -9   1 7.81566 1.49102   5
   7   9  -1 7.66226 1.27393   7
  -7  -9   1 4.53057 1.16474   5
   7   9   1 5.18309 1.21598   7
   0 -10   1 41.8869 4.56475   7
   0  10  -1 47.7155 4.91240   2
   0 -10  -1 49.5574 4.56206   7
   0  10   1 41.5101 5.03212   2
   1 -10   1 5.87934 2.58183   7
  -1 -10  -1 8.05769 2.39126   7
  -1  10   1 7.66286 2.71584   2
  -1 -10   1 6.21278 2.27242   7
   1  10   1 7.21575 2.60537   2
   1 -10  -1 5.73355 1.39088   7
  -1  10  -1 3.82958 1.28231   2
  -2 -10  -1 65.1390 6.45230   7
  -2  10   1 52.7382 5.90992   2
   2  10  -1 62.0093 5.93338   7
   2 -10   1 62.0512 5.75348   7
  -2  10   1 65.4796 6.29058   3
   2  10  -1 55.6060 5.96668   2
  -2 -10  -1 55.8888 6.09186   5
   2 -10  -1 49.7190 5.54804   7
   2  10   1 55.9302 5.78225   7
  -2  10  -1 66.9906 5.91614   2
  -2 -10   1 67.9226 6.25807   5
  -2 -10   1 48.0322 6.16039   7
   3  10  -1 9.37261 2.58688   7
  -3  10   1 7.02270 3.15977   2
   3  10  -1 9.62714 3.57981   2
  -3  10   1 8.60049 2.16694   3
  -3 -10  -1 8.33409 2.55196   7
  -3 -10  -1 15.6995 2.78765   5
  -3 -10  -1 9.05243 2.99016   1
  -3 -10   1 7.02435 2.64334   7
  -3 -10   1 13.1222 2.92209   5
   3  10   1 7.06810 3.54941   2
  -3  10  -1 11.4211 3.99923   3
  -3  10  -1 8.65526 3.19630   2
   3  10   1 9.86647 2.53591   7
  -4 -10  -1 21.4037 2.89652   5
   4  10  -1 20.3803 2.79486   7
  -4  10   1 20.6470 3.86365   3
  -4 -10  -1 19.0247 3.21149   1
  -4 -10   1 22.7064 2.93401   5
  -4 -10   1 18.8400 3.34874   1
   4  10   1 21.9779 2.84141   7
  -4  10  -1 19.6189 3.85418   3
  -4  10  -1 20.7998 3.13314   2
   5  10  -1 18.0625 2.72483   7
  -5 -10  -1 24.0713 3.10819   1
  -5  10   1 18.7365 2.66662   3
  -5 -10  -1 14.8227 2.64193   5
   5  10   1 17.4922 2.72098   7
  -5 -10   1 19.8209 3.08674   1
  -5 -10   1 19.9629 2.58890   5
   6  10  -1 0.13695 0.57864   7
  -6 -10  -1 0.90085 0.51709   5
  -6  10   1 1.37371 1.14290   3
  -6 -10   1 0.02774 0.48439   5
   6  10   1 0.53089 0.59724   7
   0  11   1 16.8967 3.17792   2
   0  11  -1 20.4640 3.36539   2
   0 -11  -1 18.4292 2.65718   7
   0 -11   1 18.3136 2.71480   7
  -1  11   1 57.1413 5.67355   2
  -1 -11  -1 53.3279 5.28453   7
   1  11  -1 54.6373 5.77914   2
   1 -11   1 61.3984 5.38743   7
  -1 -11   1 50.9487 5.46014   7
  -1  11  -1 64.3257 5.95034   2
   1 -11  -1 62.6842 5.51035   7
   1  11   1 57.9711 5.94443   2
   2 -11   1 25.7917 3.29271   7
  -2 -11  -1 20.9122 4.10494   5
  -2  11   1 23.0915 3.53793   2
  -2 -11  -1 24.5242 3.02947   7
  -2  11   1 22.2704 4.30048   3
  -2 -11   1 18.7609 3.91207   5
  -2 -11   1 30.6605 3.23741   7
   2 -11  -1 28.3559 3.39948   7
   2  11   1 20.5611 5.12940   2
  -2  11  -1 26.6070 3.75000   2
  -3 -11  -1 10.0987 2.73803   5
  -3  11   1 10.3451 2.45959   2
   3  11  -1 6.12516 2.50531   7
  -3  11   1 3.46129 1.97720   3
   3  11  -1 6.28440 2.68120   2
  -3 -11  -1 9.03251 2.42501   7
   3  11   1 6.73464 2.74971   7
  -3  11  -1 10.6015 2.55229   2
  -3 -11   1 7.80591 2.48769   5
  -3 -11   1 8.24491 2.37527   7
  -3  11  -1 9.01478 3.72890   3
   4  11  -1 7.82660 1.84015   7
  -4 -11   1 3.01475 1.19637   1
   4  11   1 -1.0604 0.77505   7
  -5  11   1 7.04593 1.98429   3
   5  11  -1 7.06004 1.52043   7
   5  11   1 8.91201 1.44214   7
  -5 -11   1 6.08841 1.46755   5
   0 -12   1 136.268 12.3077   7
   0  12   1 165.321 12.6691   2
   0 -12  -1 155.987 12.3608   7
   0  12  -1 142.106 12.5403   2
  -1  12   1 9.84904 3.27726   3
  -1  12   1 10.6418 2.41189   2
   1  12  -1 4.59639 2.39144   2
  -1 -12  -1 9.28473 1.92058   7
   1 -12   1 5.78850 1.97741   7
  -1  12  -1 1.76768 2.38918   3
   1 -12  -1 6.70953 2.07876   7
  -1 -12   1 7.69789 1.95403   7
   1  12   1 7.41372 2.51609   2
  -1  12  -1 11.1993 2.39448   2
  -2 -12  -1 -0.0037 0.89734   7
  -2 -12  -1 0.69956 1.06854   5
   2  12  -1 -0.0663 0.95790   2
  -2  12   1 -0.4059 0.90895   2
   2 -12   1 0.05053 1.39494   7
  -2  12   1 -4.9374 2.66397   3
  -2 -12   1 0.87995 0.85981   7
   2  12   1 -0.2537 1.05071   2
  -2  12  -1 -0.1931 0.94200   2
  -2 -12   1 1.16901 1.09510   5
   3  12  -1 1.67200 1.24501   2
  -3  12   1 4.93802 2.11975   2
  -3 -12  -1 0.59194 0.80961   5
  -3  12   1 1.89092 1.43765   3
  -3 -12   1 1.09561 0.87000   5
  -3  12  -1 1.42330 0.88543   2
   4  12  -1 11.2148 1.91340   7
  -4 -12  -1 6.96154 1.56623   5
   4  12   1 5.85756 1.78248   7
  -4 -12   1 7.13395 1.52797   5
   0  13  -1 26.7517 3.46616   2
   0  13   1 28.3348 3.56855   2
   0 -13   1 32.3145 2.89007   7
   1  13  -1 31.5140 3.64669   2
   1 -13   1 30.7785 3.08119   7
  -1  13   1 33.7668 3.66097   2
   1  13   1 34.3412 3.80169   2
  -1  13  -1 32.7082 3.71114   2
  -1 -13   1 33.7122 3.18521   7
   2  13  -1 28.0207 3.33752   2
  -2  13   1 21.3340 2.95505   2
  -2  13  -1 24.3011 3.20592   2
   2  13   1 31.0144 3.77904   2
  -3 -13  -1 12.4282 2.86067   5
  -3 -13   1 13.6766 3.10685   5
   0  14   1 15.1486 2.64435   2
   1  14  -1 83.4044 7.49033   2
  -1  14   1 89.5732 7.41262   2
  -1  14  -1 85.4227 7.30928   2
   0   0  -2 33.7386 2.71299   6
  -1   0  -2 1.25911 0.21061   6
   1   0   2 1.74970 0.20897   6
  -1   0   2 1.36892 0.26822   6
   1   0   2 1.61488 0.28696   4
  -1   0   2 0.92094 0.24128   4
  -2   0   2 50.3106 4.12695   4
   2   0   2 51.5371 4.16277   4
  -2   0   2 48.5472 4.11526   6
   2   0  -2 52.4426 4.09284   4
  -2   0  -2 48.7895 4.06235   6
   3   0  -2 564.848 43.5670   4
   3   0   2 525.675 43.6278   4
  -3   0   2 561.640 43.5835   6
   4   0  -2 46.3479 4.19663   4
  -4   0  -2 48.9125 4.36201   1
   4   0   2 45.9955 4.28258   4
  -5   0   2 18.8207 2.90754   1
  -5   0  -2 14.4819 2.49743   1
   5   0   2 14.8955 3.02344   4
  -6   0   2 83.4904 7.68926   3
  -6   0  -2 89.9123 7.73418   3
  -7   0  -2 5.96202 2.23667   3
  -8   0   2 18.4462 2.57480   3
  -8   0  -2 15.7756 2.45917   3
  -9   0   2 36.4440 3.31941   3
  -9   0  -2 37.7999 3.31781   3
   0   1   2 829.457 60.4966   6
   0   1   2 703.628 60.5064   4
  -1  -1  -2 7507.20 570.162   6
   1   1  -2 8249.77 570.215   4
  -1   1   2 7001.60 569.866   6
  -1  -1  -2 6167.54 569.900   4
   1   1   2 7217.22 541.142   4
  -1  -1   2 6368.95 540.920   4
   1  -1  -2 6983.02 540.847   6
  -1  -1   2 7172.78 541.234   6
   1   1   2 6566.39 540.947   6
   2   1  -2 717.052 54.0885   4
  -2  -1  -2 670.015 54.0817   6
   2  -1   2 666.943 54.0638   4
   2  -1  -2 653.912 50.5246   4
   2   1   2 638.357 50.6146   6
   2   1   2 672.598 50.6465   4
  -2  -1   2 597.726 50.6460   6
  -3   1   2 267.534 19.5001   6
   3  -1   2 225.430 19.3314   4
  -3   1   2 227.806 19.2143   6
   3   1  -2 249.497 19.3695   4
   3   1   2 205.649 16.7656   4
   3  -1  -2 212.202 16.6186   4
  -4  -1  -2 704.032 55.7636   1
   4   1  -2 721.508 55.7557   4
   4  -1   2 684.182 55.7213   4
   4  -1  -2 733.331 57.0882   4
  -4  -1   2 678.775 57.2062   1
   4   1   2 753.062 57.2877   4
  -5  -1  -2 12.8089 2.26050   1
   5   1   2 11.8351 2.83111   4
  -6   1   2 8.97532 2.72403   3
  -6  -1  -2 7.26969 2.56061   1
  -6  -1  -2 4.77214 1.57603   3
  -6  -1   2 12.2204 2.64632   3
  -6   1  -2 5.38378 1.64220   3
  -6  -1   2 8.43575 2.79184   1
  -7   1   2 4.23430 1.30262   3
  -7  -1  -2 10.3299 2.30966   3
  -7   1  -2 8.32607 2.54935   3
  -7  -1   2 11.5938 2.52434   3
  -8   1   2 1.65988 1.03860   3
  -8  -1  -2 1.20595 0.97688   3
  -8  -1   2 1.42792 0.96906   3
  -8   1  -2 0.21488 1.00664   3
  -9  -1  -2 2.57061 0.68007   3
  -9   1   2 4.81939 1.19744   3
  -9  -1   2 3.50010 1.09125   3
  -9   1  -2 2.29013 0.98271   3
   0   2   2 1363.11 104.894   6
   0  -2  -2 1361.75 104.905   6
   0   2  -2 1441.55 105.110   6
   0   2   2 1181.28 104.883   4
   0  -2   2 1340.72 104.963   6
   0   2  -2 1294.95 105.097   4
   1  -2   2 3106.11 232.395   6
  -1   2   2 2862.19 232.409   6
  -1  -2  -2 2869.91 232.154   6
   1   2   2 2581.43 219.346   4
  -1  -2   2 2883.36 219.261   6
   1  -2  -2 2762.14 219.329   6
   1   2   2 2889.40 219.656   6
   2   2  -2 82.1937 6.72372   4
   2  -2  -2 70.2858 5.69544   4
   2   2   2 71.0831 5.88657   6
   2  -2  -2 72.5927 5.69600   4
   3   2  -2 134.869 12.2637   4
   3  -2   2 168.428 12.2390   4
   3   2   2 161.837 13.0852   4
   3  -2  -2 166.448 12.8369   4
   3   2   2 155.524 13.0384   6
  -4  -2  -2 693.613 56.0647   1
   4  -2   2 688.137 56.0025   4
   4   2  -2 738.483 56.1371   4
  -4  -2   2 617.613 50.0262   1
   4   2   2 642.113 50.0902   4
  -5  -2  -2 150.364 14.3746   1
   5   2  -2 204.211 15.3825   4
  -5  -2   2 150.191 11.7405   1
   5   2   2 131.312 12.0633   4
  -6  -2  -2 143.033 11.4545   3
  -6  -2  -2 133.400 11.5332   1
  -6   2   2 132.557 11.5437   3
  -6  -2   2 147.673 12.0324   3
  -6   2  -2 133.045 12.0279   3
  -6  -2   2 147.970 12.1375   1
  -7   2   2 10.4046 2.48006   3
  -7  -2  -2 9.85273 2.26831   3
  -7   2  -2 11.8302 2.61599   3
  -7  -2   2 11.7567 2.37572   3
  -8  -2  -2 0.48330 0.94785   3
  -8   2   2 0.05436 1.01323   3
  -8  -2   2 0.81649 0.88130   3
  -9  -2  -2 11.9630 1.58351   3
  -9   2   2 13.6950 1.61707   3
  -9   2  -2 14.0886 1.75690   3
  -9  -2   2 11.1741 1.52608   3
   0  -3  -2 1772.00 134.172   6
   0  -3   2 1851.45 134.183   6
   0   3  -2 1638.05 134.176   6
   0   3   2 1826.65 134.191   6
   0   3   2 1497.37 134.105   4
   0   3  -2 1622.28 134.137   4
   1   3  -2 995.295 72.5791   6
  -1   3   2 912.151 72.4403   6
  -1  -3  -2 834.285 72.5207   6
  -1   3   2 916.482 72.3883   4
   1  -3   2 935.151 72.4139   6
   1   3  -2 913.444 72.4893   4
  -1  -3   2 749.608 63.1659   6
   1   3   2 804.096 63.1364   4
   1   3   2 842.897 63.1776   6
   2   3   2 413.298 30.6320   6
   2  -3  -2 361.011 30.3870   6
   2   3   2 379.150 30.5660   4
   3  -3   2 18.5416 1.93027   4
   3   3  -2 17.3848 2.20866   4
   3  -3  -2 20.8238 1.75402   4
   3   3   2 19.3915 2.26389   4
   3   3   2 17.4369 2.22410   6
   4  -3   2 506.445 40.5849   4
   4   3  -2 538.097 40.7943   4
  -4  -3  -2 487.421 40.6436   1
   4   3   2 544.455 40.6334   4
  -4  -3   2 471.653 40.4563   1
  -5  -3  -2 113.784 10.1818   1
   5   3  -2 128.192 10.7085   4
   5   3   2 114.538 10.2211   4
  -5  -3   2 113.076 9.66182   1
  -6  -3  -2 155.292 12.6213   3
  -6  -3  -2 149.070 12.7389   1
  -6   3   2 151.498 12.7669   3
  -6  -3   2 147.976 12.3719   3
  -6  -3   2 160.719 12.5997   1
  -6   3  -2 150.910 12.5296   3
  -6  -3   2 135.434 12.2635   5
  -7   3   2 12.3869 2.50205   3
  -7  -3  -2 9.31009 2.88445   1
  -7  -3  -2 7.96053 2.37216   3
  -7  -3   2 4.39188 1.18078   1
  -7   3  -2 6.17976 2.43075   3
  -7  -3   2 9.57300 2.07250   3
  -8  -3  -2 6.32558 1.57173   3
  -8   3   2 6.26671 1.64795   3
  -8   3  -2 2.88424 0.91301   3
  -8  -3   2 3.23938 1.29658   3
   0  -4  -2 1723.47 121.626   6
   0   4   2 1429.84 121.563   6
   0   4  -2 1595.59 121.626   6
   0   4  -2 1413.03 121.534   4
   1   4  -2 1710.29 138.332   4
   1  -4   2 1961.22 138.266   6
   1   4  -2 1566.55 138.368   6
  -1   4   2 1728.88 138.275   4
  -1   4   2 1797.20 138.291   6
   1   4   2 2110.10 151.783   6
   1  -4  -2 1792.08 151.628   6
  -1   4  -2 1844.60 151.647   6
   1   4   2 1944.59 151.712   4
  -2   4   2 199.734 14.0169   6
   2   4  -2 149.399 14.0782   4
   2  -4  -2 170.907 14.3975   6
   2   4   2 190.730 14.7061   6
   3   4  -2 272.061 23.3878   4
  -3  -4  -2 310.057 23.3737   1
  -3  -4   2 304.599 26.1823   1
   3   4   2 362.274 26.4117   6
   3   4   2 315.013 26.2765   4
  -4  -4  -2 496.631 45.7024   1
   4   4  -2 653.306 45.9679   4
  -4  -4   2 442.635 34.6778   1
   4   4   2 424.254 34.8197   4
   5   4  -2 104.542 10.5028   4
  -5  -4  -2 122.561 10.0670   1
  -5  -4  -2 125.419 9.98082   3
   5   4   2 110.029 11.3616   4
  -5  -4   2 129.345 10.7908   1
  -5  -4   2 141.675 10.9157   3
   6   4  -2 62.6759 5.85010   7
  -6   4   2 65.4685 5.93837   3
  -6  -4  -2 56.4941 7.16252   1
  -6  -4  -2 58.6609 5.67268   5
  -6  -4  -2 58.7024 5.59908   3
   6   4   2 57.0195 5.68043   7
  -6  -4   2 55.7886 5.33084   3
  -6   4  -2 62.0798 5.82531   3
  -6  -4   2 58.2880 5.31841   5
  -6  -4   2 55.7868 6.31594   1
  -7   4   2 2.84901 1.36501   3
  -7  -4  -2 3.02883 1.03770   3
  -7  -4  -2 2.29266 0.93410   1
   7   4  -2 3.52796 1.33520   7
  -7  -4   2 3.33440 1.12229   3
   7   4   2 6.63041 2.80696   7
  -7   4  -2 3.43174 1.38926   3
  -7  -4   2 6.12092 2.93769   1
  -8  -4  -2 0.84046 0.59144   3
  -8   4   2 0.84142 0.74312   3
   8   4  -2 4.42541 1.89990   7
  -8   4  -2 -0.9854 0.88616   3
  -8  -4   2 -0.1304 0.65815   3
   0   5   2 39.9728 3.38320   6
   0   5  -2 32.7673 3.39169   6
   0   5  -2 38.8824 3.26887   4
   0  -5   2 29.0819 3.52029   6
   1   5  -2 142.799 10.5199   6
  -1   5   2 126.783 10.1938   4
   1   5  -2 114.819 10.3543   4
   1  -5   2 131.356 10.2774   6
  -1   5   2 114.398 10.2922   6
   1  -5  -2 134.213 10.8014   6
   1   5   2 149.362 10.9032   4
   1   5   2 113.169 10.8783   6
   2   5  -2 96.4254 8.12083   4
   2   5   2 183.876 14.2980   6
  -2  -5   2 163.159 14.1031   1
   3   5  -2 8.49440 2.31567   4
  -3  -5  -2 6.44653 1.87537   1
   3   5   2 7.89933 2.45445   6
   3   5   2 5.15951 2.27271   4
  -3  -5   2 4.39129 1.86110   1
  -4  -5  -2 50.7987 4.57622   1
   4   5  -2 41.2031 4.90685   4
   4   5   2 35.6341 4.85279   4
  -4  -5   2 50.6419 4.45300   1
  -5   5   2 27.8147 4.30305   3
  -5  -5  -2 38.4314 3.90663   5
  -5  -5  -2 37.4130 3.92442   1
   5   5  -2 31.9339 3.96476   7
  -5  -5  -2 30.7463 3.64040   3
   5   5   2 27.2844 3.80228   7
  -5   5  -2 33.7228 4.21088   3
  -5  -5   2 30.6463 3.74255   1
  -5  -5   2 32.5585 3.52264   3
  -5  -5   2 26.8454 3.52212   5
  -6   5   2 97.7857 10.1640   3
  -6  -5  -2 117.751 9.62578   1
  -6  -5  -2 112.985 9.59048   3
  -6  -5   2 109.050 10.2591   5
  -6  -5   2 119.596 9.83788   3
  -6  -5   2 118.273 10.0148   1
   7   5  -2 1.32870 1.14373   7
  -7  -5  -2 2.18826 1.01226   1
  -7  -5  -2 2.14245 1.01968   3
  -7   5   2 5.60109 2.34622   3
  -7  -5   2 3.41419 1.09994   3
  -7  -5   2 8.52486 2.84677   1
   7   5   2 1.86683 1.28081   7
  -7   5  -2 2.66715 1.36072   3
  -8  -5  -2 4.52417 1.13970   3
  -8   5   2 4.42435 1.52554   3
   8   5  -2 2.59723 0.86344   7
  -8  -5   2 5.80596 1.20027   3
   8   5   2 4.88011 1.92553   7
  -8   5  -2 2.92718 0.97431   3
   0   6  -2 36.6454 3.54309   4
   0   6   2 37.2749 3.84217   6
   1   6  -2 342.893 29.2347   4
  -1   6   2 372.887 29.2691   6
  -1   6   2 377.828 29.0786   4
   1   6   2 431.924 31.7489   4
  -1  -6   2 391.145 31.6267   1
   1   6   2 366.034 31.8243   6
  -2  -6  -2 42.0033 4.23700   1
   2   6   2 43.6671 4.56514   6
  -2  -6   2 48.7218 4.17460   1
   2   6   2 35.0572 4.25755   4
  -3  -6  -2 62.1903 5.28044   1
  -3   6   2 60.7943 5.58572   2
   3   6  -2 46.1356 5.55931   4
   3   6   2 45.1601 5.20180   4
  -3   6  -2 55.1780 5.37485   2
   3   6   2 44.9943 5.70088   6
  -3  -6   2 61.0402 5.03582   1
   4   6  -2 94.7953 9.37614   4
  -4  -6  -2 105.073 8.49073   1
  -4   6   2 92.4958 8.72322   2
  -4  -6   2 94.2551 8.72465   1
  -4   6  -2 107.993 9.10819   2
  -5   6   2 143.603 12.0191   3
  -5  -6  -2 135.362 11.6872   3
  -5  -6  -2 127.477 11.9394   1
   5   6  -2 149.890 11.8415   7
  -5  -6  -2 149.768 11.7794   5
  -5   6  -2 139.471 11.6585   3
  -5  -6   2 131.921 11.6248   1
  -5  -6   2 130.481 11.3889   5
   5   6   2 143.372 11.4467   7
  -5  -6   2 134.978 11.3196   3
  -6  -6  -2 43.9773 4.12226   3
  -6  -6  -2 43.3221 4.49273   1
  -6  -6  -2 41.2733 4.21499   5
  -6   6   2 40.9873 4.46856   3
   6   6  -2 40.2302 4.28281   7
  -6  -6   2 45.6229 4.27256   3
  -6  -6   2 41.1364 4.59476   1
   6   6   2 47.0172 4.45978   7
  -6   6  -2 37.8951 4.81943   3
  -6  -6   2 45.3004 4.24758   5
  -7  -6  -2 49.5712 4.32916   3
  -7   6   2 51.0692 4.64952   3
   7   6  -2 40.6369 4.39035   7
  -7  -6  -2 42.8413 5.09319   1
  -7  -6  -2 45.1737 3.98510   5
  -7  -6   2 39.6045 4.59731   5
   7   6   2 43.3529 4.41080   7
  -7  -6   2 53.0514 6.77835   1
  -7  -6   2 47.6713 4.20735   3
  -7   6  -2 42.7856 4.30147   3
  -8   6   2 -0.2416 0.78651   3
  -8  -6  -2 0.94342 0.52016   3
   8   6   2 0.16731 0.73388   7
  -8  -6   2 0.06619 0.51781   3
   0   7   2 53.4362 5.50911   6
   0   7  -2 46.4106 4.98372   2
   0   7   2 58.8071 4.98616   4
   1   7   2 359.577 33.4101   6
   1   7   2 468.764 33.3921   4
  -2   7   2 172.644 13.8530   2
   2   7  -2 159.845 13.9902   4
  -2  -7   2 153.804 14.0315   1
   2   7   2 182.707 14.1775   4
  -2   7  -2 166.482 13.9628   2
  -3   7   2 11.6098 2.89712   2
  -3  -7  -2 11.1704 2.54323   1
   3   7  -2 10.2484 3.40566   2
   3   7  -2 15.0305 3.69686   4
  -3  -7   2 14.8394 2.73676   1
   3   7   2 8.19110 3.46243   4
  -3   7  -2 11.1021 3.12940   2
  -4  -7  -2 311.076 23.0812   5
  -4  -7  -2 278.039 22.9631   3
  -4   7   2 260.321 23.2308   2
  -4  -7  -2 281.068 23.1230   1
  -4   7   2 279.802 23.3008   3
   4   7  -2 299.676 23.0595   7
  -4   7  -2 280.706 22.2730   2
  -4  -7   2 271.833 21.8955   3
  -4  -7   2 248.594 21.9602   5
  -4   7  -2 265.411 22.2530   3
  -4  -7   2 275.390 22.1105   1
   4   7   2 285.968 21.9831   7
  -5  -7  -2 1.92104 1.07992   5
  -5  -7  -2 1.28487 1.02140   3
  -5  -7  -2 0.27460 0.75383   1
  -5   7   2 -0.0248 1.42398   3
   5   7  -2 1.53074 1.13290   7
   5   7   2 1.41269 1.02735   7
  -5  -7   2 4.88998 1.97290   1
  -5  -7   2 -0.9234 1.03462   5
  -5   7  -2 2.00452 1.65711   3
  -5  -7   2 1.15930 1.00638   3
  -6  -7  -2 50.3564 4.68047   1
  -6  -7  -2 42.8617 4.39261   5
  -6  -7  -2 45.7512 4.38855   3
   6   7  -2 45.7981 4.43055   7
  -6   7   2 43.7096 4.76857   3
  -6  -7   2 50.6911 4.92161   1
  -6   7  -2 44.4957 5.21616   3
  -6  -7   2 48.2800 4.60069   5
   6   7   2 53.8471 4.77252   7
  -6  -7   2 46.6644 4.58833   3
  -7  -7  -2 5.24232 2.36816   1
  -7  -7  -2 6.27629 1.37033   3
   7   7  -2 4.76872 1.53713   7
  -7   7   2 7.13889 1.96201   3
  -7  -7  -2 4.78649 1.34285   5
  -7  -7   2 6.20227 1.32186   5
   7   7   2 5.78281 1.49375   7
  -7  -7   2 4.15403 1.13292   1
   0   8  -2 12.5658 2.55507   2
   0   8   2 16.2252 2.91943   2
   0   8   2 9.73522 3.11240   4
   0   8  -2 14.9098 2.85333   4
   1   8  -2 396.202 33.1487   4
  -1   8   2 424.220 33.0244   2
  -1   8  -2 440.461 35.0350   2
   1   8   2 458.837 35.0969   2
   1   8   2 409.648 35.6494   6
   2   8  -2 92.7440 8.14270   2
  -2   8   2 91.2612 8.12570   2
  -2  -8  -2 89.9774 8.06971   1
   2   8   2 78.3568 8.84992   4
  -2  -8   2 97.2413 8.15121   1
  -2   8  -2 97.5034 8.20897   2
  -3   8   2 13.8607 3.16659   2
  -3  -8  -2 10.0406 3.26781   5
  -3   8   2 9.95400 3.95112   3
  -3  -8  -2 14.0013 2.89157   1
   3   8  -2 15.2898 2.91435   7
  -3  -8  -2 15.6841 2.55042   3
  -3  -8   2 10.2758 3.19939   7
   3   8   2 11.5930 2.76959   7
  -3   8  -2 12.5082 2.99875   2
  -3  -8   2 9.40707 2.76872   1
  -3  -8   2 9.32383 2.69265   3
  -3  -8   2 10.1194 3.28722   5
  -4   8   2 -0.1675 1.51951   3
  -4  -8  -2 0.49329 1.14781   1
  -4  -8  -2 -0.7214 0.92907   5
  -4   8   2 1.59616 1.07948   2
   4   8  -2 1.47406 1.06862   7
   4   8  -2 0.73599 1.46394   2
  -4  -8  -2 0.84139 1.00541   3
  -4   8  -2 0.01649 1.17200   2
  -4  -8   2 -0.2503 0.99634   5
  -4  -8   2 1.61597 1.10057   3
  -4   8  -2 2.05406 1.94107   3
   4   8   2 0.20778 1.08860   7
  -5   8   2 138.299 11.4440   3
  -5  -8  -2 136.868 11.2053   5
   5   8  -2 136.082 11.1921   7
  -5  -8  -2 129.691 11.0933   3
  -5  -8  -2 129.747 11.3419   1
   5   8   2 125.758 11.0139   7
  -5   8  -2 122.148 11.2667   3
  -5  -8   2 133.909 11.1810   1
  -5  -8   2 138.243 11.0169   5
  -5  -8   2 136.369 10.9537   3
  -6   8   2 -0.3755 1.17001   3
   6   8  -2 -0.2068 0.81857   7
  -6  -8  -2 0.37964 0.79692   3
  -6  -8  -2 0.58692 0.90391   1
  -6  -8  -2 1.25334 0.83130   5
  -6  -8   2 0.58135 0.77074   5
   6   8   2 1.39192 0.93035   7
  -6  -8   2 0.79183 0.82969   1
  -6  -8   2 1.03568 0.86389   3
  -7  -8  -2 27.7441 2.72190   5
   7   8  -2 31.0605 2.84483   7
  -7  -8  -2 29.7829 2.76153   3
  -7   8   2 33.2224 3.13922   3
  -7  -8  -2 28.6706 3.49094   1
  -7  -8   2 39.0214 3.89664   1
  -7  -8   2 29.4256 2.88924   5
   7   8   2 30.8112 3.06256   7
  -7  -8   2 31.4320 2.97946   3
   0   9  -2 0.59942 1.03664   2
   0  -9  -2 -0.0355 1.07891   7
   0  -9   2 -0.6800 1.25066   7
  -1   9   2 113.552 10.0245   2
  -1  -9  -2 120.078 9.83717   7
   1  -9   2 111.476 9.94155   7
  -1  -9   2 140.170 11.0369   7
   1   9   2 129.618 11.5108   2
  -1   9  -2 114.694 11.0954   2
   1  -9  -2 138.832 11.0535   7
   2   9  -2 68.7745 6.66656   2
  -2   9   2 72.9950 6.71331   2
  -2  -9  -2 71.0401 6.96715   5
   2   9  -2 68.5787 6.73420   7
  -2  -9  -2 71.0287 6.49793   7
  -2   9  -2 60.3519 6.34326   2
   2   9   2 65.2800 6.18356   7
   2  -9  -2 66.5232 6.36491   7
  -2  -9   2 71.8223 6.34100   1
  -2  -9   2 69.6364 6.14942   7
  -2  -9   2 55.5272 6.69236   5
  -3  -9  -2 39.4493 4.93323   1
  -3   9   2 47.8146 5.11959   3
  -3  -9  -2 51.6687 4.83466   5
  -3  -9  -2 42.7066 4.72293   7
  -3   9   2 42.4677 4.91143   2
   3   9  -2 43.3848 4.59481   7
  -3  -9   2 50.0897 4.74564   7
  -3   9  -2 40.4385 4.89136   2
  -3  -9   2 37.7078 4.87634   5
  -3  -9   2 46.1114 5.37007   1
   3   9   2 51.2973 4.68478   7
  -3  -9   2 47.8169 4.70972   3
  -4  -9  -2 31.5475 4.25601   1
   4   9  -2 41.1871 4.18618   7
  -4   9   2 44.9243 4.75403   2
  -4  -9  -2 41.4023 4.01041   3
  -4   9   2 40.8617 4.74188   3
  -4  -9  -2 44.0428 4.26507   5
  -4   9  -2 45.0322 4.88780   2
  -4  -9   2 39.3219 4.29814   5
  -4  -9   2 40.3103 4.11784   3
  -4  -9   2 38.5725 4.37147   1
   4   9   2 39.3359 4.20605   7
  -5   9   2 51.1892 5.34277   3
  -5  -9  -2 52.0800 4.79189   3
   5   9  -2 58.5943 4.98642   7
  -5  -9  -2 52.0903 5.25989   1
  -5  -9  -2 47.8517 4.98343   5
  -5  -9   2 50.5527 5.35421   1
  -5  -9   2 53.1655 4.91429   3
   5   9   2 53.8867 5.05559   7
  -5  -9   2 57.5949 4.99951   5
  -6  -9  -2 1.00848 0.92363   1
   6   9  -2 0.04516 0.68210   7
  -6   9   2 -0.7469 0.94164   3
  -6  -9  -2 -0.0887 0.54625   5
  -6  -9  -2 0.96725 0.59497   3
  -6  -9   2 1.09313 0.64246   5
  -6  -9   2 -0.5589 0.61683   3
   6   9   2 1.02813 0.68676   7
  -6  -9   2 0.87600 0.97797   1
  -7   9   2 7.33330 1.65319   3
  -7  -9   2 0.50921 0.48855   5
   7   9   2 0.74799 0.55332   7
   0  10  -2 25.9623 3.53445   2
   0 -10  -2 26.7859 3.26347   7
   0  10   2 26.6335 3.60851   2
   0 -10   2 21.3277 3.21937   7
   1  10  -2 26.7306 3.74926   2
  -1 -10  -2 33.6751 3.51632   7
  -1  10   2 28.1025 3.79394   2
   1 -10   2 22.1690 3.50791   7
  -1 -10   2 29.8469 3.30348   7
   1 -10  -2 25.4683 3.38185   7
  -1  10  -2 22.5398 3.71435   2
   1  10   2 24.1986 3.80287   2
  -2  10   2 115.254 9.94556   2
   2  10  -2 117.701 9.88587   2
  -2  10   2 108.983 10.8864   3
   2 -10   2 113.281 9.67293   7
  -2 -10  -2 103.427 9.94330   5
  -2  10  -2 103.497 8.98449   2
   2 -10  -2 101.522 8.79912   7
  -2 -10   2 93.3264 9.15317   5
   2  10   2 103.498 8.90843   7
  -3  10   2 8.90344 2.94465   2
  -3  10   2 11.6507 3.57907   3
  -3 -10  -2 8.92178 2.74980   1
   3  10  -2 8.40141 2.84764   7
  -3 -10  -2 15.6331 2.85661   5
   3  10  -2 10.9135 3.21016   2
  -3 -10   2 14.9972 2.82669   7
  -3  10  -2 15.6057 3.39809   2
   3  10   2 17.4425 4.67683   2
   3  10   2 9.64637 2.69874   7
  -3 -10   2 10.3795 2.90779   5
  -3 -10   2 13.3596 3.02776   1
  -4  10   2 10.6613 3.39473   3
  -4 -10  -2 11.7104 2.57159   5
   4  10  -2 11.6180 2.49278   7
  -4 -10  -2 15.5992 2.85920   1
   4  10   2 8.80703 2.28263   7
  -4 -10   2 13.6890 2.99438   1
  -4 -10   2 14.2410 3.45288   7
  -4 -10   2 8.41155 2.41051   5
  -4  10  -2 12.3585 2.81372   2
   5  10  -2 4.03086 1.71084   7
  -5 -10  -2 5.91841 1.91057   5
  -5 -10  -2 10.0392 2.92051   1
  -5  10   2 2.67614 1.12836   3
  -5 -10   2 8.05349 1.91251   5
   5  10   2 3.19286 1.23373   7
  -5 -10   2 3.84683 1.05052   1
   6  10  -2 9.24603 1.44010   7
  -6 -10  -2 10.3339 1.34626   5
  -6  10   2 8.14568 1.98857   3
  -6 -10   2 7.41791 1.28421   5
   6  10   2 7.51720 1.36550   7
   0  11  -2 143.316 11.5277   2
   0  11   2 116.903 11.4263   2
   0 -11  -2 133.621 11.0929   7
   0 -11   2 137.861 11.1264   7
  -1  11   2 20.1380 3.71796   2
   1  11  -2 34.5804 3.97083   2
   1 -11   2 26.5849 3.28204   7
  -1 -11  -2 29.9106 3.29035   7
  -1 -11   2 31.2215 3.23997   7
  -1  11  -2 20.3576 3.62726   2
   1  11   2 29.1711 4.00313   2
   1 -11  -2 24.0177 3.15988   7
  -2  11   2 18.6640 4.02884   3
  -2  11   2 25.3991 3.77873   2
  -2 -11  -2 22.7659 2.99178   7
   2 -11   2 22.3705 3.27378   7
  -2 -11  -2 31.9543 4.04523   5
  -2 -11   2 21.3631 2.92905   7
   2 -11  -2 24.1878 3.22406   7
  -2 -11   2 30.9617 4.00286   5
  -2  11  -2 15.7831 3.57329   2
   2  11   2 21.4141 3.37143   2
  -3  11   2 2.10488 1.97641   3
   3  11  -2 4.75953 1.43482   7
  -3 -11  -2 2.74120 1.16488   5
   3  11  -2 2.03283 1.19903   2
  -3  11   2 5.08043 2.31194   2
  -3 -11   2 5.98743 2.42116   5
  -3  11  -2 7.67734 2.49420   2
  -3 -11   2 7.99857 2.26527   7
   3  11   2 4.35587 1.42099   7
  -4  11   2 14.5485 2.49399   3
   4  11  -2 11.0832 2.06325   7
   4  11   2 10.7778 1.87617   7
  -4 -11   2 10.6315 2.68228   5
   5  11  -2 28.8558 2.59351   7
  -5 -11  -2 24.1435 2.56845   5
  -5  11   2 26.2600 2.85380   3
  -5 -11   2 25.9069 2.60412   5
   5  11   2 25.3725 2.54780   7
   0 -12  -2 18.1568 2.51516   7
   0  12   2 18.2517 2.90017   2
   0  12  -2 14.9766 2.59938   2
  -1  12   2 17.3468 3.35428   3
   1 -12   2 18.7585 2.56007   7
  -1 -12  -2 15.4046 2.48553   7
  -1  12   2 19.9335 2.84861   2
   1  12  -2 14.6412 2.66981   2
   1  12   2 15.2505 2.80372   2
   1 -12  -2 19.0128 2.59926   7
  -1 -12   2 17.9845 2.48355   7
  -1  12  -2 19.5625 2.76731   2
   2  12  -2 0.62518 0.92920   2
  -2  12   2 1.59899 0.93594   2
  -2 -12  -2 1.18944 1.02799   5
  -2  12   2 3.69054 2.07632   3
   2  12   2 4.84402 2.51683   2
  -2 -12   2 6.92707 1.86708   7
  -2  12  -2 6.76528 2.37299   2
  -3  12   2 1.01362 1.40500   3
  -3 -12  -2 1.43549 0.79113   5
  -3  12  -2 1.69468 0.89712   2
  -3 -12   2 1.00169 0.85658   7
  -3 -12   2 0.39833 0.90185   5
  -4  12   2 -0.3186 1.07877   3
   4  12  -2 1.91365 1.15989   7
  -4 -12  -2 1.05473 0.68725   5
   4  12   2 1.60685 0.88139   7
  -4 -12   2 -0.0628 0.64634   5
   0  13  -2 27.3291 3.07390   2
   0  13   2 23.6231 3.11144   2
   0 -13   2 20.0083 2.36074   7
   1 -13   2 15.2065 1.98213   7
  -1  13   2 17.7335 2.73498   2
  -1  13   2 10.7294 2.50151   3
   1  13  -2 16.5152 2.55819   2
  -1  13  -2 14.1405 2.63754   2
   1  13   2 15.6421 2.85584   2
  -1 -13   2 13.8840 1.79682   7
  -2  13   2 0.75959 1.21200   3
   2  13  -2 -0.4397 0.96816   2
  -2  13   2 0.94561 0.84930   2
  -2 -13   2 1.16955 0.66217   7
  -2  13  -2 2.14714 0.94298   2
   2  13   2 -0.3247 1.31890   2
  -3 -13  -2 6.80504 2.59387   5
  -3  13   2 12.8638 2.15668   3
  -3 -13   2 1.27975 0.86133   5
   0  14  -2 -0.0793 0.91725   2
   0  14   2 -0.8253 0.97924   2
   0  14   2 -1.4381 1.14936   3
   1  14  -2 -1.7400 0.95614   2
  -1  14  -2 1.59228 0.84952   2
   1  14   2 -0.5486 1.26907   3
   0   0  -3 0.31625 0.13557   6
   0   0   3 0.00095 0.08476   6
  -1   0   3 74.0919 5.84729   4
   1   0   3 79.0128 5.86350   6
  -1   0  -3 73.8107 5.86370   6
   1   0  -3 69.7728 5.84326   4
   1   0   3 76.7764 5.90181   4
  -1   0   3 67.1846 5.89628   6
  -2   0   3 193.809 15.6792   6
   2   0   3 196.430 15.6948   4
   2   0  -3 204.010 15.6225   4
   2   0   3 192.761 15.6017   6
  -2   0   3 199.828 15.6303   4
  -2   0  -3 194.525 15.6138   6
   3   0   3 983.566 76.9685   4
  -3   0   3 994.844 76.8988   6
   3   0  -3 942.253 76.8390   4
   4   0  -3 226.648 18.2392   4
   4   0   3 228.289 18.3561   4
  -4   0  -3 227.393 18.3312   1
  -5   0  -3 69.2481 6.68402   1
  -5   0   3 74.4582 6.51534   1
  -6   0   3 2.17871 1.42702   3
  -6   0  -3 3.74330 1.60171   3
  -7   0  -3 0.47779 1.09557   3
  -7   0   3 -1.6386 1.04025   3
  -8   0  -3 20.7366 2.88614   3
  -8   0   3 24.3036 2.88206   3
  -9   0   3 1.21888 0.60721   3
   0  -1   3 189.297 16.4231   4
   0   1   3 210.954 16.3921   4
   0  -1  -3 221.211 16.4311   6
   0   1   3 207.750 16.4234   6
  -1  -1  -3 1363.26 101.256   6
   1  -1   3 1363.35 101.203   6
   1   1  -3 1171.38 101.103   4
  -1   1   3 1233.18 101.278   6
  -1   1  -3 1362.46 114.086   6
   1  -1  -3 1478.96 114.313   6
   1   1   3 1319.44 114.560   6
  -1  -1   3 1463.35 114.063   4
   1   1   3 1610.88 114.465   4
  -2  -1  -3 289.546 24.7183   6
  -2   1   3 324.487 24.6869   6
   2  -1   3 321.251 24.7328   4
  -2  -1   3 287.363 23.8923   6
   2   1   3 322.584 23.8927   4
   2   1   3 291.350 23.8172   6
   3   1  -3 1259.24 115.464   4
   3  -1   3 1660.65 115.292   4
   3   1   3 1476.38 124.349   4
   3   1   3 1645.78 124.299   6
   3  -1  -3 1604.68 124.201   4
   4  -1   3 619.061 49.1871   4
  -4  -1  -3 563.257 49.1510   1
   4   1  -3 675.753 49.1967   4
  -4   1  -3 561.913 42.3291   1
   4   1   3 520.757 42.3944   4
  -4  -1   3 515.551 42.3531   1
  -5  -1  -3 44.1522 4.29610   1
   5   1   3 43.5277 4.65887   4
  -6   1   3 64.0257 5.96055   3
  -6  -1  -3 61.9084 5.85028   3
  -6  -1  -3 59.6751 5.84086   1
  -6   1  -3 58.2195 5.82862   3
  -6  -1   3 59.3125 5.96493   1
  -6  -1   3 62.6129 5.77491   3
  -7   1   3 10.9612 2.46147   3
  -7  -1  -3 8.72041 2.24053   3
  -7  -1   3 11.2253 2.57811   3
  -7   1  -3 10.6710 2.60092   3
  -8  -1  -3 8.83680 2.10752   3
  -8   1   3 10.9377 2.29298   3
  -8   1  -3 9.58329 2.16989   3
  -8  -1   3 6.19437 1.99364   3
  -9   1   3 0.67169 0.58105   3
  -9  -1  -3 0.91873 0.67872   3
  -9   1  -3 3.34668 1.41127   3
   0   2  -3 1153.77 104.100   4
   0  -2   3 1421.35 104.151   6
   0  -2  -3 1264.07 104.090   4
   0   2   3 1461.59 104.274   4
   0   2   3 1302.47 104.124   6
  -1   2   3 1772.99 154.101   6
   1   2  -3 1975.62 154.478   4
  -1   2   3 1991.96 154.083   4
   1  -2   3 2077.95 154.169   6
   1   2   3 1976.74 147.024   6
   1  -2  -3 1880.81 146.994   4
  -1  -2   3 1752.96 147.029   6
   1  -2  -3 2075.36 147.404   6
   1   2   3 1638.78 146.969   4
   2   2  -3 948.618 68.9197   4
  -2   2   3 795.792 68.7895   6
   2  -2  -3 744.984 56.5486   6
   2   2   3 670.725 56.6306   6
   2   2   3 733.126 56.6594   4
   3  -2   3 1423.13 114.919   4
  -3   2   3 1388.57 114.779   6
   3   2  -3 1556.81 115.005   4
   3   2   3 1585.89 124.173   4
   3   2   3 1558.96 124.130   6
   4   2  -3 672.746 48.0501   4
  -4  -2  -3 566.591 47.9564   1
   4  -2   3 572.296 47.9184   4
  -4  -2   3 527.324 41.3100   1
   4   2   3 510.771 41.3685   4
  -5  -2  -3 306.848 24.7435   1
   5   2   3 308.557 24.7279   4
  -5  -2   3 296.866 24.4014   1
  -6   2   3 54.5039 5.49002   3
  -6  -2  -3 56.6836 5.29340   3
  -6  -2  -3 52.9973 5.28322   1
  -6  -2   3 62.6907 5.82444   1
  -6   2  -3 58.3615 5.83182   3
  -6  -2   3 56.3530 5.64428   3
  -7  -2  -3 19.5387 2.83109   3
  -7   2   3 20.4407 3.06361   3
  -7  -2   3 15.6518 2.73283   3
  -7  -2   3 22.0248 3.28801   1
  -7   2  -3 20.1170 3.08753   3
  -8   2   3 10.7071 2.49571   3
  -8  -2  -3 11.2615 2.08074   3
  -8   2  -3 9.59358 2.07623   3
  -8  -2   3 10.0289 1.95220   3
  -9  -2  -3 17.9629 2.36611   3
  -9   2   3 21.1072 2.05004   3
  -9  -2   3 22.8454 2.33245   3
  -9   2  -3 25.4408 2.38529   3
   0   3  -3 469.820 37.1590   4
   0   3   3 526.748 37.1949   6
   0   3   3 422.786 37.1030   4
   0  -3  -3 512.601 37.1815   6
   0  -3   3 414.563 37.1499   6
  -1   3   3 166.091 13.7916   4
   1  -3   3 192.441 13.8652   6
  -1   3   3 162.900 13.8650   6
   1   3   3 188.492 15.7389   6
  -1  -3   3 186.468 15.7700   6
   1   3   3 223.991 15.7576   4
   1  -3  -3 199.074 15.6587   6
   1  -3  -3 184.371 15.5921   4
   2   3  -3 287.023 22.5509   4
  -2   3   3 278.256 22.4315   6
   2  -3  -3 285.373 21.7801   6
   2   3   3 257.502 21.8951   4
   2   3   3 279.918 21.9556   6
   3   3  -3 319.862 25.5982   4
  -3  -3   3 227.171 19.4527   1
   3   3   3 253.816 19.4982   4
   3   3   3 244.286 19.6104   6
   4  -3   3 24.3892 2.92611   4
   4   3  -3 25.2287 2.98632   4
  -4  -3  -3 24.8008 2.77981   1
  -4  -3   3 25.7424 3.04665   1
   4   3   3 25.4311 3.22940   4
   5   3  -3 25.8594 4.43226   4
  -5  -3  -3 31.5401 3.38187   1
   5   3   3 28.3887 4.37899   4
  -5  -3   3 26.4553 3.32635   1
  -6  -3  -3 238.855 19.0745   3
  -6  -3  -3 227.878 19.2120   1
  -6   3   3 251.445 19.2583   3
   6   3  -3 221.490 19.1433   7
  -6  -3   3 241.085 19.4426   3
  -6   3  -3 237.461 19.5733   3
  -6  -3   3 239.840 19.2946   5
  -6  -3   3 237.811 19.6282   1
   7   3  -3 2.21162 1.57249   7
  -7   3   3 5.63075 2.35899   3
  -7  -3  -3 2.11042 0.93739   1
  -7  -3  -3 2.12435 1.02298   3
  -7   3  -3 1.41262 1.27189   3
  -7  -3   3 1.46465 1.01107   3
  -7  -3   3 2.24372 1.00682   1
  -8  -3  -3 9.34210 1.73722   3
  -8   3   3 8.08372 1.73889   3
  -8   3  -3 13.8370 2.10409   3
  -8  -3   3 7.15728 2.34761   3
   0   4   3 11.5670 1.42714   4
   0   4  -3 15.5576 1.54377   4
   0  -4  -3 14.7438 1.59328   6
   0   4   3 14.6591 1.58816   6
   1  -4   3 526.773 42.7670   6
  -1   4   3 591.385 42.7370   4
   1   4  -3 502.362 42.8637   4
   1  -4  -3 501.240 38.2021   6
   1   4   3 461.795 38.2650   6
  -2   4   3 230.716 21.3275   6
   2   4  -3 305.925 21.5321   4
   2   4   3 294.325 22.8549   6
   2  -4  -3 274.229 22.5951   6
   3   4  -3 286.251 20.6804   4
  -3  -4  -3 225.628 20.5561   1
   3   4   3 220.497 17.4865   6
  -3  -4   3 208.056 17.3272   1
  -4  -4  -3 64.3816 5.79006   1
   4   4  -3 64.0996 5.97123   4
  -4  -4   3 71.4326 7.10663   1
   4   4   3 93.2725 7.59539   4
  -5  -4  -3 123.664 9.89656   1
  -5   4   3 121.548 10.1431   3
  -5  -4  -3 110.507 9.79928   3
   5   4  -3 105.701 10.5998   4
  -5  -4   3 121.017 10.2361   1
  -5  -4   3 117.401 10.1166   3
  -6  -4  -3 97.6215 8.49267   3
   6   4  -3 93.4685 8.61042   7
  -6  -4  -3 103.842 8.52883   5
  -6   4   3 102.412 8.70287   3
   6   4   3 97.9413 8.68413   7
  -6   4  -3 105.206 8.86867   3
  -6  -4   3 100.012 8.43076   5
  -6  -4   3 93.0167 8.47135   3
  -7   4   3 3.96789 1.36500   3
   7   4  -3 4.13043 1.37758   7
  -7  -4  -3 1.91312 0.92487   1
  -7  -4  -3 3.71954 1.15019   3
   7   4   3 2.84166 1.39675   7
  -7   4  -3 6.62559 2.49339   3
  -7  -4   3 1.69940 1.07917   3
  -7  -4   3 2.79245 1.05373   1
  -8  -4  -3 2.81566 0.73713   3
  -8   4   3 4.65491 1.56915   3
   8   4  -3 2.79122 0.98234   7
  -8   4  -3 4.68392 1.78756   3
  -8  -4   3 5.31131 1.41510   3
   0   5   3 5.81557 1.41004   6
   0   5  -3 3.98783 1.12397   4
   0   5   3 6.14465 1.29571   4
   1   5  -3 559.322 51.5318   4
  -1   5   3 686.185 51.5371   6
   1  -5   3 635.410 51.4674   6
  -1   5   3 716.848 51.4335   4
   1   5   3 717.686 58.7341   4
   1  -5  -3 771.279 58.7405   6
   1   5   3 733.917 58.8230   6
   2   5  -3 473.676 36.4847   4
   2  -5   3 482.934 36.1658   6
  -2  -5  -3 412.694 36.3064   1
   2   5   3 662.221 46.5928   4
  -2  -5   3 575.620 46.4279   1
   2   5   3 515.739 46.5377   6
  -3  -5  -3 38.5948 3.83458   1
   3   5   3 35.1372 4.09443   6
  -3  -5   3 39.8601 3.77020   1
   3   5   3 34.4822 3.90369   4
  -4  -5  -3 36.9140 3.76414   1
   4   5  -3 41.0666 4.55321   4
   4   5  -3 28.4186 4.47542   2
   4   5   3 44.3766 4.98327   4
  -4  -5   3 40.3338 4.35457   1
   5   5  -3 52.6929 5.43708   7
  -5   5   3 56.8837 5.75266   3
  -5  -5  -3 59.0958 5.31632   5
  -5  -5  -3 50.5827 5.21663   3
  -5  -5  -3 58.5931 5.41230   1
  -5   5  -3 59.6299 6.74508   3
   5   5   3 56.4700 5.72563   7
  -5  -5   3 58.0253 5.68671   1
  -5  -5   3 60.5217 5.56609   5
  -5  -5   3 60.6773 5.62730   3
  -6  -5  -3 21.7880 2.94496   5
  -6   5   3 20.7209 3.10727   3
   6   5  -3 17.1845 2.94775   7
  -6  -5  -3 19.1330 2.70240   3
  -6  -5  -3 15.4495 2.77005   1
  -6  -5   3 19.3202 2.90943   5
   6   5   3 17.6884 3.76349   7
  -6   5  -3 21.5399 4.16496   3
  -6  -5   3 23.9801 2.81011   3
  -6  -5   3 26.6835 3.12348   1
  -7   5   3 3.34622 1.31870   3
  -7  -5  -3 2.36729 0.96380   3
  -7  -5  -3 5.26503 2.54243   1
   7   5  -3 3.23409 1.16955   7
   7   5   3 3.16773 1.27236   7
  -7  -5   3 5.76981 3.08039   1
  -7   5  -3 0.93729 1.26273   3
  -7  -5   3 1.91986 1.05553   3
  -7  -5   3 2.66335 0.96893   5
  -8   5   3 20.8214 2.39091   3
   8   5  -3 22.7701 2.46607   7
  -8  -5  -3 21.4457 2.18622   3
   8   5   3 22.0399 2.75962   7
  -8  -5   3 24.6261 2.34096   3
   0   6   3 603.353 52.7659   6
   0   6  -3 723.437 52.7268   4
  -1   6   3 93.9732 8.20208   4
   1   6  -3 111.051 8.45102   4
  -1   6   3 93.4467 8.50019   6
   1   6   3 123.273 9.46796   4
   1   6   3 101.844 9.62436   6
  -2  -6  -3 63.4189 5.66647   1
   2   6   3 60.9814 5.79901   6
  -2  -6   3 58.7116 5.44116   1
   3   6  -3 16.6553 3.08587   4
  -3   6   3 17.2709 3.06428   2
   3   6  -3 12.7735 3.23431   2
  -3  -6  -3 16.2456 2.46845   1
  -3   6  -3 13.7045 4.30169   2
   3   6   3 16.2259 4.07509   6
  -3  -6   3 14.8147 2.59539   1
   3   6   3 21.0387 3.11764   4
  -4  -6  -3 69.1922 7.26757   5
   4   6  -3 72.7493 6.85550   2
  -4  -6  -3 69.3796 6.38355   1
  -4  -6  -3 61.1967 6.42239   3
   4   6  -3 85.7755 9.85557   4
   4   6   3 80.9542 7.48462   4
  -4  -6   3 68.3214 6.70238   1
  -4   6  -3 73.1937 7.18285   2
  -5  -6  -3 1.44446 0.84752   1
   5   6  -3 1.90920 1.14726   7
  -5  -6  -3 5.10384 2.09876   3
  -5   6   3 2.52571 1.65150   3
  -5  -6  -3 -0.3033 1.04241   5
  -5  -6   3 1.45260 1.16381   3
   5   6   3 2.85868 1.27940   7
  -5  -6   3 0.95169 0.90365   1
  -5   6  -3 5.56804 2.87353   3
  -5  -6   3 0.41411 1.02885   5
  -6  -6  -3 10.7700 2.20746   3
  -6  -6  -3 8.92696 2.33350   5
  -6  -6  -3 13.2417 2.47146   1
  -6   6   3 9.36616 2.54273   3
   6   6  -3 9.21560 2.42120   7
  -6   6  -3 13.8549 3.38453   3
  -6  -6   3 8.20230 2.48861   1
   6   6   3 10.6727 2.58106   7
  -6  -6   3 8.34667 2.09203   3
  -6  -6   3 6.78328 2.22578   5
   7   6  -3 -0.6923 0.90437   7
  -7   6   3 -1.1108 1.01154   3
  -7  -6  -3 0.18088 0.81458   3
  -7  -6   3 1.94859 0.95241   5
   7   6   3 0.04728 0.95379   7
  -7   6  -3 0.38539 1.12704   3
  -7  -6   3 -0.5800 1.20772   1
  -7  -6   3 0.75849 0.78484   3
  -8  -6  -3 20.0558 1.95672   3
  -8   6   3 19.9483 2.22335   3
   8   6  -3 19.0817 2.14207   7
   8   6   3 24.3970 3.31690   7
  -8  -6   3 20.9205 2.13840   3
   0   7  -3 15.4578 2.71335   2
   0   7   3 20.6768 4.63633   2
   0   7   3 14.9712 2.39299   4
   0   7   3 18.3323 3.32389   6
   0  -7   3 13.1830 3.19795   1
   1   7  -3 219.723 17.2263   4
  -1   7   3 187.927 17.1543   2
  -1   7   3 219.823 17.0003   4
  -1   7  -3 206.963 17.2238   2
   1   7   3 208.541 17.3597   6
   2  -7   3 188.249 17.1804   6
  -2  -7  -3 217.733 17.2922   1
  -2   7   3 220.053 17.4055   2
   2   7  -3 223.304 17.5380   4
   2   7   3 157.676 15.1661   6
   2   7   3 149.305 14.7767   4
  -2  -7   3 207.474 14.7177   1
  -2   7  -3 197.537 14.7702   2
  -3  -7  -3 46.6891 4.42879   1
   3   7  -3 39.2479 5.08265   4
  -3   7   3 41.9302 4.69004   2
  -3   7  -3 46.0844 4.86870   2
  -3  -7   3 47.9308 4.79204   1
   4   7  -3 7.99769 3.40138   2
   4   7  -3 5.06734 1.37819   7
  -4  -7  -3 9.29208 2.71653   1
  -4   7   3 7.71749 2.79915   2
  -4  -7  -3 6.03066 2.59487   5
  -4   7   3 9.96389 3.31257   3
  -4  -7  -3 3.45663 1.22442   3
  -4  -7   3 7.28883 2.73573   5
  -4  -7   3 9.53049 2.57499   3
  -4  -7   3 9.77256 2.58477   1
   4   7   3 6.96001 2.55361   7
  -5  -7  -3 2.58890 1.61237   3
  -5  -7  -3 0.94635 0.76214   1
  -5   7   3 -0.2352 1.66096   3
  -5  -7   3 1.71083 1.37200   3
  -6   7   3 22.0501 3.13475   3
  -6  -7  -3 21.3140 3.12669   1
  -6  -7  -3 21.0854 2.73794   3
  -6  -7  -3 19.3642 2.71309   5
   6   7  -3 22.6713 2.79587   7
   6   7   3 22.3108 2.98708   7
  -6  -7   3 23.2635 2.73094   3
  -6  -7   3 21.0324 3.13844   1
  -6  -7   3 20.5338 2.74084   5
  -7  -7  -3 0.64246 0.61006   5
  -7  -7  -3 0.88792 0.57165   3
  -7   7   3 5.73616 1.77433   3
   7   7  -3 0.18319 0.66642   7
  -7  -7  -3 -0.5127 0.83446   1
  -7  -7   3 1.35659 0.66681   3
   0   8  -3 6.84286 2.33361   2
   0   8   3 13.3464 2.72569   2
   0   8   3 8.22947 2.96667   4
   1   8  -3 132.959 11.4858   4
  -1   8   3 131.786 11.2725   2
   1   8   3 116.581 10.2579   4
   1   8   3 112.770 9.98674   2
   2   8  -3 67.5284 6.27379   4
  -2  -8  -3 53.5106 5.68968   1
  -2   8   3 58.4564 5.59226   2
   2   8  -3 51.8071 5.51700   2
  -2   8  -3 59.7027 6.33597   2
   2   8   3 74.0189 7.60370   4
  -3  -8  -3 14.7931 3.46055   7
  -3   8   3 18.3279 3.89349   3
  -3   8   3 14.4768 3.18327   2
   3   8  -3 16.4932 3.07408   7
  -3  -8  -3 18.6983 3.24660   5
  -3  -8  -3 16.9044 2.65937   3
  -3  -8  -3 16.8897 3.10449   1
   3   8   3 17.4899 3.18760   7
  -3  -8   3 20.9082 3.20489   1
  -3  -8   3 19.1199 3.43089   7
  -3  -8   3 14.3102 3.59967   5
  -3  -8   3 17.1904 3.12682   3
  -3   8  -3 19.0895 3.31385   2
  -4   8   3 87.6130 7.85771   3
   4   8  -3 78.6406 7.36512   7
  -4  -8  -3 80.9047 7.41308   5
  -4  -8  -3 87.3496 7.25561   3
   4   8   3 82.1391 7.61258   7
  -4  -8   3 87.5367 7.74601   5
  -4  -8   3 78.9129 8.69246   1
  -4   8  -3 92.5087 8.11936   2
  -4  -8   3 90.7889 7.56085   3
  -5  -8  -3 8.13689 2.05077   3
  -5   8   3 9.42249 3.05739   3
  -5  -8  -3 12.2571 2.54863   1
   5   8  -3 5.88481 2.20053   7
  -5  -8  -3 11.2788 2.38451   5
   5   8   3 13.2895 2.51910   7
  -5  -8   3 10.3138 2.22730   3
  -5  -8   3 6.51875 2.36634   5
  -5  -8   3 11.9917 2.39784   1
   6   8  -3 1.85871 0.95377   7
  -6   8   3 2.03418 1.29951   3
  -6  -8  -3 1.66215 0.80232   5
  -6  -8  -3 1.73376 0.93613   1
  -6  -8  -3 2.23506 0.88770   3
   6   8   3 2.23378 0.94653   7
  -6  -8   3 8.11887 2.41489   1
  -6  -8   3 4.60517 1.73095   5
  -6  -8   3 2.46831 0.99212   3
  -7   8   3 4.58548 1.72944   3
  -7  -8  -3 2.88607 1.09958   3
   7   8  -3 4.01422 1.33587   7
  -7  -8  -3 1.97146 0.64562   5
  -7  -8   3 3.78286 1.09682   5
  -7  -8   3 0.05407 1.02016   1
  -7  -8   3 2.32328 0.63407   3
   7   8   3 2.19339 0.70689   7
   0   9  -3 105.841 9.06080   2
   0   9   3 111.154 9.75447   2
   0  -9  -3 92.6644 8.85107   7
  -1  -9  -3 321.617 29.7297   7
   1  -9   3 371.251 29.7914   7
  -1   9   3 360.165 29.9658   2
   1   9  -3 429.447 29.9339   2
   1  -9  -3 319.743 28.0499   7
  -1  -9   3 374.021 28.1002   7
  -1   9  -3 340.573 28.2168   2
   1   9   3 362.096 28.2823   2
   2   9  -3 30.0680 4.18644   2
  -2   9   3 36.0277 4.26168   2
  -2  -9  -3 31.5510 4.75720   5
  -2  -9  -3 34.8038 3.99836   7
   2   9  -3 43.5062 4.40140   7
  -2   9  -3 36.7559 4.29124   2
   2  -9  -3 32.5581 4.32343   7
  -2  -9   3 36.5467 4.12009   7
  -2  -9   3 41.2446 5.26758   5
  -2  -9   3 32.2297 4.48057   1
   2   9   3 35.5436 4.19128   7
  -3   9   3 4.42315 1.87836   3
   3   9  -3 7.23183 3.20384   2
  -3   9   3 6.18673 2.94825   2
  -3  -9  -3 6.71648 2.76705   5
   3   9  -3 6.64089 2.62768   7
  -3  -9  -3 10.8163 2.91324   7
  -3   9  -3 7.47563 2.92648   2
   3   9   3 9.68905 2.51973   7
  -3  -9   3 6.48559 2.87115   5
  -3  -9   3 9.30587 2.55669   3
   4   9  -3 22.1218 3.15567   7
  -4  -9  -3 24.3233 3.16512   1
  -4   9   3 29.3868 3.92901   3
  -4  -9  -3 28.8389 3.25877   5
  -4  -9  -3 21.1169 2.86738   3
  -4  -9   3 26.0999 4.76806   7
  -4  -9   3 28.9745 3.61148   1
   4   9   3 27.0036 3.41106   7
  -4  -9   3 28.9925 3.33070   3
  -4   9  -3 29.9323 4.21555   2
  -4  -9   3 31.0416 3.49380   5
  -5  -9  -3 3.01613 1.14283   5
  -5  -9  -3 5.17326 1.80021   3
  -5   9   3 5.32781 1.73237   3
   5   9  -3 4.67987 1.92031   7
  -5  -9   3 5.54757 2.01553   3
   5   9   3 7.29145 2.03067   7
  -5  -9   3 6.45301 2.04450   5
  -5  -9   3 5.11517 2.68502   1
  -6  -9  -3 0.93260 0.63272   5
  -6  -9  -3 0.81161 0.90594   1
  -6  -9  -3 4.20849 1.22049   3
   6   9  -3 1.25034 0.69676   7
  -6  -9   3 0.92227 0.60546   5
  -6  -9   3 0.03087 0.64593   3
  -6  -9   3 0.97367 0.94810   1
   6   9   3 3.40013 1.38730   7
  -7   9   3 3.50615 0.91473   3
   7   9  -3 6.55302 1.16466   7
  -7  -9   3 9.61749 1.27228   5
   0 -10   3 30.8362 3.71406   7
   0  10  -3 33.2078 4.00301   2
   0 -10  -3 31.4643 3.62428   7
   0  10   3 30.8879 4.14472   2
   1 -10   3 266.482 21.9277   7
   1  10  -3 259.505 22.1739   2
  -1  10   3 277.760 22.1825   2
  -1 -10  -3 280.119 21.9555   7
  -1  10  -3 229.406 19.8003   2
  -1 -10   3 264.651 19.5907   7
   1 -10  -3 243.854 19.5482   7
   1  10   3 223.895 19.7824   2
   2 -10   3 27.3606 5.85793   7
   2  10  -3 27.6568 3.77517   2
  -2  10   3 29.2340 4.98686   3
  -2  10   3 30.7228 4.02874   2
  -2 -10  -3 29.3483 3.85710   7
  -2  10  -3 27.4059 3.96728   2
   2  10   3 27.3184 4.47257   2
  -2 -10   3 36.3132 3.68590   7
  -2 -10   3 30.2221 5.91766   5
  -2 -10   3 30.2621 3.83404   1
  -3  10   3 12.5845 3.47330   3
  -3 -10  -3 3.14166 1.25259   5
   3  10  -3 5.68880 2.84252   2
   3  10  -3 2.84120 1.36954   7
  -3  10   3 2.68765 1.26311   2
  -3 -10  -3 4.79871 1.37264   7
  -3 -10   3 3.47547 1.34432   7
  -3 -10   3 7.57545 2.75994   5
   3  10   3 4.38365 1.32979   7
  -4  10   3 -0.3202 1.46085   3
  -4 -10  -3 1.32572 1.02569   5
   4  10  -3 7.22894 2.82315   2
  -4 -10  -3 0.15630 0.96497   1
   4  10   3 0.35328 0.96098   7
  -4  10  -3 -1.3015 0.99981   2
  -4 -10   3 0.70661 1.32150   7
  -4 -10   3 0.96590 1.05662   1
  -4 -10   3 -0.0095 0.95404   5
  -5 -10  -3 30.3843 3.76650   5
   5  10  -3 29.3404 3.39606   7
  -5  10   3 28.5904 3.31599   3
  -5 -10  -3 33.2859 4.01739   1
  -5 -10   3 27.5959 3.62821   1
  -6  10   3 1.47108 0.91574   3
  -6 -10  -3 2.86396 1.05087   5
   6  10  -3 0.77813 0.62738   7
   6  10   3 0.72364 0.56782   7
  -6 -10   3 0.62632 0.52221   5
   0  11  -3 37.9030 4.31906   2
   0 -11  -3 44.6425 3.96161   7
   0 -11   3 30.7238 3.85262   7
   0  11   3 36.7003 4.48434   2
  -1 -11  -3 75.0821 7.35100   7
   1  11  -3 94.6612 7.81550   2
   1 -11   3 83.0651 7.42283   7
  -1  11   3 85.7992 7.82676   2
  -1 -11   3 69.4899 6.96389   7
   1 -11  -3 78.5472 6.98664   7
   1  11   3 77.5880 7.40797   2
  -1  11  -3 91.8885 7.53907   2
  -2 -11  -3 29.2687 3.84301   5
  -2 -11  -3 25.5595 3.14067   7
   2  11  -3 28.2614 4.28741   2
  -2  11   3 20.0918 4.38185   2
   2 -11   3 25.5965 3.41411   7
  -2  11   3 26.2315 4.26245   3
  -2 -11   3 24.5905 4.28881   5
   2  11   3 28.4491 3.69729   2
  -2 -11   3 25.5305 3.18564   7
   3  11  -3 3.82975 1.46242   7
  -3 -11  -3 2.23719 1.08895   5
  -3  11   3 1.03569 0.87761   2
   3  11  -3 5.20298 2.43515   2
  -3  11   3 1.89878 1.52631   3
  -3 -11   3 3.27532 1.22504   5
  -3 -11   3 3.66543 1.16466   7
  -3  11  -3 1.60061 1.01558   2
   3  11   3 3.87530 1.32383   7
  -4 -11  -3 14.0777 2.54743   5
  -4  11   3 18.5094 2.63615   3
   4  11  -3 20.0433 2.47864   7
  -4 -11   3 15.9775 2.15734   5
  -4 -11   3 12.3982 3.53435   1
   4  11   3 18.0301 2.16543   7
  -5 -11  -3 19.2294 2.15109   5
  -5  11   3 18.7597 2.53566   3
   5  11  -3 23.2839 2.21883   7
   5  11   3 19.1928 2.26700   7
  -5 -11   3 23.6242 2.34719   5
   0  12   3 5.21719 2.41645   2
   0 -12  -3 2.60095 1.04114   7
   0  12  -3 2.10447 0.89697   2
   0 -12   3 0.09406 0.82230   7
  -1  12   3 21.2541 3.55562   3
   1 -12   3 16.7811 2.69027   7
  -1 -12  -3 20.7136 2.77524   7
   1  12  -3 19.2375 3.00055   2
  -1  12   3 22.9539 2.94709   2
   1  12   3 30.5128 3.55824   2
  -1 -12   3 23.3182 2.88424   7
  -1  12  -3 24.7445 3.11019   2
  -2  12   3 7.00817 2.28346   2
  -2 -12  -3 4.87634 1.26731   5
   2 -12   3 6.35672 1.86417   7
   2  12  -3 8.93282 2.25002   2
  -2  12   3 8.92949 2.94015   3
   2  12   3 12.8791 3.11819   2
  -2 -12   3 6.84088 1.99848   7
  -2  12  -3 4.54107 2.29756   2
  -3  12   3 5.33750 2.24091   3
   3  12  -3 10.1163 2.53208   2
  -3 -12   3 6.70141 1.76598   7
  -3 -12   3 9.13433 2.14844   5
  -4  12   3 8.38340 2.22133   3
  -4 -12  -3 14.7021 1.78258   5
  -4 -12   3 11.7484 1.87417   5
   0 -13   3 -0.0419 0.57256   7
   0  13   3 5.28729 2.22462   2
   0  13   3 1.08423 1.32034   3
   0  13  -3 0.32579 0.87374   2
   1  13  -3 34.3701 3.44958   2
  -1  13   3 31.5171 3.46900   2
   1 -13   3 23.6206 2.81380   7
  -1  13  -3 32.0850 3.63281   2
  -1 -13   3 31.0768 2.95710   7
  -2  13   3 0.88925 1.12110   3
   2  13  -3 2.02173 1.00891   2
  -2 -13   3 0.32511 0.64150   7
  -3 -13  -3 5.52595 1.40037   5
  -3 -13   3 14.4656 2.19957   5
   0  14   3 -1.3439 1.03987   3
   0  14  -3 -1.0384 0.87696   2
   0  14   3 0.11448 1.02096   2
   0   0  -4 1188.51 93.8323   6
   1   0   4 2864.78 214.437   6
  -1   0   4 2765.46 214.205   4
  -1   0   4 2710.26 214.343   6
  -1   0  -4 2702.03 214.333   6
   1   0   4 2755.02 214.579   4
   1   0  -4 2502.60 214.205   4
   2   0   4 1721.41 144.694   4
   2   0  -4 1793.73 144.736   4
  -2   0   4 1869.17 144.607   4
   2   0   4 1968.41 144.844   6
  -2   0   4 1808.05 144.691   6
  -2   0  -4 1850.06 144.616   6
   3   0  -4 4122.12 322.561   4
  -3   0   4 4195.39 322.460   6
   3   0   4 3949.56 322.573   4
   4   0   4 430.847 34.1643   4
  -4   0  -4 439.220 34.1169   1
   4   0  -4 415.086 34.0340   4
  -5   0  -4 32.0395 3.38323   1
   5   0   4 28.6029 3.84900   4
  -6   0  -4 24.7799 3.64513   3
  -6   0   4 25.4981 3.42337   3
  -7   0   4 1.96854 1.16280   3
  -7   0  -4 2.10434 1.21136   3
  -8   0  -4 3.85143 1.08567   3
  -8   0   4 4.92714 2.03262   3
  -9   0  -4 7.98853 1.52615   3
  -9   0   4 7.20428 1.35129   3
   0  -1   4 289.290 23.3229   6
   0   1   4 303.457 23.3203   6
   0  -1  -4 302.830 23.3305   6
   0  -1   4 282.525 23.3100   4
  -1  -1  -4 1334.15 110.336   6
   1   1  -4 1332.12 110.306   4
  -1   1   4 1501.49 110.704   6
   1  -1   4 1430.76 110.450   6
   1   1   4 1560.85 118.321   4
  -1  -1   4 1414.60 118.301   4
   1   1   4 1567.53 118.504   6
   1  -1  -4 1465.82 118.549   6
  -1   1  -4 1494.88 118.272   6
  -2  -1  -4 68.5558 6.15369   6
   2  -1   4 82.7457 6.18361   4
   2   1   4 72.8251 5.95385   6
  -2   1  -4 77.7180 5.84909   6
   2   1   4 68.1740 6.11783   4
   3   1  -4 193.638 15.2119   4
   3  -1   4 195.996 15.2846   4
  -3   1   4 180.160 15.1543   6
   3   1   4 189.155 15.1394   6
  -3  -1   4 160.746 15.3524   6
   3   1   4 217.712 15.3044   4
   4   1  -4 67.3426 5.98594   4
  -4  -1  -4 70.5686 6.09015   1
   4  -1   4 72.5007 6.14745   4
  -4  -1   4 70.4689 6.01594   1
   4   1   4 65.2785 5.97307   4
   5  -1   4 58.0045 5.61339   4
  -5  -1  -4 51.5130 5.00397   1
   5   1   4 46.9241 5.08306   4
  -6  -1  -4 234.283 19.2721   3
  -6  -1  -4 236.547 19.3140   1
  -6   1   4 237.932 19.3245   3
  -6  -1   4 238.716 19.1201   3
  -6  -1   4 232.445 19.2141   1
  -6   1  -4 232.245 19.1447   3
  -7  -1  -4 65.0161 5.80773   3
  -7   1   4 59.3929 5.78590   3
  -7   1  -4 63.8833 6.23185   3
  -7  -1   4 69.6379 6.21047   3
  -8   1   4 0.80730 1.02728   3
  -8  -1  -4 1.22847 0.98983   3
  -8  -1   4 1.06059 0.90566   3
  -8   1  -4 0.62154 1.09406   3
  -9  -1  -4 5.49597 1.48048   3
  -9   1   4 9.28749 1.31395   3
  -9   1  -4 5.62640 0.95275   3
   0  -2   4 219.751 16.9536   6
   0   2  -4 193.870 16.8994   4
   0   2   4 221.681 16.8817   4
   0   2   4 215.988 16.9396   6
  -1   2   4 884.121 74.7145   6
   1  -2   4 1006.74 74.7094   6
  -1  -2  -4 989.274 74.7858   6
   1  -2   4 908.281 74.6865   6
   1  -2  -4 993.202 77.1980   6
  -1  -2   4 963.408 77.2909   6
   2   2   4 6.60453 1.04817   4
   2  -2  -4 6.75370 0.85497   6
   2   2   4 5.26036 0.92461   6
   3   2  -4 216.328 19.9718   4
   3  -2   4 284.022 20.0401   4
   3   2   4 295.750 22.2304   4
   3   2   4 258.594 22.1370   6
   4   2  -4 0.21021 0.77333   4
   4  -2   4 0.79450 0.76801   4
  -4  -2  -4 -0.3831 0.55395   1
   4   2   4 0.11008 0.82649   4
  -4  -2   4 0.75609 0.73010   1
  -5  -2  -4 44.1589 4.29281   1
   5   2   4 46.0794 5.18965   4
  -5  -2   4 46.3318 4.51473   1
  -6  -2  -4 76.9089 7.20849   1
  -6   2   4 87.0892 7.30460   3
  -6  -2  -4 76.1025 7.08741   3
  -6  -2   4 81.0336 7.46911   1
  -6   2  -4 83.1645 7.59659   3
  -6  -2   4 85.7516 7.47968   3
  -7  -2  -4 -0.4706 0.94459   3
  -7   2   4 2.21107 1.26706   3
  -7  -2   4 0.98463 1.01795   1
  -7  -2   4 1.13600 1.05476   3
  -7   2  -4 0.21193 1.24773   3
  -8  -2  -4 9.22788 2.14368   3
  -8   2   4 9.43475 2.41692   3
  -8  -2   4 10.0474 1.99002   3
  -8   2  -4 12.1971 2.09318   3
  -9   2   4 -0.3055 0.53685   3
  -9  -2   4 0.91211 0.58263   3
   0  -3  -4 1494.68 115.530   6
   0   3  -4 1572.89 115.506   4
   0  -3   4 1324.64 115.510   6
  -1   3   4 368.068 34.2400   4
  -1   3   4 448.224 34.3532   6
   1  -3   4 484.950 34.3316   6
  -1  -3   4 428.132 34.8856   6
   1   3   4 434.035 34.8482   6
   1  -3  -4 387.304 34.6608   4
   1  -3  -4 506.660 34.8153   6
   2   3  -4 478.762 34.8533   4
  -2   3   4 398.351 34.6987   6
   2  -3  -4 361.916 31.1354   6
   2   3   4 434.774 31.3059   6
   2   3   4 382.314 31.2590   4
  -3  -3  -4 81.2256 8.09449   1
   3   3  -4 113.545 8.16945   4
  -3  -3   4 77.4093 6.91220   1
   3   3   4 87.5763 6.94945   4
   3   3   4 78.5337 6.93323   6
  -4  -3  -4 5.76332 1.74036   1
   4   3  -4 8.73312 2.15994   4
   4  -3   4 4.83623 1.87649   4
  -4  -3   4 7.60765 1.96526   1
   4   3   4 5.07579 2.13990   4
  -5  -3  -4 67.5436 6.21484   1
  -5  -3   4 71.1055 6.05182   1
   5   3   4 58.2557 6.79817   4
  -6  -3  -4 35.4531 3.91044   3
   6   3  -4 34.3179 4.52990   7
  -6   3   4 42.3495 4.38972   3
  -6  -3  -4 35.1284 4.09623   1
  -6  -3   4 36.7127 4.19011   5
  -6  -3   4 42.1206 4.18100   3
  -6   3  -4 44.5614 4.75302   3
  -6  -3   4 37.0740 4.54240   1
  -7  -3  -4 67.9790 6.08555   3
  -7   3   4 71.4877 6.34030   3
   7   3  -4 66.0363 6.39613   7
  -7   3  -4 74.3348 6.70359   3
  -7  -3   4 73.5189 6.81575   1
  -7  -3   4 70.8632 6.47702   3
  -8   3   4 3.77134 1.62493   3
  -8  -3  -4 3.31800 1.44573   3
  -8  -3   4 4.67391 1.31965   3
  -8   3  -4 1.61008 0.98779   3
   0   4   4 144.015 13.1999   6
   0   4   4 167.263 13.1567   4
   0  -4   4 166.979 13.2455   6
   0   4  -4 176.695 13.2069   4
  -1   4   4 295.205 22.2959   6
  -1   4   4 259.799 22.1431   4
   1  -4   4 260.431 22.2284   6
   1   4  -4 301.903 22.3680   4
   1   4   4 302.931 22.5517   4
   1   4   4 247.535 22.5449   6
   1  -4  -4 295.503 22.5099   6
   2  -4   4 420.071 33.1566   6
   2   4  -4 460.225 33.4889   4
  -2   4   4 378.751 33.2821   6
  -2  -4   4 511.722 37.9453   1
   2   4   4 450.452 37.3928   6
   2  -4  -4 447.702 37.2048   6
  -3  -4  -4 14.1184 2.33600   1
   3   4  -4 21.8782 2.45546   4
  -3  -4   4 20.2011 2.41894   1
   3   4   4 18.1981 2.47476   6
   3   4   4 17.0509 2.48393   4
   4   4  -4 114.842 9.92999   4
  -4  -4  -4 117.712 9.68492   1
   4  -4   4 112.163 9.69656   4
   4   4   4 92.1840 8.26904   4
  -5  -4  -4 48.1897 4.92175   3
  -5  -4  -4 57.3010 4.99145   1
  -5   4   4 45.7680 5.29587   3
   5   4  -4 41.4935 6.40365   4
   5   4   4 50.9455 6.26351   4
  -5  -4   4 48.0688 4.80355   1
  -5  -4   4 43.6010 4.69166   5
  -5  -4   4 45.5778 4.74589   3
  -6  -4  -4 23.1324 2.69097   3
  -6   4   4 14.5113 3.15244   3
  -6  -4  -4 18.3734 2.71746   1
   6   4  -4 14.3940 3.08985   7
  -6  -4  -4 23.3137 3.07781   5
  -6   4  -4 23.0345 3.95952   3
  -6  -4   4 19.4914 3.03872   5
  -6  -4   4 20.2403 2.86415   3
  -6  -4   4 24.7088 3.31142   1
   6   4   4 23.6607 3.57250   7
  -7  -4  -4 2.02515 1.01760   3
   7   4  -4 2.62864 1.28524   7
  -7   4   4 7.28216 2.41941   3
  -7  -4  -4 1.67097 0.95365   1
  -7   4  -4 1.36356 1.38041   3
  -7  -4   4 1.49247 0.99840   3
   7   4   4 1.34280 1.32253   7
  -7  -4   4 2.12234 1.12663   1
  -8   4   4 11.9069 1.85375   3
   8   4  -4 12.0791 2.10902   7
  -8  -4  -4 11.3864 1.63349   3
  -8  -4   4 10.7979 1.65024   3
   0   5  -4 2215.84 179.112   4
   0   5   4 2012.98 179.025   4
   0   5   4 2583.01 179.244   6
  -1   5   4 448.322 37.5480   6
   1   5  -4 495.390 37.5935   4
  -1  -5   4 339.879 29.2619   1
   1   5   4 353.259 28.9866   4
   1   5   4 394.400 29.0786   6
   2   5  -4 518.156 38.0510   4
   2  -5   4 434.240 37.6591   6
   2   5   4 409.604 35.4976   6
   2   5   4 448.873 35.4512   4
  -2  -5   4 472.468 35.3759   1
  -3  -5  -4 7.54209 1.94968   1
   3   5  -4 5.78153 2.35132   4
  -3  -5   4 3.70784 1.80909   1
   3   5   4 8.15447 2.20730   4
   3   5   4 4.27493 1.55920   6
   4   5  -4 26.0409 4.01583   2
  -4  -5  -4 35.5826 3.61128   1
   4   5  -4 34.6221 4.50590   4
   4   5   4 43.6018 4.92027   4
  -4  -5   4 39.8018 4.19074   1
  -5  -5  -4 90.1953 8.01680   1
  -5   5   4 92.6996 8.22547   3
  -5  -5  -4 91.3199 7.80029   3
   5   5  -4 91.8877 7.93138   7
  -5  -5  -4 84.0865 7.78033   5
  -5  -5   4 91.1322 8.37900   1
   5   5   4 100.155 8.32632   7
  -5  -5   4 95.2928 8.22923   3
  -5  -5   4 89.9922 8.20519   5
   6   5  -4 31.8565 3.65393   7
  -6  -5  -4 32.5044 3.64346   5
  -6  -5  -4 31.2598 3.43657   3
  -6  -5  -4 31.7528 3.58315   1
  -6   5   4 32.4279 3.80778   3
  -6  -5   4 30.9019 3.60136   3
   6   5   4 34.1205 4.18529   7
  -6  -5   4 39.0761 3.97051   1
  -6  -5   4 32.6874 3.61143   5
  -6   5  -4 45.6677 6.39128   3
  -7  -5  -4 7.35675 2.62879   1
   7   5  -4 5.94679 2.31436   7
  -7   5   4 8.93230 2.40427   3
  -7  -5  -4 9.14756 2.04236   3
  -7   5  -4 5.39450 2.04081   3
   7   5   4 4.34754 1.31684   7
  -7  -5   4 9.08315 2.05359   5
  -7  -5   4 7.42690 1.95853   3
  -8  -5  -4 6.78803 1.30696   3
  -8   5   4 8.61413 1.56174   3
   8   5  -4 6.91323 1.65049   7
   8   5   4 8.71976 2.09638   7
  -8  -5   4 7.65376 1.33051   3
   0   6   4 276.990 22.6161   6
   0  -6   4 283.827 22.4769   1
   0   6  -4 278.490 22.5188   4
   1   6  -4 332.832 30.8115   4
  -1   6   4 386.595 30.8877   6
  -1   6   4 436.329 30.7262   4
   1   6   4 408.470 33.2360   6
   1   6   4 418.771 33.0734   4
  -2  -6  -4 275.828 21.5954   1
   2   6  -4 260.576 21.7251   4
   2  -6   4 266.554 21.3979   6
  -2  -6   4 218.521 19.4309   1
   2   6   4 263.157 19.8384   6
   3   6  -4 106.467 9.18356   2
  -3   6   4 102.859 9.20889   2
  -3   6  -4 124.944 11.3755   2
  -3  -6   4 110.952 10.2323   1
   3   6   4 130.939 10.6838   4
  -4  -6  -4 45.5183 4.67972   3
   4   6  -4 45.3564 4.87239   7
  -4  -6  -4 42.5345 4.83162   5
   4   6  -4 48.3757 6.50951   4
   4   6  -4 54.9894 5.21527   2
  -4   6   4 58.8242 5.59116   3
  -4  -6  -4 44.5316 4.73046   1
  -4  -6   4 40.2580 4.37926   5
   4   6   4 39.1539 5.17213   4
   4   6   4 38.4526 4.43524   7
  -5   6   4 34.2114 4.48429   3
  -5  -6  -4 40.2454 4.34074   1
  -5  -6  -4 38.2838 3.91505   3
  -5  -6  -4 35.2641 3.97746   5
   5   6  -4 35.5614 4.01368   7
  -5  -6   4 38.5819 3.94720   3
  -5  -6   4 38.2101 3.95364   5
   5   6   4 34.7114 4.10461   7
  -5  -6   4 33.9912 4.17745   1
   6   6  -4 37.0553 3.95567   7
  -6  -6  -4 32.4901 3.85048   1
  -6  -6  -4 35.5962 3.79436   5
  -6   6   4 36.3093 4.05931   3
  -6  -6  -4 38.8740 3.73665   3
  -6  -6   4 44.6653 4.25029   1
   6   6   4 30.3366 4.07850   7
  -6  -6   4 37.2127 3.85284   3
  -6  -6   4 37.4555 3.79469   5
  -7  -6  -4 0.92251 0.96512   1
  -7  -6  -4 2.05822 0.99023   3
   7   6  -4 1.26184 0.96557   7
  -7   6   4 -0.1375 1.04128   3
  -7  -6   4 1.42202 0.85031   3
  -7  -6   4 1.41583 0.70269   5
   7   6   4 1.56836 1.07756   7
  -7  -6   4 1.39539 1.09696   1
   8   6  -4 8.97123 1.57152   7
  -8  -6  -4 9.12335 1.26140   3
  -8   6   4 7.22245 1.59337   3
  -8  -6   4 10.6945 1.36396   3
   8   6   4 5.11873 1.99760   7
   0   7   4 66.9159 6.64425   6
   0   7   4 62.6000 6.27019   2
   0   7   4 70.3632 6.16909   4
   0   7  -4 71.0093 6.12422   4
   1   7  -4 80.0789 7.15702   4
  -1   7   4 79.2183 7.21658   2
  -1   7  -4 87.0912 7.84864   2
   1   7   4 77.1613 8.25473   6
   1   7   4 103.856 8.09509   4
   2   7  -4 139.312 11.2766   2
   2   7  -4 134.623 11.4297   4
  -2   7   4 127.481 11.3450   2
  -2  -7   4 139.881 10.8104   1
   2   7   4 124.476 11.5407   6
  -2   7  -4 118.463 10.8256   2
  -3  -7  -4 43.3366 5.21968   1
  -3   7   4 60.2844 5.57725   2
   3   7  -4 61.3828 5.81753   4
   3   7   4 55.6727 5.70116   4
  -3   7  -4 47.6758 5.05787   2
  -3  -7   4 38.5374 4.70704   1
  -4   7   4 29.5857 3.96841   3
   4   7  -4 24.7061 3.33340   7
  -4  -7  -4 21.1301 2.98237   3
  -4  -7  -4 26.0214 3.31987   5
  -4  -7  -4 21.0866 3.38207   1
   4   7   4 22.2302 3.20068   7
  -4  -7   4 28.3724 3.28908   3
  -4  -7   4 27.2228 3.43919   1
  -4  -7   4 20.0150 3.38529   5
  -4   7  -4 17.6495 4.14470   2
  -5  -7  -4 2.36804 1.13656   5
  -5  -7  -4 5.50722 2.07790   3
   5   7  -4 2.96698 1.26866   7
  -5   7   4 2.63110 1.77050   3
  -5  -7   4 2.36208 1.08168   5
  -5  -7   4 6.56601 2.05211   1
   5   7   4 2.56912 1.59418   7
  -5  -7   4 2.89382 1.35668   3
  -6  -7  -4 16.6914 2.39356   3
  -6  -7  -4 13.4959 2.34716   5
  -6   7   4 18.2606 2.87669   3
   6   7  -4 16.2282 2.42241   7
  -6  -7  -4 11.4705 2.77615   1
   6   7   4 15.8927 2.52456   7
  -6  -7   4 15.1425 2.40329   3
  -6  -7   4 13.5829 2.80566   1
  -6  -7   4 16.7457 2.41212   5
  -7  -7  -4 1.26527 0.56839   3
  -7  -7  -4 1.51724 0.66612   5
  -7   7   4 5.13301 1.74314   3
   7   7  -4 0.22154 0.67487   7
  -7  -7   4 2.59774 1.05281   1
  -7  -7   4 2.98457 1.27403   5
   7   7   4 5.47377 1.55490   7
  -7  -7   4 5.05724 1.31239   3
   0   8   4 67.2351 6.94513   2
   0   8   4 79.1019 7.22632   4
   0   8  -4 83.0929 6.94006   2
  -1   8   4 168.311 12.4301   2
   1   8  -4 121.554 12.3448   4
   1   8  -4 148.846 12.1855   2
  -1   8  -4 147.782 12.4743   2
  -2  -8  -4 116.479 10.9077   1
  -2   8   4 129.653 11.0184   2
   2   8  -4 139.313 11.4655   4
  -2  -8   4 101.914 9.84434   7
  -2   8  -4 133.371 9.95446   2
   2   8   4 100.604 12.7204   4
   3   8  -4 16.8451 3.42009   2
  -3  -8  -4 20.5706 2.85658   3
  -3   8   4 20.1718 3.51041   2
  -3  -8  -4 22.1482 3.40728   5
  -3   8   4 21.3400 4.35155   3
   3   8  -4 23.9068 3.44358   7
  -3  -8  -4 23.9298 3.45071   1
  -3  -8  -4 25.1582 3.78609   7
  -3  -8   4 32.2824 3.88160   5
   3   8   4 23.2152 3.54106   7
  -3   8  -4 19.1597 3.42935   2
  -3  -8   4 24.9467 3.50051   3
  -3  -8   4 26.0693 3.72637   7
  -3  -8   4 22.3109 3.52695   1
  -4  -8  -4 17.5263 3.12284   1
  -4  -8  -4 20.7094 2.87222   3
  -4  -8  -4 25.6288 3.09023   5
  -4   8   4 23.5743 3.65168   3
  -4  -8   4 24.3767 3.14935   3
  -4   8  -4 17.3275 3.89233   2
  -4  -8   4 28.1280 3.40221   1
  -4  -8   4 24.6006 3.33503   5
   4   8   4 23.3573 3.23482   7
  -5  -8  -4 1.62580 0.86816   1
  -5  -8  -4 1.49318 0.97987   5
  -5   8   4 -0.6462 1.35370   3
   5   8  -4 1.92185 1.04890   7
  -5  -8  -4 1.56586 0.98531   3
   5   8   4 1.42527 1.08755   7
  -5  -8   4 0.34676 0.98077   5
  -5  -8   4 1.41308 0.84964   1
  -5  -8   4 1.21254 1.00644   3
  -6  -8  -4 0.50470 0.75955   5
  -6  -8  -4 -0.7927 1.01338   1
   6   8  -4 -0.0062 0.87063   7
  -6   8   4 1.01413 1.10276   3
  -6  -8  -4 0.32183 0.80768   3
   6   8   4 0.14215 0.84576   7
  -6  -8   4 0.20876 0.76400   5
  -6  -8   4 -0.4029 0.85713   1
  -6  -8   4 -0.1894 0.81019   3
  -7   8   4 2.81782 0.89890   3
   7   8  -4 4.23676 1.31140   7
  -7  -8  -4 3.09882 1.08992   3
  -7  -8   4 1.21819 0.60121   3
  -7  -8   4 -0.4113 1.05922   1
  -7  -8   4 1.85584 0.54532   5
   7   8   4 4.03085 1.32063   7
   0  -9   4 63.0521 6.78893   7
   0  -9  -4 80.0326 6.73008   7
   0   9   4 80.6279 7.05085   2
   0   9  -4 71.2094 6.81080   2
   1   9  -4 18.0940 2.92989   2
   1  -9   4 17.6138 3.61837   7
  -1  -9  -4 13.0514 2.87844   7
  -1   9   4 22.7585 3.10711   2
   1   9   4 34.3338 4.06629   2
  -1  -9   4 22.2137 3.42112   7
   1  -9  -4 27.5920 3.65700   7
  -1   9  -4 25.5486 3.60914   2
  -2  -9  -4 64.5042 5.63847   7
  -2   9   4 56.4417 5.90768   2
   2   9  -4 52.1212 5.78594   2
  -2  -9  -4 50.9267 6.04925   5
   2   9  -4 66.8890 5.86528   7
   2   9   4 68.9802 5.98607   7
  -2  -9   4 58.1816 5.76073   7
  -2  -9   4 59.8453 6.68321   5
  -2   9  -4 69.6058 6.19700   2
   2  -9  -4 54.8427 5.91536   7
  -2  -9   4 56.1423 6.18030   1
  -3   9   4 7.61757 2.98508   2
  -3  -9  -4 2.05677 1.24091   5
   3   9  -4 2.24494 1.34156   2
   3   9  -4 3.15124 1.27130   7
  -3   9   4 8.02281 3.08845   3
  -3  -9  -4 2.79376 1.42485   7
   3   9   4 5.91886 2.29652   7
  -3   9  -4 1.01610 1.10569   2
  -3  -9   4 5.57267 2.29119   1
  -3  -9   4 2.71366 1.38070   7
  -3  -9   4 7.73097 3.11130   5
  -3  -9   4 3.60781 1.41405   3
  -4  -9  -4 0.84790 0.96884   5
  -4  -9  -4 4.54622 1.89656   3
   4   9  -4 -0.7927 1.36535   2
   4   9  -4 2.07095 1.07264   7
  -4  -9  -4 1.47175 0.92199   1
  -4   9   4 1.76528 1.57641   3
  -4  -9   4 2.82339 1.20569   3
  -4  -9   4 1.45349 0.84547   1
  -4   9  -4 2.33319 1.28744   2
   4   9   4 1.14017 1.04053   7
  -4  -9   4 1.05725 0.99148   5
  -4  -9   4 2.16079 1.45951   7
   5   9  -4 15.2776 2.60452   7
  -5   9   4 15.1263 3.14495   3
  -5  -9  -4 23.5937 3.09626   1
  -5  -9  -4 16.9955 2.63626   5
  -5  -9  -4 17.6632 2.42567   3
  -5  -9   4 19.6121 2.51792   3
  -5  -9   4 15.6765 2.56380   5
   5   9   4 19.9148 2.69067   7
  -5  -9   4 15.6614 3.22458   1
   6   9  -4 0.68997 0.69958   7
  -6   9   4 1.40931 0.89380   3
  -6  -9  -4 3.98191 1.22383   3
  -6  -9  -4 -0.8559 0.87764   1
  -6  -9  -4 2.70351 1.17765   5
  -6  -9   4 -0.3269 0.65527   3
   6   9   4 1.28096 0.67538   7
  -6  -9   4 0.70480 0.95975   1
  -6  -9   4 0.91957 0.58263   5
   0 -10   4 6.10466 2.39669   7
   0  10  -4 2.24768 1.15766   2
   0  10   4 2.99129 1.29347   2
   0 -10  -4 7.04996 2.23533   7
   1  10  -4 29.7556 3.62050   2
   1 -10   4 24.1284 3.51295   7
  -1  10   4 24.9138 3.73868   2
  -1 -10  -4 27.0860 3.32772   7
  -1  10  -4 31.7497 3.89120   2
  -1 -10   4 27.4431 3.48030   7
   1 -10  -4 31.7948 3.63289   7
   1  10   4 28.5568 3.96272   2
   2 -10   4 70.3670 8.17108   7
  -2 -10  -4 100.262 7.62938   7
  -2 -10  -4 92.9537 8.19480   5
  -2  10   4 81.6002 7.88809   3
   2  10  -4 74.7388 7.68387   2
  -2  10   4 95.2323 8.08102   2
   2  10   4 88.0903 8.08216   2
   2 -10  -4 69.9669 7.68772   7
  -2 -10   4 91.7074 7.52088   7
  -2 -10   4 76.2994 7.64021   1
   2  10   4 93.1010 7.70345   7
  -2  10  -4 88.5518 7.85891   2
  -2 -10   4 91.0157 8.61871   5
   3  10  -4 44.3539 4.59924   7
  -3 -10  -4 38.5502 4.52994   5
   3  10  -4 42.0889 4.59878   2
  -3  10   4 43.9368 4.91959   2
  -3  10   4 42.4927 4.81270   3
  -3 -10   4 34.0447 4.04784   7
  -3 -10   4 41.9098 4.32656   5
   3  10   4 42.4361 4.11830   7
  -3 -10   4 31.5470 4.27118   1
  -3  10  -4 37.2805 4.67611   2
   4  10  -4 11.6365 2.94186   2
  -4 -10  -4 21.1457 2.67761   5
   4  10  -4 14.3517 2.67059   7
  -4 -10  -4 17.5402 3.52797   1
  -4  10   4 17.4381 3.19848   3
  -4 -10   4 17.3293 2.71917   5
   4  10   4 13.7790 2.50325   7
  -4 -10   4 18.3451 3.21034   1
  -4 -10   4 20.1675 3.07478   7
  -4  10  -4 14.4515 3.12556   2
  -5  10   4 9.47145 2.21074   3
  -5 -10  -4 10.2326 3.05607   1
   5  10  -4 14.6252 1.93620   7
  -5 -10  -4 11.7631 2.36999   5
  -5 -10   4 12.6334 2.11376   5
  -5 -10   4 16.9363 3.04920   1
   5  10   4 13.2874 1.91416   7
   6  10  -4 3.07621 1.28016   7
  -6  10   4 6.19637 1.66191   3
  -6 -10  -4 6.19883 1.16712   5
  -6 -10   4 4.60345 1.25822   5
   6  10   4 5.17291 1.28036   7
   0 -11   4 8.91267 2.22968   7
   0  11  -4 5.90082 2.70479   2
   0  11   4 13.0849 2.87233   2
   0 -11  -4 6.21588 2.26067   7
   1 -11   4 25.1395 3.12114   7
  -1 -11  -4 20.0914 2.96526   7
   1  11  -4 21.2848 3.39114   2
   1 -11  -4 20.9447 2.85910   7
  -1  11  -4 20.2538 3.40515   2
   1  11   4 21.5957 3.65119   2
  -1 -11   4 15.5340 2.78421   7
  -2  11   4 21.6367 3.63443   3
  -2 -11  -4 14.7137 3.37037   5
   2 -11   4 16.2446 2.92594   7
  -2  11   4 17.2771 4.67271   2
   2  11  -4 17.4336 2.79544   2
  -2 -11  -4 18.5636 2.79308   7
  -2 -11   4 21.2776 2.82911   7
  -2 -11   4 21.4507 4.03193   5
  -2  11  -4 19.9049 3.14823   2
   2  11   4 21.5651 3.28666   2
   3  11  -4 -1.5566 1.41475   7
  -3 -11  -4 0.97292 1.05610   5
  -3  11   4 1.52096 0.87754   2
  -3  11   4 1.34580 1.50957   3
   3  11  -4 0.72575 1.04483   2
   3  11   4 5.31174 2.43023   7
  -3  11  -4 2.49287 1.03043   2
  -3 -11   4 -0.7998 1.11333   5
  -3 -11   4 1.73437 0.98326   7
  -4  11   4 5.08212 1.99669   3
   4  11  -4 2.01814 1.19787   2
  -4 -11  -4 1.69672 0.73905   5
   4  11  -4 4.58593 1.86661   7
  -4 -11   4 0.82165 1.19815   1
   4  11   4 1.47132 0.83996   7
  -4 -11   4 5.03448 1.55396   5
  -5 -11  -4 6.51884 1.29048   5
  -5  11   4 5.13125 1.75663   3
   5  11   4 10.1954 1.58424   7
  -5 -11   4 9.04651 1.60882   5
   0 -12   4 9.93336 2.13869   7
   0  12   4 13.6485 2.63721   2
   0  12  -4 9.57695 2.34191   2
  -1  12   4 23.5831 3.25484   2
   1  12  -4 21.4165 3.03849   2
   1 -12   4 21.0491 2.76117   7
   1  12   4 18.9488 3.18374   2
  -1 -12   4 17.5728 2.53191   7
  -1  12  -4 20.5443 2.83047   2
   2 -12   4 1.62502 0.80877   7
  -2  12   4 1.54945 0.91715   2
  -2  12   4 3.67499 1.72958   3
   2  12  -4 1.69188 0.89051   2
  -2 -12  -4 1.66505 1.04599   5
  -2 -12   4 2.16731 0.95120   7
   2  12   4 9.97141 3.15108   2
  -3  12   4 14.7882 2.67445   3
   3  12  -4 22.0561 2.96863   2
  -3 -12  -4 21.0004 2.46028   5
  -3  12  -4 18.9393 2.99962   2
  -3 -12   4 23.8270 2.69150   5
  -3 -12   4 19.6006 2.35347   7
  -4 -12  -4 9.69365 1.49336   5
  -4  12   4 8.19614 2.00711   3
  -4 -12   4 7.71173 1.64191   5
   4  12   4 4.07602 1.00665   7
   0  13   4 4.79627 2.53726   2
   0  13   4 1.66831 1.32002   3
   1  13  -4 6.89544 2.14840   2
  -1  13   4 0.11746 0.93384   2
  -1  13   4 1.84597 1.21736   3
   1 -13   4 0.22750 0.66103   7
  -1 -13   4 0.11835 0.56372   7
  -1  13  -4 -1.2497 0.89574   2
   1  13   4 0.08703 1.12044   2
  -2 -13  -4 6.78337 2.38572   5
  -2  13   4 6.43143 1.90457   3
   2  13  -4 4.93971 2.25023   2
  -2  13  -4 5.16750 2.22566   2
  -2 -13   4 3.38226 1.32848   7
  -3 -13  -4 29.6208 3.11596   5
  -3 -13   4 29.9132 3.09819   5
   0  14   4 1.05460 1.01777   3
   0  14  -4 2.14184 0.92499   2
   0   0  -5 0.11321 0.19607   6
   0   0   5 -0.0271 0.14401   6
   1   0  -5 1.17524 0.49661   6
  -1   0  -5 1.32375 0.40021   6
  -1   0   5 1.83539 0.42159   6
   1   0   5 2.41463 0.43215   6
  -1   0   5 1.71308 0.38920   4
  -2   0  -5 976.955 83.3010   6
   2   0   5 1028.43 83.3881   4
   2   0  -5 1121.39 83.2678   4
  -2   0   5 1004.63 83.2620   4
   2   0   5 1069.81 83.2929   6
  -2   0   5 1135.69 83.3971   6
  -3   0   5 615.341 45.9988   6
   3   0   5 612.412 46.0420   4
   3   0  -5 538.199 45.8377   4
   3   0   5 555.524 45.8117   6
  -4   0  -5 6.62070 1.64896   1
   4   0   5 6.10224 1.79332   4
   5   0   5 142.458 12.0730   4
  -6   0  -5 338.036 27.1071   3
  -6   0   5 334.307 27.0841   3
  -7   0   5 6.10213 2.40308   3
  -7   0  -5 5.14072 1.41865   3
  -8   0   5 2.54307 1.07468   3
  -8   0  -5 4.53936 1.74369   3
  -9   0   5 13.5632 1.62270   3
   0  -1  -5 2462.77 186.652   6
   0  -1   5 2444.01 186.625   6
   0   1   5 2173.07 186.393   4
   0   1   5 2371.12 186.637   6
  -1   1   5 127.967 10.7304   6
  -1  -1  -5 140.001 10.7588   6
   1   1  -5 121.001 10.7043   4
   1  -1   5 148.507 10.7059   6
   1   1   5 156.485 12.1095   6
  -1  -1   5 168.711 12.1462   4
  -1  -1   5 143.677 12.1383   6
   1   1   5 156.331 12.1100   4
   1  -1  -5 128.223 12.0970   6
  -1   1  -5 155.901 12.0861   6
   2   1  -5 142.389 11.1265   4
  -2   1   5 133.616 11.1268   6
   2  -1   5 140.631 11.0235   6
   2   1   5 118.743 9.97033   6
   2   1   5 128.595 10.0391   4
  -2   1  -5 124.828 9.89727   6
   3   1  -5 525.642 40.4657   4
   3  -1   5 533.944 40.5806   4
  -3   1   5 473.242 40.4482   6
   3   1   5 521.594 39.3087   4
  -3  -1   5 481.445 39.2841   6
   3   1   5 479.998 39.1605   6
  -4  -1  -5 469.781 39.7018   1
   4  -1   5 491.397 39.7652   4
   4   1  -5 536.421 39.6806   4
  -4  -1   5 478.506 38.0236   1
   4   1   5 476.031 38.0946   4
   5  -1   5 17.9492 3.47435   4
  -5  -1  -5 20.3919 2.78103   1
  -5  -1   5 19.6077 2.87579   1
   5   1   5 23.6887 3.72276   4
  -6  -1  -5 4.64435 1.44983   3
  -6  -1   5 4.30390 1.42976   3
  -6  -1   5 10.6024 3.14816   1
  -6   1  -5 7.51823 3.05337   3
  -7  -1  -5 29.6694 3.50259   3
  -7   1   5 29.9723 3.53548   3
  -7  -1   5 27.0809 3.56260   3
  -7   1  -5 31.4660 3.68141   3
  -8   1   5 1.68760 1.02995   3
  -8  -1  -5 1.05280 0.83781   3
  -8   1  -5 2.54048 0.91298   3
  -8  -1   5 2.46769 0.98085   3
  -9  -1  -5 2.27998 0.68820   3
  -9  -1   5 3.60470 0.69489   3
   0  -2  -5 3204.71 236.009   4
   0  -2  -5 2872.68 236.447   6
   0  -2   5 2851.68 236.520   6
   0   2   5 2772.76 236.181   4
   0   2   5 3266.26 236.492   6
   1  -2   5 1431.55 117.192   6
  -1  -2  -5 1466.45 117.206   6
   1   2  -5 1706.78 117.359   4
  -1   2   5 1337.98 117.139   6
   1   2   5 1578.84 116.229   4
   1   2   5 1483.47 116.245   6
   1  -2  -5 1358.22 116.208   6
  -2   2   5 62.0049 5.09160   6
   2   2   5 69.7825 5.30835   4
   2  -2  -5 58.5832 5.21889   6
   2   2   5 61.0699 5.27575   6
   3   2  -5 557.736 45.6786   4
   3  -2   5 576.218 45.7033   4
  -3   2   5 594.693 45.5994   6
   3   2   5 572.186 48.3369   4
   3   2   5 645.950 48.3230   6
   4  -2   5 111.345 9.43374   4
  -4  -2  -5 119.130 9.38012   1
   4   2  -5 106.231 9.37739   4
  -4  -2   5 117.952 10.1875   1
   4   2   5 125.761 10.3188   4
  -5  -2  -5 51.5193 4.79701   1
   5   2  -5 47.3003 5.51062   2
   5   2   5 53.2143 5.64425   4
  -5  -2   5 53.5453 5.10696   1
  -6  -2  -5 132.962 11.8679   1
  -6   2   5 153.710 11.9398   3
  -6  -2  -5 136.285 11.7622   3
  -6   2  -5 141.847 11.9278   3
  -6  -2   5 140.053 11.9898   1
  -6  -2   5 140.342 11.8227   3
  -7  -2  -5 26.9754 3.41725   3
  -7   2   5 30.9625 3.49911   3
  -7   2  -5 34.0467 3.86491   3
  -7  -2   5 27.9261 3.45282   3
  -8   2   5 2.40861 1.18005   3
  -8  -2  -5 5.28001 1.62561   3
  -8  -2   5 4.82553 1.74877   3
  -8   2  -5 4.85477 1.86434   3
   0   3   5 10.6151 1.22587   6
   0   3  -5 9.47338 1.15825   4
   0  -3  -5 12.0363 1.25354   6
   0  -3   5 10.9278 1.23590   6
  -1   3   5 1488.81 103.707   4
  -1   3   5 1164.10 103.888   6
   1  -3   5 1231.18 103.768   6
   1  -3   5 1377.54 103.802   6
   1   3   5 1660.64 130.129   6
   1  -3  -5 1629.99 130.080   6
   1   3   5 1656.05 130.086   4
  -2   3   5 349.247 24.4483   6
   2   3  -5 264.805 24.4771   4
   2   3   5 347.081 26.2190   6
   2   3   5 309.345 26.1743   4
  -3  -3  -5 20.0346 2.63103   1
   3   3  -5 30.1192 2.78019   4
   3   3   5 16.5206 2.28171   4
  -3  -3   5 21.9118 2.48471   1
   3   3   5 19.7000 2.29528   6
  -4  -3  -5 19.4281 2.41869   1
   4  -3   5 16.8547 2.61424   4
   4   3  -5 15.1664 2.88086   4
   4   3   5 13.0228 2.60830   4
   4   3   5 13.2780 2.56590   6
  -4  -3   5 17.4248 2.42712   1
  -5  -3  -5 23.9638 3.03340   1
   5   3  -5 23.2759 3.99222   2
   5   3   5 24.2411 4.57256   4
  -5  -3   5 27.6649 3.23370   1
  -6  -3  -5 21.7163 3.45327   1
  -6  -3  -5 25.9918 3.16334   3
  -6   3   5 22.8721 3.42208   3
  -6   3  -5 25.7989 4.02198   3
  -6  -3   5 26.7540 3.23723   5
  -6  -3   5 23.8170 3.11481   3
  -6  -3   5 21.2154 3.46775   1
  -7   3   5 28.4239 3.48959   3
  -7  -3  -5 30.5967 3.16655   3
   7   3  -5 24.1153 3.64848   7
  -7   3  -5 25.2261 3.66180   3
  -7  -3   5 28.3062 3.18517   3
  -7  -3   5 23.3870 3.88788   1
  -8   3   5 4.86383 1.54813   3
  -8  -3  -5 1.86455 0.80583   3
  -8   3  -5 0.85466 1.82547   3
  -8  -3   5 1.63805 0.70388   3
   0   4   5 13.9498 1.60479   6
   0  -4   5 14.3628 1.75792   6
   0   4   5 14.3400 1.69444   4
   1   4  -5 332.460 27.1250   4
  -1   4   5 343.545 26.9747   4
   1  -4   5 344.550 27.0575   6
   1  -4  -5 413.832 34.6867   6
   1   4   5 451.045 34.7091   4
   1   4   5 444.508 34.7793   6
  -2   4   5 1411.11 104.656   6
   2  -4   5 1290.89 104.474   6
   2  -4   5 1273.92 104.471   6
   2   4   5 1384.75 106.644   4
   2   4   5 1313.46 106.662   6
  -3  -4   5 141.115 12.1272   1
   3   4   5 145.556 12.2406   6
   3   4   5 155.288 12.2462   4
  -4  -4  -5 57.1687 5.36738   1
   4   4  -5 62.5445 5.87764   2
   4  -4   5 62.0063 5.59614   4
   4   4  -5 54.8484 5.83250   4
   4   4   5 73.8668 6.59644   4
  -4  -4   5 62.3073 6.13299   1
  -5  -4  -5 3.59173 1.34258   3
   5   4  -5 2.15276 1.39922   2
  -5   4   5 9.95739 4.01543   3
  -5  -4  -5 5.57583 2.18598   1
  -5  -4  -5 3.22428 1.31412   5
  -5  -4   5 3.71742 1.54371   5
  -5  -4   5 3.56379 1.40692   3
  -5  -4   5 5.61370 2.33712   1
   6   4  -5 39.1665 4.44398   7
  -6  -4  -5 41.3385 4.15645   1
  -6  -4  -5 44.1293 4.32830   5
  -6   4   5 39.4390 4.51082   3
  -6  -4  -5 41.2015 4.14639   3
  -6  -4   5 43.6591 4.32776   5
  -6  -4   5 42.7667 4.39885   3
   6   4   5 47.4138 5.04789   7
  -6  -4   5 44.4137 4.52522   1
   7   4  -5 13.4342 2.95472   7
  -7   4   5 19.2560 2.82586   3
  -7  -4  -5 15.1073 2.38925   3
  -7  -4   5 15.8975 2.58513   3
   7   4   5 18.9903 3.20133   7
  -7  -4   5 20.3966 3.70925   1
   8   4  -5 4.01704 1.77392   7
  -8   4   5 -0.2548 0.73224   3
  -8  -4  -5 1.15487 0.62830   3
  -8  -4   5 -0.6819 0.63477   3
   0   5   5 126.282 10.5289   4
   0   5  -5 131.992 10.5869   4
   1   5  -5 1070.97 77.6267   4
  -1   5   5 964.189 77.5744   6
  -1   5   5 905.003 77.3736   4
   1   5   5 932.585 77.1579   6
   1   5   5 1015.02 77.1115   4
   2  -5   5 26.4027 2.52215   6
  -2  -5  -5 23.4344 3.04991   1
   2   5  -5 30.6877 2.99100   4
   2   5   5 27.8925 3.04942   4
   2   5   5 28.8383 3.22526   6
  -3   5   5 18.3967 3.34485   2
   3   5  -5 16.5363 2.93374   4
  -3  -5  -5 21.1466 2.64928   1
  -3  -5   5 15.1162 2.34837   1
   3   5   5 17.0310 2.97845   6
   4   5  -5 43.2431 4.46093   2
  -4  -5  -5 38.4730 3.84689   1
   4   5  -5 30.4911 4.77962   4
   4   5   5 39.6501 4.79461   4
  -4  -5   5 36.6645 4.14169   1
  -5  -5  -5 9.21731 2.50124   1
  -5  -5  -5 9.52734 2.49780   5
   5   5  -5 13.3864 2.63642   7
  -5   5   5 6.36803 1.86199   3
  -5  -5  -5 10.9705 2.36952   3
  -5  -5   5 9.47726 2.66982   3
   5   5   5 13.3977 2.96843   7
  -5  -5   5 8.52751 2.63408   5
  -5  -5   5 9.22011 2.68762   1
   6   5  -5 7.38661 2.35791   7
  -6  -5  -5 7.74952 2.36667   5
  -6  -5  -5 8.96692 2.26817   1
  -6  -5  -5 5.99135 2.13654   3
  -6   5   5 10.9887 2.64456   3
   6   5   5 8.68040 2.93462   7
  -6  -5   5 12.6123 2.56213   1
  -6  -5   5 7.36622 2.15309   3
  -6  -5   5 6.27943 2.24658   5
  -7  -5  -5 10.3518 2.05353   3
  -7   5   5 8.14511 2.58518   3
   7   5  -5 9.72837 2.33599   7
  -7  -5   5 16.5623 3.04126   1
  -7  -5   5 13.2734 2.27578   5
  -7  -5   5 10.3331 2.22401   3
   7   5   5 15.2629 2.75857   7
  -8  -5  -5 3.05337 1.09823   3
   8   5  -5 4.64665 1.54632   7
  -8   5   5 5.48473 1.41444   3
  -8  -5   5 5.22200 1.24783   3
   8   5   5 5.14377 2.22869   7
   0   6   5 81.8352 7.61006   6
   0   6   5 88.1878 7.47779   4
   0   6  -5 84.8434 7.43291   4
   0  -6   5 95.4804 7.55817   1
  -1   6   5 297.444 25.1879   6
  -1   6   5 324.044 24.9737   4
   1   6  -5 315.838 25.1900   4
   1   6   5 291.020 23.0032   4
   1   6   5 285.793 23.1415   6
  -1  -6   5 278.389 22.9263   1
   2   6  -5 494.765 38.2538   4
   2  -6   5 494.360 37.9311   6
  -2   6   5 427.514 38.1796   2
  -2  -6  -5 493.182 38.0644   1
  -2  -6   5 541.670 38.6124   1
   2   6   5 485.602 38.8873   6
   2   6   5 423.353 38.6780   4
   3   6  -5 47.7914 4.47662   4
  -3   6   5 31.1748 4.38037   2
  -3  -6  -5 37.9227 4.11522   1
   3   6  -5 39.2834 4.29275   2
  -3  -6   5 36.1153 3.98343   1
  -3   6  -5 41.4255 4.86729   2
   4   6  -5 17.0943 3.17155   2
  -4  -6  -5 8.46326 3.68119   5
  -4   6   5 16.2591 3.67087   3
   4   6  -5 10.3063 3.15807   7
   4   6  -5 13.1603 3.98406   4
  -4  -6  -5 11.2884 2.60940   1
  -4  -6  -5 17.7150 2.73380   3
  -4  -6   5 11.6686 2.66747   1
   4   6   5 10.5906 2.78693   7
  -4  -6   5 11.1602 3.21362   5
  -5  -6  -5 40.7575 4.29748   3
   5   6  -5 44.0845 4.38284   7
  -5  -6  -5 46.3146 4.70753   1
  -5  -6  -5 42.5041 4.45887   5
  -5   6   5 41.2463 4.93018   3
   5   6  -5 43.1322 5.16146   2
  -5  -6   5 44.3291 4.79110   1
  -5  -6   5 44.0511 4.61867   3
  -5  -6   5 42.4451 4.53514   5
   5   6   5 47.6175 4.69605   7
  -6   6   5 13.8174 2.78616   3
  -6  -6  -5 14.7859 2.50055   5
  -6  -6  -5 13.7198 2.34032   3
   6   6  -5 12.2904 2.59108   7
  -6  -6  -5 16.5682 2.63029   1
  -6  -6   5 18.0095 2.78337   1
  -6  -6   5 15.9632 2.56674   3
  -6  -6   5 13.7570 2.40157   5
   6   6   5 17.3437 2.90711   7
   7   6  -5 16.9646 2.39634   7
  -7  -6  -5 15.2053 2.32994   3
  -7   6   5 16.3713 2.74788   3
  -7  -6   5 18.0370 2.40102   3
  -7  -6   5 23.0081 3.40856   1
   7   6   5 16.4963 3.52169   7
  -7  -6   5 18.8181 2.17333   5
  -8  -6  -5 8.48796 1.24223   3
   8   6  -5 5.60397 1.50143   7
  -8   6   5 9.49304 1.48808   3
   8   6   5 10.5483 1.86824   7
  -8  -6   5 7.08251 1.26242   3
   0   7  -5 179.837 13.9807   2
   0   7   5 152.758 14.1450   2
   0  -7   5 160.536 13.9199   1
   0   7   5 185.621 14.4833   6
   1   7  -5 266.316 23.6440   2
   1   7  -5 290.276 23.7586   4
  -1   7   5 323.226 23.8263   2
   1   7   5 222.163 21.5758   6
   1   7   5 259.235 21.3450   4
  -1   7  -5 304.623 21.2837   2
   2   7  -5 76.4432 6.68978   4
  -2  -7  -5 63.6387 6.41994   1
   2   7  -5 75.3561 6.46034   2
  -2   7   5 67.2099 6.56063   2
   2   7   5 88.3698 7.64963   4
  -2   7  -5 75.7998 7.42764   2
  -3  -7  -5 75.7669 6.81354   1
   3   7  -5 73.4678 6.82962   2
  -3   7   5 76.3053 7.06371   2
  -3   7  -5 57.8598 6.18257   2
  -3  -7   5 71.5957 5.98722   1
   3   7   5 55.9766 7.19212   4
  -4   7   5 115.484 9.55637   3
   4   7  -5 88.3453 9.20865   7
  -4  -7  -5 127.565 9.29096   5
  -4  -7  -5 112.717 9.38441   1
  -4  -7  -5 114.085 9.13194   3
   4   7  -5 90.6962 9.41496   2
  -4  -7   5 107.431 9.81550   5
  -4   7  -5 106.880 10.9938   2
  -4  -7   5 119.793 9.72088   3
   4   7   5 124.905 9.81064   7
  -4  -7   5 110.217 9.94886   1
  -5  -7  -5 14.5637 2.77148   1
  -5  -7  -5 12.5364 2.77238   5
   5   7  -5 17.2776 2.73097   7
  -5  -7  -5 16.5327 2.52516   3
  -5   7   5 14.6713 3.21864   3
   5   7  -5 14.2650 3.55543   2
  -5  -7   5 14.9510 2.59110   3
   5   7   5 16.8775 2.79623   7
  -5  -7   5 17.1437 2.72337   1
  -5  -7   5 16.0756 2.73536   5
   6   7  -5 4.87022 2.02870   7
  -6  -7  -5 6.16320 1.89928   5
  -6  -7  -5 6.77609 1.90917   3
  -6   7   5 2.75998 1.36119   3
  -6  -7   5 2.40223 0.91132   1
  -6  -7   5 1.26784 0.88709   5
  -6  -7   5 1.44296 0.94985   3
   6   7   5 4.79521 1.97649   7
  -7   7   5 27.2942 2.96239   3
  -7  -7  -5 27.7958 2.63206   3
   7   7  -5 28.2203 2.82263   7
  -7  -7   5 29.0026 2.55780   3
  -7  -7   5 18.6736 3.74045   1
   7   7   5 24.6243 2.71599   7
  -7  -7   5 26.4601 2.54527   5
   0   8   5 1.07600 2.21806   4
   0   8   5 2.60472 1.22016   2
   0   8  -5 2.14168 1.03216   2
   1   8  -5 70.1501 5.93032   2
  -1   8   5 56.0789 6.08161   2
   1   8  -5 65.9703 6.39219   4
   1   8   5 77.1786 6.63884   2
   1   8   5 65.9526 7.07364   4
  -1   8  -5 58.4916 6.26411   2
  -2   8   5 178.398 14.7414   2
   2   8  -5 165.016 14.5573   2
  -2  -8  -5 184.119 14.5531   7
  -2  -8   5 222.161 17.9314   7
   2   8   5 204.359 18.0570   7
  -2  -8   5 234.941 17.9821   1
  -2   8  -5 214.159 17.9788   2
   3   8  -5 12.3618 3.21209   2
  -3  -8  -5 16.0927 2.49574   3
  -3  -8  -5 13.7252 3.65067   7
  -3   8   5 17.6514 3.89010   3
  -3  -8  -5 19.3106 3.11075   1
  -3  -8  -5 15.2359 3.07596   5
  -3   8   5 13.5193 3.09399   2
   3   8  -5 15.9590 3.10338   7
  -3  -8   5 26.8764 3.45495   1
  -3   8  -5 12.9858 3.29871   2
  -3  -8   5 16.3925 3.27337   3
  -3  -8   5 19.0880 3.34784   7
  -3  -8   5 21.7321 3.74067   5
   3   8   5 22.4627 3.29396   7
  -4  -8  -5 72.8101 6.51449   5
  -4  -8  -5 65.8862 6.47144   1
  -4  -8  -5 66.0787 6.36004   3
  -4   8   5 77.5322 6.90755   3
   4   8  -5 78.6744 6.56106   7
  -4  -8   5 72.5331 6.50048   3
  -4   8  -5 66.0727 7.19964   2
   4   8   5 66.5962 6.45423   7
  -4  -8   5 78.4743 6.67150   1
  -4  -8   5 71.0684 6.54522   5
  -5  -8  -5 26.1288 3.10080   3
  -5   8   5 26.1773 3.70994   3
  -5  -8  -5 21.4409 3.43582   1
   5   8  -5 29.4070 3.27128   7
  -5  -8  -5 32.8631 3.30760   5
   5   8   5 28.8258 3.34026   7
  -5  -8   5 28.8975 3.36301   5
  -5  -8   5 27.9658 3.47707   1
  -5  -8   5 25.8935 3.22890   3
  -6  -8  -5 -0.3648 0.81881   3
   6   8  -5 1.84548 0.86491   7
  -6  -8  -5 1.62067 1.03554   1
  -6   8   5 1.59327 1.19231   3
  -6  -8  -5 0.25340 0.78960   5
  -6  -8   5 0.95248 0.91925   3
  -6  -8   5 0.97976 0.85262   5
   6   8   5 1.39015 0.96351   7
  -7   8   5 -0.8408 0.76759   3
   7   8  -5 0.76041 0.63484   7
  -7  -8  -5 -0.2585 0.51388   3
   7   8   5 0.89160 0.64203   7
  -7  -8   5 0.48088 0.59311   3
  -7  -8   5 0.57542 0.50880   5
   0  -9  -5 31.7871 3.54024   7
   0   9   5 27.8239 3.87966   2
   0   9  -5 26.1937 3.46435   2
  -1  -9  -5 31.1869 3.47251   7
   1   9  -5 25.8300 3.52734   2
   1  -9   5 25.9845 3.94635   7
  -1   9   5 26.2870 3.70190   2
   1  -9  -5 29.6894 3.94413   7
  -1  -9   5 36.1199 4.03464   7
   1   9   5 38.9818 4.76641   2
  -1   9  -5 34.3290 4.22622   2
  -2  -9  -5 32.1337 3.85130   7
  -2  -9  -5 32.0347 4.48196   5
  -2   9   5 35.3624 4.12512   2
   2   9  -5 36.3975 3.97894   2
   2   9  -5 25.2468 4.30007   7
  -2  -9   5 25.4011 4.70377   5
   2  -9  -5 30.9683 3.98355   7
   2   9   5 26.4559 4.58292   2
  -2  -9   5 23.0370 4.07256   1
   2   9   5 26.1479 3.67689   7
  -2   9  -5 28.7513 3.91258   2
  -2  -9   5 26.7383 3.45907   7
  -3  -9  -5 57.4195 6.08736   1
  -3   9   5 67.7527 6.34533   3
  -3  -9  -5 62.8030 6.06524   5
   3   9  -5 63.4901 5.91741   7
  -3   9   5 63.2626 6.25776   2
  -3  -9   5 62.7383 5.95268   7
  -3   9  -5 58.6565 6.16757   2
   3   9   5 55.6763 5.79980   7
  -3  -9   5 66.1834 5.96000   1
  -3  -9   5 69.4889 6.15353   5
  -4  -9  -5 46.7425 4.68297   1
  -4  -9  -5 46.2515 4.33067   3
   4   9  -5 39.6549 4.44320   7
  -4  -9  -5 45.0525 4.62439   5
  -4   9   5 48.8932 4.95012   3
  -4  -9   5 49.1424 4.80705   3
  -4  -9   5 47.5348 5.18508   7
  -4   9  -5 47.1532 5.46132   2
   4   9   5 48.5518 4.80190   7
  -4  -9   5 51.3817 4.84881   5
  -4  -9   5 48.4783 4.93796   1
   5   9  -5 11.3803 2.37711   7
  -5  -9  -5 12.8715 2.86495   1
  -5  -9  -5 9.43955 2.21788   5
  -5  -9  -5 10.3531 2.06148   3
  -5   9   5 7.28876 2.80407   3
  -5  -9   5 13.0802 2.25416   3
   5   9   5 7.71940 2.31627   7
  -5  -9   5 10.5263 2.21620   5
  -5  -9   5 11.2483 2.89327   1
  -6   9   5 6.05529 1.78353   3
  -6  -9  -5 6.18681 1.28186   5
   6   9  -5 3.31336 1.31351   7
   6   9   5 5.21100 1.32210   7
  -6  -9   5 0.04460 0.97485   1
  -6  -9   5 3.51272 1.38044   3
  -6  -9   5 1.68963 0.58569   5
   0  10   5 16.1870 3.08669   2
   0  10  -5 15.1246 3.26197   2
   0 -10   5 19.8714 2.92443   7
   0 -10  -5 18.1552 2.79914   7
   1 -10   5 42.7438 4.57245   7
   1  10  -5 38.0581 4.70111   2
  -1  10   5 51.1987 5.02603   2
  -1  10  -5 53.4192 5.31724   2
   1 -10  -5 39.8808 4.94333   7
  -1 -10   5 56.5988 4.90141   7
   2 -10   5 73.2351 6.63053   7
  -2 -10  -5 66.5977 6.71261   5
  -2  10   5 79.0805 6.93536   3
  -2  10   5 68.6325 6.73622   2
  -2 -10  -5 65.1788 6.43213   7
   2  10   5 68.6633 7.74527   2
  -2  10  -5 89.0406 7.67634   2
  -2 -10   5 89.2647 7.25218   7
  -2 -10   5 74.3586 7.35303   1
   2  10   5 87.7459 7.49252   7
  -2 -10   5 76.3281 7.72756   5
  -3 -10  -5 15.7465 2.87807   5
  -3  10   5 12.0186 3.26812   3
   3  10  -5 13.3385 2.90387   7
   3  10  -5 13.5541 3.05257   2
  -3  10   5 12.1216 3.11588   2
  -3 -10   5 12.4928 2.82790   5
   3  10   5 12.9113 2.74401   7
  -3 -10   5 8.24395 2.93559   1
  -3 -10   5 12.8113 2.58608   7
  -3  10  -5 11.3689 3.50597   2
  -4 -10  -5 5.41805 2.07968   5
  -4  10   5 3.62229 1.58843   3
   4  10  -5 7.73742 2.21317   7
  -4 -10  -5 1.87234 1.17799   1
  -4 -10   5 2.89217 1.40019   7
  -4 -10   5 1.88584 1.03926   5
  -4  10  -5 1.91424 1.15131   2
  -4 -10   5 3.63699 1.10082   1
   4  10   5 3.14925 1.11424   7
  -5 -10  -5 8.84534 1.58941   5
   5  10  -5 8.90488 1.75581   7
  -5 -10  -5 9.29867 3.22296   1
  -5  10   5 7.65868 2.06635   3
   5  10   5 9.37852 1.47116   7
  -5 -10   5 5.22376 1.24570   1
  -5 -10   5 7.34049 1.47916   5
   6  10  -5 24.5181 2.53417   7
  -6 -10  -5 27.3820 2.52573   5
  -6  10   5 29.4722 2.73479   3
   6  10   5 28.6152 2.83141   7
  -6 -10   5 31.5538 2.81153   5
   0 -11  -5 166.020 11.9448   7
   0  11   5 121.896 12.1272   2
   0 -11   5 126.646 11.7567   7
   0  11  -5 154.317 12.1981   2
  -1  11   5 38.8874 4.52601   2
   1  11  -5 35.6857 4.30717   2
   1 -11   5 34.1952 3.92698   7
  -1 -11  -5 40.3431 4.07793   7
  -1  11  -5 50.3102 5.16697   2
   1  11   5 47.0271 5.29245   2
  -1 -11   5 47.7475 4.71509   7
  -2 -11  -5 8.74701 2.96777   5
  -2  11   5 13.0288 3.21694   3
   2 -11   5 11.9071 2.54639   7
  -2  11   5 7.98506 2.50685   2
   2  11   5 11.0141 3.00437   2
  -2 -11   5 9.74007 2.30019   7
  -2  11  -5 8.26217 2.51045   2
  -3 -11  -5 37.7908 3.84043   5
   3  11  -5 29.9401 3.84811   2
   3  11  -5 31.1480 4.19672   7
  -3  11   5 36.7481 4.03648   3
  -3 -11   5 35.7085 3.73933   7
   3  11   5 37.6930 3.98494   7
  -3 -11   5 42.5558 6.00977   1
  -3  11  -5 29.9554 4.12147   2
  -3 -11   5 38.1622 4.15340   5
  -4  11   5 2.22579 1.08185   3
   4  11  -5 1.75857 1.13658   2
   4  11  -5 0.88557 0.90925   7
  -4 -11  -5 0.44857 0.73663   5
   4  11   5 1.07108 0.82154   7
  -4 -11   5 -0.0826 0.69063   5
  -4 -11   5 1.64614 1.25398   1
  -4 -11   5 0.31837 1.23507   7
   5  11  -5 0.70613 0.70989   7
  -5 -11  -5 1.20379 0.55872   5
  -5  11   5 3.89852 1.55193   3
  -5 -11   5 0.89837 0.59483   5
   5  11   5 0.30084 0.63835   7
   0  12  -5 12.1570 2.41599   2
   0  12   5 12.2367 2.69925   2
   0 -12   5 10.2051 2.17097   7
  -1  12   5 18.3987 3.29173   3
   1  12  -5 16.1874 2.62036   2
   1 -12   5 17.4533 2.62199   7
  -1  12   5 20.0626 2.97518   2
  -1 -12   5 14.1910 2.29047   7
   1  12   5 15.1167 3.18695   2
  -1  12  -5 16.5400 2.63555   2
   2 -12   5 0.15384 0.79120   7
  -2 -12  -5 -0.2222 0.97632   5
  -2  12   5 0.23161 0.85111   2
  -2  12   5 3.34950 1.82946   3
   2  12  -5 0.48873 0.86092   2
  -2 -12   5 0.54309 0.82914   7
  -2  12  -5 0.60800 0.97284   2
   3  12  -5 15.8480 2.37925   2
  -3  12   5 13.0972 2.32857   3
  -3 -12  -5 12.8041 2.08926   5
  -3  12  -5 18.1348 2.84751   2
  -3 -12   5 17.1777 2.06412   7
  -3 -12   5 17.3383 2.48223   5
  -4 -12  -5 1.12534 0.61658   5
  -4  12   5 1.56002 0.97597   3
   4  12   5 4.69403 1.70563   7
  -4 -12   5 6.68854 1.64537   5
   0  13  -5 13.6701 2.45829   2
   0  13   5 11.2263 2.25936   3
   0  13   5 15.4582 2.81040   2
   0 -13   5 14.3896 1.73613   7
  -1  13   5 1.63161 0.95219   2
   1  13  -5 2.14803 0.94144   2
   1 -13   5 3.61487 1.24495   7
  -1  13   5 4.80382 1.89359   3
  -1  13  -5 6.42802 2.36235   2
   1  13   5 7.36471 2.89357   2
   2 -13   5 -0.7062 0.74828   7
   2  13  -5 1.12618 0.90414   2
  -2  13   5 0.28339 1.05228   3
  -2 -13   5 0.16823 0.57700   7
  -2  13  -5 -0.0449 0.91869   2
   3  13  -5 27.6801 4.01871   2
  -3 -13  -5 20.7602 2.51642   5
  -3 -13   5 31.3962 3.19180   5
   0   0  -6 1460.43 129.754   6
   0   0   6 1832.23 130.112   6
   1   0   6 2477.40 193.795   6
  -1   0  -6 2754.39 193.893   6
   1   0  -6 2178.27 193.632   6
  -1   0   6 2191.55 193.740   4
  -1   0   6 2683.78 194.317   6
   2   0   6 7.91840 1.06981   4
   2   0   6 8.16036 0.92779   6
   2   0  -6 8.12377 0.79164   4
  -2   0   6 8.00260 0.97594   4
   3   0   6 3.39832 0.74101   6
   3   0  -6 2.69895 0.62763   4
   3   0   6 2.34682 1.21095   4
  -4   0  -6 3.05001 1.61848   1
   5   0   6 51.6065 5.47156   4
  -6   0   6 36.4458 3.89672   3
   6   0  -6 26.8076 4.74793   2
  -6   0  -6 37.7527 4.21169   3
  -7   0   6 42.7269 4.38999   3
  -7   0  -6 39.7721 4.47284   3
  -8   0  -6 7.90841 1.82776   3
  -8   0   6 4.19585 1.21443   3
  -9   0   6 0.36125 0.59387   3
   0  -1   6 724.507 58.3210   6
   0   1   6 700.358 58.2985   6
   0  -1  -6 702.420 58.3212   6
   0   1   6 825.895 58.2679   4
  -1   1   6 101.050 8.46730   4
  -1   1   6 112.517 8.46620   4
  -1   1   6 115.911 8.61104   6
  -1  -1  -6 106.900 8.62142   6
   1  -1   6 97.5902 8.54349   6
  -1   1  -6 111.098 9.57622   6
   1   1   6 135.239 9.60951   4
   1   1   6 107.441 9.56613   6
   1  -1  -6 119.468 9.62644   6
  -1  -1   6 123.517 9.65748   6
  -2   1   6 379.285 33.0118   6
   2   1  -6 452.558 33.0046   4
   2  -1   6 418.243 32.9291   6
  -2   1  -6 381.460 33.0788   6
  -2  -1   6 430.845 33.2456   6
   2   1   6 442.407 33.1525   6
   3  -1   6 358.120 28.2239   4
   3   1  -6 348.837 28.1145   4
  -3   1   6 354.274 28.1259   6
   3   1   6 325.243 26.1207   6
   3   1   6 327.357 26.2582   4
  -3  -1   6 332.655 26.2835   6
   4   1  -6 111.415 10.0238   4
  -4  -1  -6 123.346 10.0238   1
   4  -1   6 128.108 10.1362   4
   4   1   6 141.129 11.4789   4
  -4  -1   6 134.287 11.4277   1
   5  -1   6 20.4602 3.62061   4
  -5  -1  -6 27.7031 2.94330   1
   5   1   6 24.9291 4.06867   4
  -5  -1   6 24.5842 3.27705   1
  -6   1   6 6.36295 2.47215   3
  -6  -1  -6 2.12937 1.41228   3
  -6  -1   6 2.58875 1.25368   3
  -6   1  -6 2.33472 1.72116   3
  -7  -1  -6 2.54525 1.23825   3
  -7   1   6 1.84071 1.20087   3
  -7   1  -6 3.55332 1.45851   3
  -7  -1   6 3.17182 1.26009   3
  -8   1   6 0.50879 1.04026   3
  -8  -1  -6 1.26035 0.84120   3
  -8  -1   6 -0.2788 0.81531   3
  -8   1  -6 1.59417 0.92623   3
  -9  -1  -6 10.0461 1.51188   3
   0  -2   6 501.927 38.0585   6
   0   2   6 532.271 38.0510   6
   0   2   6 467.393 37.9586   4
   0  -2  -6 419.964 38.0360   6
   1   2  -6 269.666 21.2925   4
   1  -2   6 265.925 21.2545   6
   1   2   6 337.559 25.4868   4
   1  -2  -6 303.876 25.4812   6
  -2   2   6 447.860 33.9190   6
   2   2  -6 429.660 33.9483   4
   2  -2   6 416.006 33.7929   6
   2  -2   6 417.788 33.7787   6
   2  -2  -6 434.528 31.8176   6
   2   2   6 401.470 31.8073   6
   2   2   6 364.535 31.7852   4
   3   2  -6 76.8661 5.87921   4
   3  -2   6 59.5271 5.76615   4
  -3   2   6 68.9850 5.70041   6
   3   2   6 72.7767 6.28601   6
   3   2   6 71.0582 6.35765   4
  -3  -2   6 80.0159 6.48310   6
  -4  -2  -6 9.31852 1.93926   1
   4  -2   6 12.5798 2.30412   4
   4   2  -6 15.9379 2.53375   4
  -4  -2   6 14.3219 2.34259   1
   4   2   6 10.2144 3.86223   4
   4   2   6 12.8350 2.19251   6
  -5  -2  -6 76.9857 6.27731   1
   5   2  -6 60.5663 6.71324   2
   5   2   6 74.2565 7.26936   4
  -5  -2   6 76.2137 6.83066   1
  -6  -2  -6 36.3601 4.17846   3
  -6   2   6 36.7123 4.13413   3
  -6  -2   6 40.8639 4.38833   3
  -6  -2   6 40.8282 4.76237   1
  -7   2   6 21.2220 3.00713   3
  -7  -2  -6 19.5933 2.89744   3
  -7  -2   6 19.7363 2.81373   3
  -7   2  -6 19.2306 3.36041   3
  -8   2   6 2.55729 1.21975   3
  -8  -2  -6 2.15252 0.83084   3
  -8  -2   6 1.87055 0.74440   3
   0   3   6 1.96574 0.71697   6
   0   3   6 2.55061 0.63605   4
   0  -3   6 4.14011 0.93151   6
  -1   3   6 487.213 40.4961   6
  -1   3   6 510.618 40.3367   4
   1  -3   6 523.856 40.4774   6
   1  -3   6 522.619 40.4660   6
   1  -3  -6 478.692 42.0955   4
   1   3   6 588.869 42.3318   6
   2   3  -6 752.648 64.3718   4
   2  -3   6 848.066 64.1661   6
   2  -3   6 859.248 64.1768   6
  -2   3   6 793.435 64.3002   6
   2   3   6 890.210 76.4295   6
   2  -3  -6 897.386 76.3655   6
   2   3   6 1110.97 76.4752   4
  -3  -3  -6 743.727 61.5927   1
   3   3  -6 811.228 61.6857   4
   3   3   6 668.243 49.6045   6
  -3  -3   6 601.091 49.5075   1
   3   3   6 601.455 49.5736   4
   4   3  -6 125.637 10.0453   4
   4  -3   6 109.088 9.90265   4
   4   3   6 99.1197 9.08323   4
  -4  -3   6 112.521 8.92126   1
   4   3   6 102.948 9.04043   6
  -5  -3  -6 20.5860 2.87554   1
   5   3  -6 21.9706 3.67333   2
  -5  -3   6 17.9285 2.88293   1
  -6   3   6 28.1807 3.55909   3
  -6  -3  -6 25.0316 3.34520   3
  -6  -3  -6 24.8053 3.44601   1
  -6  -3   6 24.6531 3.37913   5
  -6  -3   6 27.0789 3.70470   1
  -6  -3   6 21.9919 3.17943   3
  -7  -3  -6 26.0169 3.18430   3
  -7   3   6 25.2086 3.42640   3
   7   3  -6 28.6545 3.49625   7
  -7  -3   6 30.9174 3.42106   3
  -8  -3  -6 0.47919 0.71263   3
  -8   3   6 2.24688 0.84153   3
  -8  -3   6 1.39223 0.71265   3
   0   4   6 -0.1615 0.46010   6
   0  -4   6 -0.2903 0.72631   6
   0   4   6 1.25887 0.60612   4
   1   4  -6 16.8109 1.99101   4
   1  -4   6 20.9650 2.02080   6
   1  -4   6 20.5347 1.97851   6
  -1   4   6 23.2510 2.11816   6
  -1   4   6 16.6240 1.76904   4
   1   4   6 22.1368 2.48938   6
   1   4   6 26.2448 2.39313   4
   1  -4  -6 22.6836 2.50542   6
  -2   4   6 281.017 22.4943   6
  -2  -4  -6 284.950 22.5314   1
   2   4  -6 290.398 22.5646   4
   2  -4   6 266.889 22.2759   6
   2  -4   6 282.121 22.3323   6
   2   4   6 240.110 19.7725   6
   2   4   6 245.765 19.5834   4
  -3  -4  -6 441.980 35.2368   1
  -3  -4   6 413.989 36.7571   1
   3   4   6 518.582 37.0018   6
   3   4   6 451.712 36.8718   4
   4   4  -6 78.1555 6.63538   2
  -4  -4  -6 65.8809 6.32819   1
  -4  -4   6 65.8575 6.04636   1
   4   4   6 65.7193 6.56754   6
   4   4   6 67.0395 6.47720   4
   5   4  -6 67.7860 6.44363   2
  -5  -4  -6 60.2044 6.05104   1
  -5   4   6 71.5070 6.43966   3
  -5  -4  -6 66.4319 5.99545   3
  -5  -4   6 64.4268 6.07654   3
  -5  -4   6 60.1186 5.93903   5
   5   4   6 67.2449 6.37007   7
  -5  -4   6 62.3621 6.04736   1
  -6  -4  -6 11.1153 2.70015   5
  -6  -4  -6 10.2686 2.24630   3
   6   4  -6 8.55838 2.75507   7
  -6  -4  -6 12.1381 2.38662   1
  -6   4   6 12.4474 2.82938   3
   6   4   6 8.41250 3.38130   7
  -6  -4   6 8.70809 2.48257   3
  -6  -4   6 11.9986 2.40852   5
  -6  -4   6 13.2932 2.50969   1
  -7  -4  -6 32.8199 3.48690   3
   7   4  -6 36.1902 3.78749   7
  -7   4   6 31.8747 3.79897   3
  -7  -4   6 32.5517 4.19448   1
   7   4   6 30.4133 4.09079   7
  -7  -4   6 33.8045 3.53869   3
  -8   4   6 4.41883 1.41867   3
  -8  -4  -6 2.54475 0.68023   3
   8   4  -6 2.27647 0.90600   7
  -8  -4   6 3.50761 1.35188   3
   0   5   6 217.805 20.3220   4
   0   5   6 291.635 20.5804   6
  -1   5   6 87.4743 7.48229   4
   1   5  -6 89.3359 7.75107   4
   1  -5   6 85.7384 7.63412   6
  -1   5   6 106.277 7.84284   6
   1   5   6 102.932 8.74111   4
  -1  -5   6 106.403 8.75689   1
   1   5   6 104.532 8.83915   6
   2  -5   6 189.447 14.4862   6
   2   5  -6 170.636 14.7349   4
  -2  -5  -6 181.313 14.7081   1
   2   5   6 146.205 12.6191   6
  -2  -5   6 157.565 12.5111   1
  -3   5   6 174.007 14.4374   2
   3   5  -6 170.575 13.7086   4
  -3  -5  -6 171.212 13.5596   1
   3   5  -6 145.103 13.6721   2
   3   5   6 165.887 12.2647   6
   3   5   6 120.670 11.9165   4
   4   5  -6 23.0793 3.93622   4
   4   5  -6 26.4550 3.63018   2
  -4  -5  -6 26.9092 3.14116   1
  -4  -5   6 27.3371 3.35719   1
   4   5   6 23.9205 4.18551   4
  -5  -5  -6 13.7253 2.51945   3
  -5  -5  -6 16.0804 2.70326   5
   5   5  -6 14.0932 3.33468   2
  -5   5   6 17.8571 3.39036   3
  -5  -5  -6 8.75834 2.62770   1
  -5  -5   6 12.4776 2.87620   1
  -5  -5   6 15.2416 2.77143   5
  -5  -5   6 16.3539 2.92934   3
   5   5   6 15.0989 3.33393   7
  -6  -5  -6 2.73288 1.11573   3
  -6  -5  -6 1.90170 0.98011   5
  -6   5   6 1.92439 1.36976   3
   6   5  -6 2.17275 1.10489   7
  -6  -5   6 0.28202 1.00018   3
  -6  -5   6 4.70070 2.17259   1
  -6  -5   6 1.45707 0.87949   5
   6   5   6 0.74470 1.23363   7
  -7   5   6 13.9314 2.72159   3
  -7  -5  -6 16.0968 2.35856   3
   7   5  -6 13.9822 2.54371   7
  -7  -5   6 15.8128 2.33207   3
   7   5   6 12.3502 2.76624   7
  -7  -5   6 15.2648 2.37712   5
  -7  -5   6 10.0885 2.84807   1
  -8  -5  -6 0.88907 0.55799   3
   8   5  -6 1.11414 0.73159   7
  -8   5   6 1.95299 0.69872   3
  -8  -5   6 1.63975 0.61073   3
   0   6   6 185.907 13.4703   6
   0  -6   6 137.294 13.1136   1
  -1   6   6 140.175 11.5633   4
   1  -6   6 117.053 11.5927   1
   1   6  -6 143.499 11.6453   4
  -1   6   6 160.636 11.8432   6
   1   6   6 138.029 11.0420   6
  -1  -6   6 122.008 10.7567   1
   2  -6   6 54.7150 4.63040   6
   2   6  -6 44.3899 4.82736   4
   2   6  -6 55.6981 5.08126   2
   2   6   6 62.3285 5.76525   6
  -2  -6   6 56.2758 5.19421   1
   2   6   6 51.4635 5.41437   4
   3   6  -6 64.9222 6.37262   4
   3   6  -6 71.2739 6.37894   2
  -3   6   6 67.0864 6.36876   2
  -3  -6  -6 65.4626 6.07023   1
  -3  -6   6 75.0081 6.76062   1
   3   6   6 84.6511 7.20215   4
  -3   6  -6 66.9867 7.21594   2
  -4  -6  -6 151.495 12.1729   1
   4   6  -6 145.126 12.2705   2
  -4  -6  -6 144.438 12.0211   3
   4   6  -6 136.062 12.0917   7
  -4  -6  -6 148.456 12.0688   5
  -4   6   6 140.911 12.3488   3
   4   6   6 145.518 11.8764   7
  -4  -6   6 129.491 11.6151   5
  -4  -6   6 124.751 11.6353   3
  -4  -6   6 151.709 11.7633   1
  -5  -6  -6 1.55746 1.06130   3
  -5  -6  -6 0.24557 0.91150   1
   5   6  -6 -1.0692 0.97412   7
  -5   6   6 0.72339 1.47705   3
  -5  -6  -6 1.77652 1.04284   5
   5   6  -6 0.61729 1.27947   2
  -5  -6   6 1.81547 1.03936   5
   5   6   6 3.38055 1.25832   7
  -5  -6   6 0.30450 1.39485   1
  -5  -6   6 0.75494 1.28256   3
  -6  -6  -6 7.77496 2.31964   5
  -6  -6  -6 10.4837 2.48695   1
  -6   6   6 11.2785 2.59230   3
   6   6  -6 12.0087 2.34436   7
  -6  -6  -6 15.0986 2.37925   3
  -6  -6   6 15.0716 2.43687   5
  -6  -6   6 14.4153 2.47237   3
  -6  -6   6 14.0423 2.84236   1
   6   6   6 12.9525 2.62009   7
  -7  -6  -6 0.71920 0.86682   3
  -7   6   6 0.68434 1.11381   3
   7   6   6 4.93266 1.67153   7
  -7  -6   6 5.13731 2.52086   1
  -7  -6   6 -0.0146 1.43952   3
   8   6  -6 13.4563 1.75905   7
  -8  -6  -6 14.2148 1.59424   3
  -8   6   6 15.8860 1.77685   3
   8   6   6 13.3358 2.00362   7
  -8  -6   6 13.9475 1.57351   3
   0   7   6 4.26315 2.51273   4
   0   7   6 7.51549 3.60065   2
   0   7   6 -0.7446 1.82785   6
   0  -7   6 0.43993 0.84334   1
  -1   7   6 154.217 12.6070   2
   1   7  -6 146.907 12.5022   2
  -1   7  -6 136.503 11.2547   2
  -1  -7   6 137.161 11.2575   1
   1   7   6 142.162 11.4643   4
   1   7   6 116.014 11.7566   6
   1   7   6 138.071 11.9329   2
   2   7  -6 150.915 11.6384   2
  -2  -7  -6 132.714 11.6532   1
   2   7  -6 129.445 11.7645   4
  -2   7  -6 113.138 9.46213   2
   2   7   6 102.680 9.50668   4
  -3   7   6 16.5307 3.05183   2
   3   7  -6 13.7564 3.62059   4
   3   7  -6 15.8270 3.11143   2
   3   7  -6 17.6336 3.05186   7
  -3  -7  -6 13.3369 2.76077   1
  -3   7   6 19.9446 4.08645   3
  -3  -7  -6 14.9867 3.14877   5
  -3  -7  -6 15.2830 2.61474   3
  -3  -7   6 13.2797 2.83320   1
  -3   7  -6 21.4707 3.57941   2
   3   7   6 12.6663 3.16171   7
   3   7   6 15.5125 4.41000   4
   4   7  -6 1.35205 1.12216   2
  -4  -7  -6 0.70847 1.06017   5
   4   7  -6 1.82659 1.17722   7
  -4  -7  -6 -0.4413 0.98953   3
  -4   7   6 -0.5449 1.59538   3
  -4  -7  -6 -0.2589 0.84901   1
  -4  -7   6 -0.1296 1.02776   5
  -4  -7   6 2.22836 1.39179   3
   4   7   6 -0.0013 1.20840   7
  -4  -7   6 0.00219 0.94706   1
  -5   7   6 43.2386 4.84198   3
   5   7  -6 39.8828 4.78993   2
  -5  -7  -6 46.2066 4.47884   1
  -5  -7  -6 44.9254 4.25991   3
   5   7  -6 42.3555 4.37719   7
  -5  -7  -6 40.2896 4.39542   5
  -5  -7   6 44.9956 4.54223   1
  -5  -7   6 39.3921 4.40320   5
  -5  -7   6 45.1236 4.43003   3
   5   7   6 45.8981 4.44166   7
  -6   7   6 23.7878 3.37890   3
  -6  -7  -6 27.7364 2.87908   5
  -6  -7  -6 25.4830 2.92642   3
  -6  -7  -6 25.7832 3.29450   1
   6   7  -6 26.8507 3.11359   7
  -6  -7   6 27.1770 3.01158   3
   6   7   6 22.1127 3.08351   7
  -6  -7   6 27.5199 3.05093   5
  -6  -7   6 28.2585 3.52035   1
  -7   7   6 6.76508 1.78693   3
   7   7  -6 5.40889 1.44793   7
   7   7   6 5.51525 1.52954   7
  -7  -7   6 3.58828 0.80166   3
  -7  -7   6 7.15624 1.34389   5
  -7  -7   6 7.63382 3.18528   1
   0   8   6 6.83833 2.84122   2
   0   8  -6 6.68129 2.58634   2
   0  -8   6 11.9328 3.26344   1
   1   8  -6 57.3085 6.09966   2
  -1   8   6 78.1212 6.43562   2
   1   8   6 48.3730 6.05408   4
  -1   8  -6 51.4456 5.07990   2
  -2  -8  -6 40.5444 5.52156   7
   2   8  -6 43.5921 6.39412   7
   2   8  -6 33.3756 3.97012   2
  -2  -8  -6 28.8101 4.78592   5
  -2  -8   6 36.0414 4.05764   7
  -2  -8   6 23.3709 3.69414   1
   2   8   6 32.0419 5.81009   4
  -2   8  -6 26.5775 3.74463   2
   2   8   6 30.1687 3.78109   7
   3   8  -6 17.7460 2.99683   7
   3   8  -6 8.90913 2.69144   2
  -3   8   6 10.8824 3.03689   2
  -3   8   6 17.0046 3.87019   3
  -3  -8  -6 12.9678 3.07339   1
  -3  -8  -6 11.4264 3.01582   5
  -3  -8  -6 11.2382 2.36979   3
  -3  -8   6 14.8754 3.17441   7
  -3   8  -6 13.9387 3.20140   2
   3   8   6 16.0970 2.85046   7
  -3  -8   6 10.6286 3.41806   5
  -3  -8   6 20.4367 3.39273   3
  -4  -8  -6 12.3947 2.54151   1
  -4  -8  -6 12.8774 2.15728   3
  -4  -8  -6 8.52697 2.54987   5
  -4   8   6 13.6100 3.24418   3
   4   8  -6 9.31570 2.61133   7
   4   8  -6 6.66790 3.13812   2
  -4  -8   6 13.8934 2.73060   5
   4   8   6 12.8371 2.51565   7
  -4   8  -6 10.1281 4.28010   2
  -4  -8   6 13.5973 2.66995   1
  -4  -8   6 17.6959 2.85786   3
  -5   8   6 5.27514 1.67241   3
  -5  -8  -6 5.90147 1.95687   3
   5   8  -6 9.79688 3.20333   2
  -5  -8  -6 3.12780 0.99532   1
  -5  -8  -6 8.97364 2.12592   5
   5   8   6 6.62179 2.24932   7
  -5  -8   6 10.3175 2.39799   1
  -5  -8   6 7.85587 2.37889   5
  -5  -8   6 7.93023 2.26041   3
  -6  -8  -6 21.1483 2.52481   3
  -6   8   6 21.2126 2.83435   3
  -6  -8  -6 19.1646 2.48505   5
   6   8  -6 20.2078 2.48692   7
  -6  -8  -6 18.9003 3.05076   1
   6   8   6 21.7035 2.65790   7
  -6  -8   6 21.1303 3.25836   1
  -6  -8   6 21.3164 2.62020   5
  -6  -8   6 20.5684 3.03377   3
  -7  -8  -6 6.25435 1.20416   3
   7   8  -6 4.13916 1.27403   7
  -7   8   6 6.89149 1.52649   3
   7   8   6 7.52134 1.49293   7
  -7  -8   6 5.18797 1.17502   5
   0   9   6 -1.1623 1.03575   2
   0  -9  -6 0.64323 1.10308   7
   0   9  -6 1.09597 0.94981   2
   0  -9   6 -1.3115 1.25697   7
   1  -9   6 71.4598 6.98353   7
   1   9  -6 70.2700 6.78523   2
  -1   9   6 74.7616 6.87721   2
  -1  -9  -6 74.3304 6.64756   7
  -1  -9   6 76.3236 6.43225   7
   1   9   6 67.2424 6.79081   2
   1  -9  -6 68.6655 6.43117   7
  -1   9  -6 62.4357 6.53667   2
  -2  -9  -6 114.973 11.5804   5
  -2   9   6 136.634 11.5826   2
  -2  -9  -6 145.662 11.3728   7
   2   9  -6 137.324 11.4197   7
  -2  -9   6 140.986 11.3510   7
   2   9   6 121.297 11.3585   7
  -2  -9   6 155.785 11.8509   5
  -2   9  -6 123.853 11.4988   2
  -3   9   6 47.0953 4.70268   3
  -3  -9  -6 37.1468 4.43661   5
  -3   9   6 35.2229 4.60288   2
   3   9  -6 36.4998 4.14971   7
  -3  -9   6 42.1441 4.33764   7
  -3   9  -6 30.6580 4.55379   2
   3   9   6 42.2397 4.10698   7
  -3  -9   6 39.3000 4.27934   1
  -3  -9   6 37.2077 4.58341   5
   4   9  -6 12.6429 2.38131   7
  -4   9   6 18.3103 3.18645   3
  -4  -9  -6 10.0516 2.45023   5
  -4  -9  -6 13.4343 3.01614   1
   4   9  -6 8.93416 3.00964   2
  -4  -9   6 13.1100 2.78490   1
   4   9   6 14.8564 2.55647   7
  -4  -9   6 15.2648 2.91804   5
  -4   9  -6 18.0314 3.76189   2
  -4  -9   6 12.8812 2.74009   3
  -4  -9   6 10.6455 3.18076   7
  -5  -9  -6 7.59356 2.04771   5
  -5   9   6 8.86719 2.84189   3
  -5  -9  -6 8.12146 2.64149   1
  -5  -9   6 3.67508 1.04566   5
  -5  -9   6 4.06964 1.19251   3
  -6   9   6 3.90509 0.94847   3
   6   9  -6 6.37868 1.37340   7
  -6  -9  -6 3.21513 1.28844   5
  -6  -9   6 3.85672 1.40416   5
   6   9   6 6.28034 1.41259   7
  -6  -9   6 6.37425 2.63318   1
  -6  -9   6 6.79211 1.52745   3
   0 -10  -6 15.4981 2.70095   7
   0  10  -6 18.4059 3.05221   2
   0 -10   6 11.0919 2.65021   7
   0  10   6 14.2590 3.38185   2
  -1  10   6 16.0196 3.28016   2
   1 -10   6 16.7619 2.90673   7
  -1 -10  -6 18.1074 2.91423   7
   1 -10  -6 18.7246 2.92911   7
  -1 -10   6 18.8660 2.81515   7
  -1  10  -6 20.2917 3.21585   2
   1  10   6 13.9993 3.40578   2
   2 -10   6 13.0506 3.23920   7
  -2  10   6 10.4283 3.50801   3
  -2  10   6 13.8535 3.16172   2
  -2 -10  -6 8.58829 1.86350   5
  -2 -10   6 20.2780 2.84162   7
  -2  10  -6 15.4474 3.30077   2
   2  10   6 17.1702 3.36460   7
  -2 -10   6 9.50534 3.75549   5
  -2 -10   6 13.4149 3.30950   1
   3  10  -6 18.0533 3.15004   2
  -3 -10  -6 13.0422 2.87141   5
  -3  10   6 13.2552 3.27476   3
  -3  10   6 16.2398 3.23310   2
   3  10  -6 17.8157 3.12174   7
  -3 -10   6 15.5283 2.79173   7
  -3  10  -6 15.7140 3.54570   2
  -3 -10   6 16.7141 3.12893   1
  -3 -10   6 20.0178 3.09725   5
   3  10   6 15.7019 2.94020   7
  -4 -10  -6 7.52057 2.14139   5
  -4  10   6 7.31656 2.76589   3
   4  10  -6 8.02225 2.20548   7
  -4 -10   6 3.88731 1.39891   7
  -4 -10   6 6.35484 2.92618   1
   4  10   6 8.64375 2.09345   7
  -4 -10   6 9.08793 2.32793   5
  -4  10  -6 5.24072 2.89857   2
   5  10  -6 -0.8390 0.71699   7
  -5 -10  -6 0.55488 0.58509   5
  -5  10   6 -0.1852 0.95271   3
   5  10   6 0.08867 0.64641   7
  -5 -10   6 0.27573 1.02759   1
  -5 -10   6 -0.0534 0.61879   5
  -6 -10  -6 0.75968 0.54462   5
   6  10  -6 -0.2936 0.61409   7
  -6  10   6 2.07941 0.78616   3
  -6 -10   6 1.23963 0.55623   5
   6  10   6 0.53947 0.59076   7
   0  11   6 15.7753 3.50335   2
   0  11  -6 21.4068 3.25906   2
   0 -11   6 20.8799 2.79585   7
   1 -11   6 10.0261 2.49466   7
  -1  11   6 15.4733 3.31779   2
   1  11  -6 13.5713 2.93268   2
  -1  11  -6 14.6017 3.24518   2
  -1 -11   6 15.9669 2.64760   7
   2  11  -6 40.9929 4.38408   2
  -2 -11  -6 41.0192 4.72468   5
  -2  11   6 41.8084 4.57968   2
  -2  11   6 51.6715 4.90830   3
   2 -11   6 42.5500 4.42179   7
  -2 -11   6 36.1343 3.93272   7
  -2  11  -6 39.8292 4.17044   2
   3  11  -6 9.49856 2.33595   2
  -3 -11  -6 11.6189 2.57928   5
  -3  11   6 11.7341 2.81562   3
  -3 -11   6 12.5038 3.59581   1
  -3 -11   6 11.4921 2.26154   7
  -3 -11   6 6.41946 2.77059   5
  -3  11  -6 8.34586 2.89365   2
   3  11   6 7.77692 2.61472   7
   4  11  -6 6.00097 2.35344   2
   4  11  -6 0.59488 0.96551   7
  -4  11   6 2.37390 1.11654   3
  -4 -11  -6 4.24900 1.44305   5
  -4 -11   6 2.61727 0.81511   5
  -4 -11   6 2.72028 1.25984   1
   4  11   6 4.65380 1.59416   7
  -4 -11   6 2.18337 1.15587   7
  -5  11   6 -1.0320 0.83481   3
  -5 -11  -6 0.23649 0.50217   5
   5  11   6 0.51849 0.62204   7
  -5 -11   6 -0.5661 0.55269   5
   0  12  -6 9.66857 2.55037   2
   0 -12   6 13.8876 2.21484   7
   0  12   6 15.9993 2.73114   2
  -1  12   6 12.3046 2.95553   3
   1  12  -6 16.0940 2.31109   2
   1 -12   6 14.0211 2.34287   7
  -1  12   6 13.2582 2.64595   2
   1  12   6 13.0868 3.00438   2
  -1 -12   6 16.1042 2.24025   7
  -1  12  -6 11.9486 2.57106   2
  -2  12   6 16.1460 2.92795   3
  -2  12   6 15.0892 2.79797   2
  -2 -12  -6 20.9075 2.62553   5
   2  12  -6 16.6282 2.59692   2
  -2  12  -6 22.3741 3.20267   2
  -2 -12   6 20.4390 2.89279   7
  -3  12   6 16.3723 2.39796   3
  -3 -12  -6 16.9690 2.17913   5
   3  12  -6 16.5156 2.61113   2
  -3  12  -6 18.2571 2.83668   2
  -3 -12   6 16.8519 2.28258   5
  -3 -12   6 10.7417 1.85593   7
  -4  12   6 1.13623 0.84052   3
  -4 -12  -6 3.13595 1.28662   5
   4  12  -6 3.53968 1.81985   2
  -4 -12   6 6.35494 1.66988   5
   0  13   6 6.35579 1.89083   3
   0  13   6 3.17127 1.21644   2
   0  13  -6 6.15693 1.94349   2
   0 -13   6 5.05498 1.26186   7
  -1  13   6 5.42402 1.92916   3
   1  13  -6 9.33545 2.16363   2
   1 -13   6 4.23114 1.31076   7
   1  13   6 7.33921 3.15361   2
  -1 -13   6 6.63851 1.31957   7
  -1  13  -6 6.04641 2.32129   2
  -2 -13  -6 9.94421 2.49339   5
   2  13  -6 7.02469 2.11898   2
   2 -13   6 10.9841 1.66306   7
  -2 -13   6 5.21975 1.22236   7
  -2  13  -6 6.31772 2.31411   2
  -3 -13  -6 17.4403 2.24843   5
  -3  13   6 20.8941 3.12588   3
  -3 -13   6 16.3879 2.33682   5
   0   0  -7 0.92793 0.36356   6
   1   0  -7 588.733 47.0176   6
  -1   0   7 564.217 46.8848   4
   1   0   7 637.311 46.9325   6
  -1   0  -7 584.401 46.9507   6
   2   0   7 9.34486 1.09138   6
   2   0   7 10.8842 1.28329   4
  -2   0   7 10.5240 1.34134   6
   3   0  -7 8.72329 1.01188   4
   3   0   7 10.0421 1.14170   6
   3   0   7 10.2243 1.60317   4
  -3   0   7 9.68065 1.65106   6
   4   0   7 59.8931 5.55915   4
   5   0   7 47.1344 5.31398   4
  -6   0   7 6.16920 2.54026   3
  -6   0  -7 3.15118 1.63428   3
  -7   0   7 58.7639 5.50539   3
  -7   0  -7 55.8302 5.59842   3
  -8   0   7 13.5869 2.46341   3
  -8   0  -7 13.8531 2.12641   3
   0   1  -7 96.8469 7.70385   6
   0  -1   7 93.6579 7.65819   6
   0   1   7 86.6144 7.57275   4
   0   1   7 100.955 7.65803   6
  -1   1   7 282.809 20.0896   6
  -1  -1  -7 272.858 20.2437   6
  -1   1   7 217.332 19.9198   4
  -1   1   7 237.322 19.9144   4
   1  -1   7 251.090 20.0163   6
   1   1   7 199.250 17.4012   4
  -1  -1   7 222.787 17.4731   6
   1   1   7 229.921 17.4258   6
  -1   1  -7 222.161 17.4436   6
   2  -1   7 10.3858 1.07775   6
   2   1  -7 9.92073 1.06521   4
  -2   1   7 12.4883 1.33764   6
   2   1   7 12.0200 1.45023   4
   2   1   7 11.2652 1.27034   6
  -2  -1   7 11.8230 1.50665   6
   3  -1   7 40.7250 3.70900   4
  -3   1   7 44.1644 3.60944   6
   3   1  -7 37.0450 3.44594   4
   3   1   7 42.6182 3.79546   6
  -3  -1   7 44.9910 4.07186   6
   3   1   7 43.2767 4.01086   4
   4  -1   7 28.1301 3.29988   4
  -4  -1  -7 32.8279 3.17195   1
   4   1   7 30.6449 3.52740   4
  -4  -1   7 32.6301 3.64179   1
   5  -1   7 44.3903 4.89218   4
  -5  -1   7 37.7294 4.54881   1
   5   1   7 45.9997 4.91795   4
  -6   1   7 66.1195 5.80669   3
  -6  -1  -7 60.4881 5.90083   3
   6   1  -7 54.9009 6.40777   2
  -6  -1   7 61.0886 5.77706   3
  -7   1   7 19.4703 2.92955   3
  -7  -1  -7 18.1402 3.05630   3
  -7  -1   7 15.9531 2.85718   3
  -7   1  -7 18.3746 3.32845   3
  -8  -1  -7 1.65480 0.94579   3
   0   2   7 154.475 12.4887   4
   0  -2   7 142.146 12.5603   6
   0  -2  -7 163.969 12.6067   6
   0   2   7 165.500 12.5936   6
  -1   2   7 399.788 34.4553   4
  -1   2   7 422.278 34.6280   6
   1  -2   7 424.951 34.5704   6
   1   2  -7 500.378 34.6556   4
   1   2   7 421.728 30.5641   6
   1  -2  -7 383.958 30.5557   6
   1   2   7 348.017 30.5002   4
   2   2  -7 1024.28 85.4864   4
   2  -2   7 1079.41 85.3708   6
  -2   2   7 1144.24 85.6571   6
  -2  -2   7 1139.14 84.9522   6
   2   2   7 1138.51 84.8714   6
   2  -2  -7 990.900 84.8538   6
   2   2   7 1026.36 84.8544   4
   3  -2   7 419.467 33.1092   4
   3   2  -7 389.975 33.0180   4
  -3  -2  -7 436.993 33.0873   1
   3   2   7 345.951 30.0395   6
  -3  -2   7 401.888 30.1744   6
  -3  -2   7 380.850 30.0279   1
  -4  -2  -7 3.64731 1.59121   1
   4   2  -7 2.79116 1.73012   4
   4  -2   7 6.77169 2.17532   4
   4   2   7 4.46379 1.23027   4
  -4  -2   7 5.63713 1.87546   1
   4   2   7 4.15010 1.31329   6
   5   2  -7 66.1102 6.10963   2
  -5  -2  -7 57.1525 5.48041   1
   5  -2   7 55.9773 6.36925   4
   5   2   7 64.8105 6.63635   4
  -5  -2   7 59.4213 5.83367   1
  -6   2   7 7.87168 2.66369   3
   6   2  -7 6.90615 3.63458   2
  -6  -2  -7 8.84121 2.65201   3
  -6  -2   7 5.88454 3.23190   1
  -6  -2   7 6.18765 2.65073   5
  -6  -2   7 9.96179 2.60491   3
  -7  -2  -7 66.0363 6.06859   3
  -7   2   7 67.4526 6.17460   3
  -7  -2   7 62.4551 5.75042   3
  -8   2   7 1.06587 0.83573   3
  -8  -2  -7 -0.5700 0.81478   3
  -8  -2   7 -1.1312 0.62444   3
   0   3   7 596.395 47.4423   4
   0   3   7 576.583 47.5235   6
   0  -3   7 607.913 47.5510   6
   0  -3   7 619.066 47.6103   6
  -1   3   7 271.813 20.5347   4
  -1   3   7 240.369 20.6845   6
   1  -3   7 243.845 20.6446   6
   1  -3   7 280.961 20.7183   6
   1  -3  -7 283.538 22.3597   6
   1   3   7 275.860 22.3514   6
  -2   3   7 1146.84 81.4745   6
   2  -3   7 996.597 81.2784   6
   2  -3   7 948.514 81.2881   6
   2   3   7 975.013 78.1791   6
   2  -3  -7 1000.41 78.1390   6
   3   3  -7 97.3488 7.73963   4
  -3  -3  -7 86.0799 7.70730   1
   3   3   7 93.8554 8.16774   6
  -3  -3   7 109.392 8.45131   6
   3   3   7 91.9237 8.20863   4
  -3  -3   7 93.2733 8.18405   1
   4   3  -7 44.6469 4.68702   4
  -4  -3  -7 50.2313 4.56797   1
   4  -3   7 50.2548 5.31294   4
   4   3  -7 49.6131 5.08593   2
   4   3   7 52.5230 4.83861   6
   4   3   7 40.0107 4.75963   4
  -4  -3   7 49.6128 5.67862   1
   5   3  -7 45.8720 5.43494   2
  -5   3   7 50.5390 5.32215   3
  -5  -3  -7 57.1655 5.02015   1
  -5  -3   7 49.8938 4.90225   1
   5   3   7 46.0086 6.13280   4
   6   3  -7 18.1284 4.16414   2
  -6   3   7 15.8391 3.01816   3
  -6  -3  -7 14.6577 4.25518   1
  -6  -3  -7 16.1837 2.74507   3
  -6  -3   7 14.6264 2.67951   5
  -6  -3   7 14.8276 2.62638   3
  -6  -3   7 12.3811 3.28896   1
  -7  -3  -7 9.24730 2.33417   3
  -7   3   7 6.61886 2.46624   3
   7   3  -7 10.0779 2.56677   7
  -7  -3   7 8.74364 3.34957   1
  -7  -3   7 8.45355 2.20260   3
  -8  -3  -7 0.49013 0.69079   3
   8   3  -7 2.05257 1.03847   7
  -8   3   7 -0.4265 0.75797   3
  -8  -3   7 -0.2968 0.66626   3
   0   4   7 526.679 47.2198   6
   0  -4   7 676.787 47.3828   6
   0   4   7 583.799 47.1552   4
   1  -4   7 1074.06 80.1390   6
  -1   4   7 927.306 80.1178   6
   1  -4   7 963.375 80.0820   6
  -1   4   7 960.458 79.9383   4
   1   4  -7 1141.57 80.1807   4
   1   4   7 1109.40 79.3714   6
  -1  -4   7 998.796 79.7349   1
   1  -4  -7 849.162 79.4502   6
   1   4   7 1050.31 79.2586   4
  -2   4   7 894.441 68.5189   6
   2  -4   7 920.191 68.3335   6
   2   4  -7 781.223 68.5257   4
   2   4   7 974.404 84.1029   6
  -2  -4   7 1125.69 84.0702   1
   2   4   7 1086.69 84.0846   4
   3   4  -7 169.558 12.4180   4
  -3  -4  -7 129.898 12.2545   1
  -3  -4   7 136.737 11.3464   1
   3   4   7 136.559 11.4805   6
  -4  -4  -7 31.8402 3.31792   1
   4   4  -7 30.8644 3.77320   4
   4   4  -7 30.9045 3.72462   2
   4  -4   7 28.1029 3.69210   4
  -4  -4   7 27.8959 3.37774   1
   4   4   7 31.2017 3.90082   4
  -5  -4  -7 45.7168 4.51818   1
  -5   4   7 47.5976 4.87976   3
  -5  -4  -7 45.9306 4.59916   5
  -5  -4  -7 39.5165 4.55963   3
  -5  -4   7 42.4954 4.42249   5
  -5  -4   7 41.8010 4.40850   1
  -5  -4   7 39.7639 4.42188   3
  -6  -4  -7 50.9426 5.07299   1
  -6  -4  -7 58.0012 5.73358   3
  -6  -4  -7 52.2195 5.15984   5
  -6  -4   7 59.6468 5.19560   1
   6   4   7 46.1914 5.34146   7
  -6  -4   7 49.3309 5.61936   3
   7   4  -7 6.64897 2.41612   7
  -7   4   7 9.97223 2.55182   3
  -7  -4  -7 11.0004 2.26737   3
  -7  -4   7 10.1872 2.95596   1
  -7  -4   7 10.0022 2.24469   3
   7   4   7 7.20247 1.69325   7
  -8   4   7 2.19008 0.80679   3
  -8  -4  -7 0.46423 0.66632   3
  -8  -4   7 0.62914 0.63472   3
   0   5   7 392.590 35.4047   6
   0   5   7 495.031 35.3593   4
   1   5  -7 92.5949 7.15710   4
  -1   5   7 79.5028 7.17660   6
   1  -5   7 88.9567 7.11510   6
   1  -5   7 73.8875 7.19082   1
   1   5   7 88.5217 7.74886   6
   1   5   7 91.3560 7.64104   4
  -2  -5  -7 35.0518 3.70580   1
   2  -5   7 36.4433 3.24962   6
   2   5  -7 36.5327 3.57968   4
  -2  -5   7 36.1574 3.58726   1
   2   5   7 33.1717 3.61849   4
   2   5   7 34.0267 3.71646   6
  -3  -5  -7 1.04473 0.65917   1
   3   5  -7 1.29064 0.94835   2
   3   5  -7 1.21351 0.96710   4
   3   5   7 0.27846 1.19892   4
  -3  -5   7 1.05730 0.87804   1
   3   5   7 0.39334 1.56885   6
   4   5  -7 67.3110 5.83275   2
   4   5  -7 49.7640 6.02018   4
  -4  -5  -7 60.4477 5.56266   1
  -4  -5   7 53.7107 5.05006   1
   4   5   7 46.7498 5.83219   4
  -5  -5  -7 13.1830 2.54421   5
  -5   5   7 10.2130 3.31715   3
  -5  -5  -7 11.9096 2.47623   1
  -5  -5  -7 12.8857 2.48002   3
   5   5  -7 7.28109 3.19496   2
  -5  -5   7 9.66649 2.72495   5
  -5  -5   7 11.6375 2.80284   3
   5   5   7 11.3856 3.15961   7
  -5  -5   7 8.28769 2.80689   1
  -6  -5  -7 6.38278 2.19544   1
  -6  -5  -7 7.56796 2.10633   3
  -6   5   7 10.6261 2.62122   3
   6   5   7 7.25287 2.58656   7
  -6  -5   7 6.41475 2.01136   5
  -6  -5   7 4.99098 2.11562   3
  -6  -5   7 6.05262 2.36724   1
  -7  -5  -7 24.7165 2.90272   3
   7   5  -7 25.4870 3.07984   7
  -7   5   7 25.9347 3.28254   3
  -7  -5   7 22.6954 5.14568   1
  -7  -5   7 26.2379 3.00818   5
  -7  -5   7 27.2562 3.05521   3
   7   5   7 29.4454 3.50388   7
  -8   5   7 3.96214 1.28126   3
  -8  -5  -7 3.06624 1.05721   3
   8   5  -7 2.48686 0.73085   7
  -8  -5   7 3.71534 1.21884   3
   0   6   7 490.381 39.0399   4
   0  -6   7 466.590 39.0181   1
   0   6   7 513.999 39.3012   6
  -1   6   7 72.3495 6.43951   6
   1   6  -7 65.6087 6.00194   4
   1  -6   7 71.8626 6.05695   6
   1  -6   7 60.6265 6.03847   1
   1   6   7 84.1926 7.07305   6
   1   6   7 70.0674 6.79796   4
  -2  -6  -7 8.40199 2.31472   1
   2   6  -7 3.31192 1.89597   4
   2  -6   7 6.51643 1.86331   6
  -2   6   7 5.90502 2.55561   2
   2   6   7 12.2970 2.83142   4
  -3  -6  -7 4.45969 2.10281   1
  -3   6   7 5.84189 2.59413   2
   3   6  -7 6.87873 2.54912   2
   3   6   7 5.95913 3.02542   4
  -4  -6  -7 11.4752 2.86916   5
  -4  -6  -7 8.08021 2.53878   3
   4   6  -7 10.8977 3.01291   2
  -4  -6  -7 10.6314 2.62001   1
   4   6  -7 14.4213 2.73445   7
   4   6   7 5.95455 1.57979   7
  -4  -6   7 8.13031 2.80814   5
  -4  -6   7 8.55129 2.47124   1
  -4  -6   7 6.92936 2.91761   3
  -5  -6  -7 1.59403 1.01136   5
  -5  -6  -7 1.23917 1.14389   3
   5   6  -7 1.40519 1.06907   7
   5   6  -7 1.59577 1.25980   2
  -5  -6  -7 0.90809 0.74004   1
  -5   6   7 0.64879 1.50220   3
  -5  -6   7 -0.9679 1.18873   3
  -5  -6   7 -0.1974 0.92939   5
  -5  -6   7 -0.0515 0.75872   1
   5   6   7 0.23052 1.13574   7
   6   6  -7 6.16924 2.14105   7
  -6  -6  -7 6.60858 2.07042   3
  -6  -6  -7 5.23192 2.07888   5
  -6   6   7 8.00105 2.44875   3
   6   6   7 4.46153 1.27881   7
  -6  -6   7 6.06036 1.95397   5
  -6  -6   7 5.86664 2.12794   3
  -6  -6   7 5.67820 2.45804   1
   7   6  -7 11.4957 1.89680   7
  -7  -6  -7 12.3398 1.67327   3
  -7  -6   7 9.78818 2.78595   1
   7   6   7 13.8140 2.01911   7
  -7  -6   7 12.5257 1.74453   3
  -7  -6   7 9.95592 1.75870   5
  -8   6   7 2.39072 0.66533   3
  -8  -6  -7 1.62005 0.59008   3
  -8  -6   7 1.10774 0.56163   3
   8   6   7 0.78324 0.89025   7
   0   7   7 10.9502 2.88503   4
   0   7   7 15.9330 3.68801   6
   0   7   7 7.76996 2.85343   2
   1  -7   7 10.1253 4.22623   6
   1  -7   7 18.7987 2.85384   1
   1   7  -7 19.7426 2.84067   4
   1   7  -7 18.6538 2.82339   2
  -1   7   7 17.8118 3.12365   2
   1   7   7 15.4145 4.00555   6
   1   7   7 12.6733 2.96706   4
   1   7   7 16.6774 3.93576   2
  -1   7  -7 18.3668 2.94391   2
   2   7  -7 49.6948 5.52780   4
  -2   7   7 62.4897 5.53014   2
   2   7  -7 53.1640 5.44910   2
  -2  -7  -7 62.9191 7.03637   1
  -2  -7   7 53.1487 5.27674   1
  -2   7  -7 63.8904 5.72611   2
   2   7   7 47.5828 5.74031   4
  -3  -7  -7 46.9633 5.12675   3
  -3  -7  -7 51.0066 5.08954   5
  -3   7   7 45.3998 7.54507   3
  -3  -7  -7 40.1557 4.41931   1
  -3   7   7 33.7344 4.48481   2
   3   7  -7 38.7175 4.42552   2
  -3  -7   7 38.8017 4.97509   5
  -3   7  -7 46.5552 5.09114   2
  -3  -7   7 44.9538 4.52470   1
  -3  -7   7 39.7131 4.95391   7
  -4  -7  -7 13.0510 3.12996   5
   4   7  -7 23.9178 3.52652   2
   4   7  -7 21.0001 2.95504   7
  -4  -7  -7 17.2828 3.14065   1
  -4   7   7 20.4963 3.64283   3
  -4  -7  -7 23.5504 2.83247   3
   4   7   7 22.8092 3.27404   7
  -4  -7   7 29.2825 3.39219   5
  -4  -7   7 22.4823 3.45614   1
  -4  -7   7 26.6041 3.42849   3
  -5   7   7 72.5064 7.51133   3
  -5  -7  -7 83.7176 7.31510   1
  -5  -7  -7 80.7547 7.12983   3
   5   7  -7 82.5909 7.57169   2
   5   7  -7 91.2289 7.27851   7
  -5  -7  -7 79.0715 7.17334   5
  -5  -7   7 76.8770 7.04770   3
  -5  -7   7 78.7827 7.22450   1
  -5  -7   7 77.8322 7.15365   5
   5   7   7 86.7494 7.09636   7
   6   7  -7 8.21752 2.12044   7
  -6  -7  -7 8.32791 2.51498   1
  -6  -7  -7 5.68177 1.85917   5
  -6   7   7 8.89935 2.50201   3
  -6  -7  -7 10.7459 1.96150   3
  -6  -7   7 4.92874 2.04260   3
  -6  -7   7 9.68419 2.08531   5
   6   7   7 5.83880 2.18485   7
  -6  -7   7 6.37360 2.72949   1
  -7  -7  -7 1.39123 0.64536   3
  -7   7   7 4.54709 1.65173   3
  -7  -7   7 7.92495 2.74546   1
   7   7   7 1.65789 0.74884   7
   0   8   7 61.2075 5.46658   2
   0   8  -7 44.4684 5.07787   2
  -1   8   7 42.4569 4.57817   2
   1   8  -7 37.1782 4.17134   2
  -1   8  -7 45.5335 4.48541   2
   1   8   7 32.4540 4.90570   2
   1   8   7 43.3231 5.77347   4
  -1  -8   7 44.4658 4.49798   1
   2   8  -7 71.4165 6.27487   2
  -2   8   7 77.8383 6.51799   2
   2   8  -7 54.7693 6.54446   7
  -2  -8  -7 60.5583 6.37002   7
  -2   8  -7 59.5377 5.69835   2
  -2  -8   7 53.7192 5.61612   7
  -2  -8   7 71.7596 8.40120   5
   2   8   7 49.8041 5.46419   7
   3   8  -7 72.5641 6.97937   7
  -3  -8  -7 71.0298 6.97309   1
  -3   8   7 73.2464 7.34246   3
   3   8  -7 86.7757 7.06514   2
  -3   8   7 75.9785 7.19757   2
  -3  -8  -7 69.2927 6.62927   3
  -3  -8  -7 81.3092 7.13400   5
  -3   8  -7 67.7715 6.78042   2
  -3  -8   7 59.5600 6.47379   1
  -3  -8   7 70.0225 6.64258   7
   3   8   7 72.3686 6.46397   7
  -3  -8   7 82.6895 6.78220   5
  -4  -8  -7 47.4027 5.99265   5
  -4  -8  -7 50.9368 5.17242   1
  -4  -8  -7 59.9586 5.75648   3
  -4   8   7 58.4838 6.41659   3
   4   8  -7 50.5716 5.31308   2
  -4  -8   7 56.8048 5.73505   3
   4   8   7 59.1975 6.12936   7
  -4  -8   7 50.4171 5.31790   1
  -5   8   7 51.2764 5.46983   3
  -5  -8  -7 47.0016 5.28688   1
  -5  -8  -7 53.7797 4.91530   3
  -5  -8  -7 60.1739 5.01600   5
   5   8  -7 52.8500 5.02996   7
  -5  -8   7 57.1568 5.38206   1
   5   8   7 49.8606 5.20445   7
  -5  -8   7 55.8328 5.24568   3
  -5  -8   7 59.2914 5.24378   5
  -6  -8  -7 9.65994 2.09817   5
  -6   8   7 10.7382 2.40098   3
   6   8  -7 10.0302 1.92367   7
  -6  -8  -7 7.14645 1.82281   3
  -6  -8   7 12.8909 1.73773   3
  -6  -8   7 10.2652 2.05042   5
  -6  -8   7 15.9127 2.98137   1
   6   8   7 8.53825 2.06614   7
   7   8  -7 16.4482 1.81782   7
  -7   8   7 16.9330 2.06020   3
  -7  -8   7 13.9713 1.84299   3
   7   8   7 16.7949 1.92086   7
  -7  -8   7 15.5568 1.70738   5
   0  -9   7 99.6545 8.93313   7
   0   9   7 101.504 9.06072   2
   0  -9  -7 89.2295 8.75951   7
   0   9  -7 114.362 8.86967   2
   1  -9   7 59.5495 5.62661   7
  -1   9   7 55.6664 5.54556   2
   1   9  -7 44.7034 5.15083   2
  -1  -9   7 69.5207 6.14164   7
   1   9   7 61.3889 6.44408   2
  -1   9  -7 67.1760 6.34439   2
   1  -9  -7 60.1542 6.15496   7
  -2  -9  -7 80.4878 7.51180   5
   2   9  -7 82.6974 7.24424   2
  -2   9   7 76.7514 7.66736   3
  -2   9   7 78.5485 7.46483   2
  -2  -9   7 77.7937 6.70162   7
  -2  -9   7 70.7521 7.48447   5
  -2   9  -7 65.8024 6.88110   2
   2   9   7 74.8678 6.72913   7
  -3   9   7 84.4398 8.15280   2
  -3   9   7 87.2452 8.30365   3
   3   9  -7 90.1652 7.95010   2
  -3  -9  -7 92.2117 8.24375   5
   3   9   7 93.6235 8.43579   7
  -3  -9   7 84.0246 7.99367   1
  -3  -9   7 97.3655 8.42098   7
  -3   9  -7 87.6523 8.25100   2
  -4  -9  -7 10.3262 3.14644   1
   4   9  -7 17.5356 2.53660   7
  -4   9   7 13.4986 3.29784   3
   4   9  -7 13.0651 2.93260   2
  -4  -9  -7 18.6099 2.61436   5
  -4  -9   7 13.6644 3.07617   3
  -4  -9   7 17.3004 2.98788   1
  -4  -9   7 16.7539 3.23072   7
   4   9   7 15.8972 2.67953   7
  -4  -9   7 16.8793 2.86823   5
  -5   9   7 14.6062 2.98080   3
  -5  -9  -7 8.34400 2.16460   5
   5   9  -7 14.5942 2.87835   2
   5   9  -7 12.1692 2.13223   7
  -5  -9   7 13.3258 2.43986   3
  -5  -9   7 18.1084 2.85799   1
   5   9   7 9.57911 2.15960   7
  -5  -9   7 14.1017 2.28016   5
  -6  -9  -7 6.25805 1.26392   5
   6   9  -7 4.77892 1.28648   7
  -6   9   7 4.34346 0.98845   3
  -6  -9   7 3.35633 1.04272   1
  -6  -9   7 5.57165 1.27757   5
   6   9   7 3.26377 1.32145   7
   0 -10   7 14.3782 2.77653   7
   0  10   7 10.9610 3.19296   2
   0  10  -7 13.9394 3.18186   2
   1  10  -7 16.6007 2.85395   2
  -1  10   7 16.0051 3.31997   2
   1  10   7 9.39574 3.50858   2
  -1  10  -7 16.2179 2.99658   2
  -1 -10   7 11.0880 3.33008   1
  -1 -10   7 12.4537 2.83277   7
  -2 -10  -7 30.1265 3.92930   5
   2  10  -7 23.0784 3.54574   2
  -2  10   7 27.7330 4.06530   2
  -2  10   7 26.5095 4.09509   3
   2 -10   7 32.8932 3.88968   7
  -2 -10   7 24.1945 3.69505   1
  -2 -10   7 22.3723 3.27907   7
   2  10   7 29.4274 3.77893   7
  -2  10  -7 29.1917 3.77864   2
  -2 -10   7 26.8688 4.56865   5
  -3 -10  -7 20.9689 2.86038   5
   3  10  -7 12.3607 2.90908   7
   3  10  -7 13.9452 2.81566   2
  -3  10   7 18.3202 3.37325   3
   3  10   7 23.4810 3.15753   7
  -3 -10   7 19.4041 2.94507   7
  -3 -10   7 18.7987 3.28697   1
  -3 -10   7 16.3172 3.31105   5
  -4  10   7 8.21638 2.59218   3
   4  10  -7 2.06738 1.04517   2
   4  10  -7 3.98882 1.16472   7
  -4 -10  -7 8.96935 2.09602   5
  -4 -10   7 3.19332 1.31367   7
  -4 -10   7 4.98301 2.09497   5
   4  10   7 5.95182 2.10183   7
  -4  10  -7 9.19541 3.19773   2
  -5 -10  -7 38.0562 3.64364   5
  -5  10   7 41.1054 3.89540   3
   5  10  -7 41.3698 3.68659   7
   5  10   7 39.8419 3.82684   7
  -5 -10   7 39.8248 3.80817   5
  -5 -10   7 47.8868 4.56140   1
   6  10  -7 2.75875 1.23732   7
  -6 -10  -7 3.48384 1.11464   5
  -6 -10   7 7.74102 1.24298   5
   6  10   7 4.55844 1.28118   7
   0  11   7 8.21799 3.41760   2
   0 -11   7 8.55274 2.29038   7
   1 -11   7 29.0143 3.49826   7
   1  11  -7 33.9545 5.71030   2
   1  11   7 26.1231 3.79851   2
  -1 -11   7 27.9421 3.28171   7
   2 -11   7 6.92657 2.35139   7
   2  11  -7 4.35501 2.23518   2
  -2  11   7 6.14661 1.86828   3
  -2 -11   7 5.67931 2.13173   7
  -2  11  -7 6.60289 2.43281   2
  -3  11   7 -0.9532 1.24280   3
  -3 -11  -7 0.90587 1.00979   5
   3  11  -7 0.08702 0.86486   2
  -3 -11   7 1.27792 1.18025   1
  -3 -11   7 -0.2505 1.07704   5
  -3  11  -7 -0.0305 1.09517   2
  -3 -11   7 -0.4762 0.93777   7
   3  11   7 0.93425 1.16400   7
  -4 -11  -7 4.98278 1.55565   5
  -4  11   7 6.78418 1.87524   3
  -4 -11   7 7.99780 3.36162   1
  -4 -11   7 5.32332 1.63859   5
   5  11  -7 15.7096 1.99276   7
  -5 -11  -7 12.8113 1.61631   5
  -5  11   7 12.3349 1.84653   3
   5  11   7 12.6577 1.65865   7
  -5 -11   7 11.2192 1.66498   5
   0  12   7 15.0809 3.05098   2
   0  12  -7 16.9331 2.72495   2
   0 -12   7 18.5379 2.44361   7
   1 -12   7 7.43908 2.07212   7
   1  12  -7 6.52939 1.92713   2
  -1  12   7 5.44604 1.74656   3
   1  12   7 2.79009 1.38678   2
  -1  12  -7 4.83019 2.23795   2
  -1 -12   7 8.11992 1.88899   7
  -2 -12  -7 1.82787 0.95581   5
   2 -12   7 2.67096 0.84120   7
  -2  12   7 1.45499 1.13731   3
   2  12  -7 2.01974 0.90982   2
  -2 -12   7 3.71241 1.45065   7
  -2  12  -7 8.17477 2.52799   2
  -3 -12  -7 3.42895 1.51653   5
  -3  12   7 0.09526 0.97256   3
   3  12  -7 1.45550 0.85434   2
  -3 -12   7 1.45658 0.71886   7
  -3  12  -7 2.89733 1.13733   2
  -3 -12   7 1.33010 0.85255   5
  -4  12   7 0.55273 0.78499   3
  -4 -12  -7 -0.1831 0.56029   5
   4  12  -7 -0.3734 1.13523   2
  -4 -12   7 -0.4781 0.65241   5
   4  12   7 -0.5087 0.83175   7
   0  13  -7 5.27251 2.11407   2
   0 -13   7 5.09207 1.26799   7
  -1  13   7 9.84395 1.91178   3
   1  13  -7 6.73208 2.58570   2
  -1 -13   7 1.33848 0.59570   7
  -1  13  -7 2.60954 1.61524   2
  -2  13   7 6.88050 1.67994   3
   2 -13   7 8.80722 1.65796   7
  -2  13  -7 6.50055 2.52534   2
  -2 -13   7 10.4353 1.37896   7
  -3  13   7 3.62846 1.48513   3
  -3 -13   7 0.40273 0.88458   5
   0   0  -8 535.704 43.2641   6
   0   0   8 556.172 43.2186   6
   1   0  -8 891.206 67.8420   6
   1   0   8 923.807 67.7243   6
  -1   0   8 757.067 67.7332   6
   2   0   8 1101.37 85.8660   6
   2   0   8 1164.12 85.9731   4
  -2   0   8 1140.89 85.9787   6
  -2   0   8 945.361 85.7784   4
  -3   0   8 35.6374 3.36275   6
   3   0   8 38.0151 3.37995   4
   3   0   8 31.2007 3.02453   6
   4   0   8 3.16850 1.93585   4
   5   0   8 2.04103 1.53827   4
  -6   0   8 10.3266 2.54100   3
  -7   0  -8 2.36480 1.40931   3
  -7   0   8 1.95999 1.24472   3
  -8   0   8 9.44860 1.76072   3
   0   1   8 32.8777 2.92201   4
   0   1   8 34.5931 3.01207   6
   0  -1  -8 37.6194 3.09150   6
  -1   1   8 1167.45 91.9652   4
   1  -1   8 1175.91 92.0663   6
  -1   1   8 1032.42 92.0949   6
  -1   1   8 1290.75 91.9994   4
   1   1   8 1201.16 95.5511   6
   1   1   8 1201.11 95.5426   4
   1  -1  -8 1044.97 95.5784   6
  -1  -1   8 1394.60 95.6423   6
   2  -1   8 180.776 14.8250   6
  -2   1   8 191.111 14.9569   6
   2   1   8 181.979 14.9720   4
  -2  -1   8 184.430 15.0195   6
   2   1   8 191.144 14.9286   6
   3  -1   8 45.6367 4.49719   4
   3   1  -8 55.6462 4.31773   4
  -3  -1  -8 55.2074 4.55304   1
  -3   1   8 47.5881 4.55555   6
  -3  -1   8 67.6645 5.46312   6
   3   1   8 53.9303 5.14051   6
   3   1   8 61.5497 5.35210   4
   4  -1   8 65.9787 6.16825   4
  -4  -1  -8 67.8536 5.90087   1
  -4  -1   8 64.1736 5.78631   1
   4   1   8 62.1928 5.49091   6
   4   1   8 64.4107 5.85242   4
   5  -1   8 4.93750 1.75172   4
  -5  -1   8 12.7934 2.98375   1
  -6   1   8 58.5825 5.53600   3
  -6  -1  -8 52.0742 5.77194   3
   6   1  -8 59.8558 6.00806   2
  -6  -1   8 47.2773 4.81445   3
  -7   1   8 3.57476 1.23009   3
  -7  -1  -8 9.08977 2.67587   3
  -7  -1   8 9.77154 2.60289   3
  -8  -1  -8 8.62403 1.96141   3
  -8   1   8 6.69884 1.62411   3
  -8  -1   8 10.2102 1.64545   3
   0   2   8 8.98235 1.02571   4
   0   2   8 9.78019 1.16174   6
   0  -2   8 9.97039 1.20316   6
  -1   2   8 866.517 68.6214   4
  -1   2   8 903.648 68.8200   6
   1  -2   8 840.954 68.7418   6
  -1  -2   8 822.969 61.4571   6
   1   2   8 780.623 61.3451   4
   1   2   8 723.814 61.3492   6
   2  -2   8 323.533 23.8808   6
  -2   2   8 278.175 23.9840   6
   2   2   8 330.337 27.4430   6
   2   2   8 334.500 27.4853   4
   2  -2  -8 357.754 27.5583   6
  -2  -2   8 355.672 27.5831   6
  -3  -2  -8 24.3295 2.53691   1
   3  -2   8 26.0412 2.61467   4
   3   2  -8 21.2603 2.39913   4
  -3  -2   8 21.4115 2.91522   6
   3   2   8 23.7805 2.66813   4
  -3  -2   8 24.9464 2.84925   1
   3   2   8 23.7221 2.54951   6
   4  -2   8 162.546 13.7110   4
   4   2  -8 157.930 13.4633   2
   4   2   8 171.046 13.9665   4
   4   2   8 168.319 13.7510   6
  -4  -2   8 162.774 13.7400   1
   5   2  -8 8.82749 3.17260   2
   5  -2   8 9.53648 4.00095   4
  -5  -2  -8 13.9137 2.49328   1
  -5  -2   8 14.1066 2.82941   1
   5   2   8 15.7016 4.16580   4
  -6   2   8 18.2022 3.08055   3
  -6  -2  -8 19.4792 3.31547   3
  -6  -2   8 15.2050 2.95774   3
  -6  -2   8 9.88373 3.62050   1
  -6  -2   8 18.4661 2.99817   5
  -7   2   8 10.1200 2.40973   3
  -7  -2  -8 4.34314 1.35384   3
  -7  -2   8 6.42236 2.27019   3
  -8   2   8 5.90134 1.65928   3
  -8  -2   8 3.13464 0.78254   3
   0  -3   8 183.916 15.4122   6
   0   3   8 192.035 15.4095   6
   0   3   8 198.065 15.2973   4
  -1   3   8 133.645 11.7737   4
   1  -3   8 146.056 11.9938   6
   1  -3   8 143.826 11.9367   6
  -1   3   8 169.445 12.0256   6
  -1  -3   8 153.637 12.6535   6
   1   3   8 135.548 12.5253   4
   1  -3  -8 167.880 12.6765   6
   1   3   8 164.480 12.6286   6
  -2  -3  -8 108.346 9.08104   1
  -2   3   8 100.535 8.94378   6
   2  -3   8 109.420 8.76098   6
   2  -3   8 105.885 8.77835   6
   2   3  -8 119.226 8.97234   4
   2   3   8 96.5280 8.02551   4
   2   3   8 94.9165 8.02650   6
   3   3  -8 79.8180 7.11762   4
  -3  -3  -8 88.9884 7.14042   1
   3   3   8 101.128 8.57714   4
  -3  -3   8 86.5969 8.68847   6
   3   3   8 110.545 8.53076   6
  -3  -3   8 103.333 8.52463   1
   4   3  -8 149.235 12.9163   2
   4  -3   8 152.240 12.8672   4
   4   3  -8 168.853 12.8284   4
  -4  -3  -8 145.031 12.6431   1
   4   3   8 139.218 12.5511   4
   4   3   8 150.279 12.5139   6
  -4  -3   8 156.928 12.3618   1
  -5   3   8 20.0816 4.01987   3
  -5  -3  -8 30.2151 3.95653   3
   5   3  -8 23.8979 3.75061   2
  -5  -3  -8 24.2179 3.08408   1
  -5  -3   8 20.9862 3.01605   1
  -5  -3   8 19.4591 3.24347   5
  -5  -3   8 17.0717 3.45521   3
  -6   3   8 -1.4160 1.16242   3
  -6  -3  -8 -1.5813 1.21682   3
   6   3  -8 0.84794 1.31537   2
  -6  -3   8 -0.1237 0.90161   1
  -6  -3   8 -0.1993 1.14870   3
  -6  -3   8 0.40555 1.06825   5
  -7   3   8 1.35249 1.26943   3
  -7  -3  -8 3.70594 1.17682   3
   7   3  -8 2.76677 1.29550   7
  -7  -3   8 6.58501 3.22254   1
  -7  -3   8 6.29383 2.10077   3
  -8  -3  -8 5.38079 1.57490   3
   8   3  -8 6.10592 2.00113   7
  -8   3   8 6.49893 1.58466   3
  -8  -3   8 9.40061 1.55706   3
   0  -4   8 468.789 37.8186   6
   0   4   8 472.533 37.8271   6
   0   4   8 484.056 37.7083   4
   1   4  -8 132.926 9.76402   4
  -1   4   8 103.388 9.47405   4
  -1   4   8 119.953 9.75798   6
   1  -4   8 118.079 9.67463   6
   1   4   8 177.103 13.7906   4
  -1  -4   8 162.438 13.9880   1
  -2   4   8 5.40012 1.54839   6
   2  -4   8 2.44014 0.96541   6
   2   4  -8 2.60138 1.31116   4
   2   4   8 0.65300 0.76545   4
  -2  -4   8 3.69339 1.78985   1
   2   4   8 0.86872 0.90323   6
   3   4  -8 52.9982 5.13523   4
  -3  -4  -8 59.6977 5.07321   1
   3   4   8 64.4582 5.54620   4
   3   4   8 68.5017 5.69049   6
  -3  -4   8 55.2742 5.42754   1
  -3  -4   8 49.1619 5.81650   6
   4   4  -8 71.4904 6.10884   2
  -4  -4  -8 67.0162 5.88049   1
   4  -4   8 57.1925 6.14218   4
   4   4   8 56.4343 5.97463   4
  -4  -4   8 60.8279 5.56987   1
  -5  -4  -8 13.6669 2.68024   3
  -5   4   8 13.7754 3.04581   3
  -5  -4  -8 8.17364 2.81802   5
  -5  -4  -8 16.0883 2.63669   1
   5   4  -8 7.32247 3.10004   2
   5   4   8 8.32609 3.40559   7
  -5  -4   8 9.20292 2.66208   5
  -5  -4   8 12.1379 2.94468   1
  -5  -4   8 16.0906 2.80045   3
   6   4  -8 27.7572 4.63134   2
  -6  -4  -8 26.0599 3.66501   5
  -6  -4  -8 33.3232 3.51008   3
  -6   4   8 33.7676 3.78861   3
   6   4   8 31.7064 3.98186   7
  -6  -4   8 29.8961 3.57267   3
  -6  -4   8 34.3924 3.59317   5
  -6  -4   8 29.6583 3.78999   1
   7   4  -8 12.2185 2.42071   7
  -7  -4  -8 14.5226 2.40321   3
  -7   4   8 13.4268 2.65956   3
   7   4   8 11.1279 3.01606   7
  -7  -4   8 12.5262 3.18708   1
  -7  -4   8 17.8249 3.05074   5
  -7  -4   8 11.1131 2.27908   3
  -8  -4  -8 0.21448 0.62875   3
   8   4  -8 -0.3546 0.78631   7
  -8   4   8 1.70029 0.70415   3
  -8  -4   8 0.61341 0.61809   3
   0   5   8 31.1585 3.31347   6
   0   5   8 32.7273 3.21282   4
   0  -5   8 36.1820 3.36210   1
   0  -5   8 27.7028 3.17544   6
  -1   5   8 19.9287 2.18459   4
   1   5  -8 20.3768 2.19213   4
   1  -5   8 15.6238 2.14284   6
   1  -5   8 15.0399 2.61506   1
   1   5   8 13.0812 2.33902   4
   1   5   8 19.3328 2.52014   6
  -1  -5   8 19.2377 2.34055   1
   2   5  -8 112.913 9.29205   4
   2  -5   8 109.199 9.26940   1
  -2  -5  -8 107.945 9.23715   1
   2   5   8 99.7240 9.39806   4
   2   5   8 104.451 9.51837   6
  -2  -5   8 128.185 9.35714   1
   3   5  -8 130.231 11.2241   4
  -3  -5  -8 121.173 11.1753   1
   3   5  -8 147.115 11.2888   2
  -3  -5   8 133.193 9.87024   1
   3   5   8 113.553 10.2136   6
   3   5   8 100.288 9.97276   4
  -4  -5  -8 43.0552 4.04321   1
   4  -5   8 40.8482 4.87204   4
   4   5  -8 32.7972 4.74888   4
   4   5  -8 39.9553 4.33536   2
   4   5   8 31.4329 5.95491   4
  -4  -5   8 41.7205 4.20627   1
  -5  -5  -8 0.89701 0.98360   5
  -5  -5  -8 0.77029 0.78213   1
  -5  -5  -8 0.05461 1.16213   3
  -5   5   8 -1.2969 1.41793   3
   5   5  -8 -0.1643 1.10472   2
  -5  -5   8 0.57865 0.94281   1
  -5  -5   8 -0.0501 1.26724   3
  -5  -5   8 -0.3820 1.06039   5
   5   5   8 -0.9628 1.22844   7
  -6  -5  -8 12.0914 2.36534   3
  -6  -5  -8 8.95918 2.37982   5
   6   5  -8 8.23769 3.65728   2
  -6   5   8 13.8003 2.74813   3
   6   5  -8 7.32011 2.45920   7
  -6  -5   8 13.3263 2.76022   1
   6   5   8 8.32299 2.65675   7
  -6  -5   8 9.76447 2.35542   5
  -6  -5   8 14.0405 2.38125   3
  -7   5   8 7.28100 2.33095   3
   7   5  -8 5.72398 2.17019   7
  -7  -5  -8 7.48799 1.94431   3
  -7  -5   8 4.02836 1.24476   1
  -7  -5   8 7.07475 2.10636   3
  -8   5   8 1.64927 0.68182   3
  -8  -5  -8 0.88071 0.65451   3
   8   5  -8 2.42910 0.70214   7
  -8  -5   8 1.66881 0.59443   3
   0   6   8 153.752 11.2738   4
   0   6   8 113.905 11.4779   6
   0  -6   8 155.554 11.4866   6
   0  -6   8 120.259 11.2327   1
   1   6  -8 167.479 14.7947   2
   1  -6   8 202.781 14.8563   6
   1  -6   8 169.916 14.7222   1
   1   6   8 159.684 13.2973   6
   1   6   8 154.943 13.1245   4
  -2   6   8 18.3316 3.19591   2
   2  -6   8 16.2342 3.03123   1
   2  -6   8 15.1027 2.43538   6
   2   6  -8 17.0803 2.89174   2
   2   6  -8 19.3218 2.57735   4
  -2  -6  -8 19.4071 2.69971   1
   2   6   8 20.3282 3.16519   4
   2   6   8 17.8704 4.81804   6
  -2  -6   8 11.5418 2.46331   1
  -3  -6  -8 14.5701 2.45057   1
   3   6  -8 11.1889 2.98937   4
   3   6   8 8.52004 3.30566   4
  -3  -6   8 11.5696 2.52007   1
   4   6  -8 39.7984 4.29943   2
  -4   6   8 39.1581 4.59411   3
  -4  -6  -8 35.1984 4.04392   3
  -4  -6  -8 41.2021 4.22416   5
  -4  -6  -8 34.3326 4.05129   1
  -4  -6   8 37.0463 4.24790   5
  -4  -6   8 32.9852 4.10487   1
  -4  -6   8 40.6032 5.93683   3
   4   6   8 39.2905 4.14009   7
  -5  -6  -8 65.3369 6.16068   1
   5   6  -8 72.6640 6.15844   7
   5   6  -8 56.7499 6.45386   2
  -5  -6  -8 66.7414 6.03693   5
  -5  -6  -8 68.6947 6.05691   3
  -5   6   8 71.1095 6.46887   3
  -5  -6   8 67.0147 6.50218   5
  -5  -6   8 72.5625 6.56713   3
   5   6   8 74.1734 6.54073   7
  -5  -6   8 74.7742 6.59968   1
   6   6  -8 9.90281 3.09351   2
  -6  -6  -8 15.5951 2.31249   3
  -6  -6  -8 16.8023 2.29292   5
   6   6  -8 10.4394 2.43654   7
  -6   6   8 14.8697 2.76792   3
  -6  -6   8 11.2256 2.82812   1
   6   6   8 11.1782 2.58536   7
  -6  -6   8 12.4029 2.53347   3
  -6  -6   8 16.4123 2.31207   5
  -7   6   8 11.5719 1.98098   3
  -7  -6  -8 8.38434 1.48370   3
   7   6  -8 7.00213 1.65232   7
  -7  -6   8 6.53288 1.47606   3
   7   6   8 6.70710 1.82846   7
  -7  -6   8 6.83909 1.48898   5
  -8   6   8 5.85727 1.21813   3
  -8  -6  -8 3.99350 1.11106   3
   8   6  -8 3.32377 1.25384   7
  -8  -6   8 5.65291 1.15808   3
   8   6   8 5.53288 1.74328   7
   0   7   8 5.05649 2.59849   2
   0   7   8 2.20479 2.14242   6
   0  -7   8 1.41208 0.84016   1
   0   7  -8 0.64814 0.94620   2
   1   7  -8 47.0429 4.44954   2
  -1   7   8 43.3684 4.68667   2
   1  -7   8 37.1438 4.70257   6
   1   7   8 33.7211 5.30890   6
  -1  -7   8 32.8167 3.51297   1
   1   7   8 27.8248 3.90487   4
   1   7   8 24.9791 4.89185   2
  -2  -7  -8 5.11080 2.64321   1
   2   7  -8 3.72168 1.47985   4
  -2   7  -8 8.64952 3.35504   2
  -2  -7   8 12.6913 2.50077   1
  -3  -7  -8 37.9309 4.59045   5
  -3  -7  -8 39.5956 4.13131   3
  -3   7   8 49.3959 5.16782   3
   3   7  -8 42.8113 4.47470   7
  -3  -7  -8 36.4881 4.38841   1
   3   7   8 42.9418 4.59579   7
  -3  -7   8 43.2695 4.55566   1
  -3  -7   8 44.5998 5.55595   5
  -3   7  -8 43.0813 5.31014   2
  -4   7   8 3.01025 1.66777   3
   4   7  -8 5.42061 2.75077   2
   4   7  -8 0.31026 1.05462   7
  -4  -7  -8 2.35608 1.09778   3
  -4  -7  -8 1.06831 0.92014   1
  -4  -7  -8 1.99435 1.12871   5
   4   7   8 -0.5974 1.07550   7
  -4  -7   8 0.22436 1.11106   5
  -4  -7   8 1.17493 1.50062   3
  -4  -7   8 1.49997 0.97811   1
  -5  -7  -8 7.99567 2.22999   5
  -5  -7  -8 5.49186 1.99138   3
   5   7  -8 6.86752 2.33507   7
  -5  -7  -8 7.00406 2.31357   1
  -5   7   8 9.45326 2.99765   3
  -5  -7   8 5.48987 2.41318   5
  -5  -7   8 10.5288 2.52441   1
   5   7   8 10.1104 2.23929   7
  -5  -7   8 6.75142 2.45802   3
  -6   7   8 19.3353 2.82385   3
  -6  -7  -8 17.1921 2.47248   3
   6   7  -8 20.1502 2.51622   7
  -6  -7  -8 15.5331 2.33106   5
  -6  -7   8 18.0767 2.49941   5
  -6  -7   8 19.5586 3.08454   1
   6   7   8 17.3162 2.60987   7
  -6  -7   8 15.8649 2.67687   3
  -7   7   8 7.67859 1.73447   3
   7   7  -8 9.51778 1.46674   7
  -7  -7   8 4.79091 1.34769   5
  -7  -7   8 5.07024 1.32155   3
   7   7   8 6.58343 1.54468   7
   0  -8   8 14.6105 3.15730   1
   0   8  -8 23.2378 3.14018   2
   0   8   8 19.3104 3.43254   2
  -1   8   8 92.0866 8.37743   2
  -1  -8  -8 92.4196 8.22420   7
   1   8   8 101.577 10.5449   4
  -1  -8   8 106.551 9.63198   7
  -1   8  -8 122.209 9.69696   2
  -1  -8   8 115.214 9.63792   1
   2   8  -8 31.5108 3.73358   2
  -2  -8  -8 27.1541 4.22188   5
  -2   8   8 27.7935 3.95729   2
   2   8  -8 35.5885 4.42467   7
   2   8   8 27.3944 3.42437   7
  -2   8  -8 22.8520 3.82922   2
  -2  -8   8 22.0868 6.89767   5
  -2  -8   8 20.2621 3.54075   7
  -2  -8   8 17.6853 3.25986   1
  -3   8   8 48.8298 5.27112   3
  -3  -8  -8 53.6053 5.06746   5
  -3  -8  -8 50.5924 5.12558   1
   3   8  -8 39.4442 4.90693   7
  -3  -8   8 49.4100 5.03063   5
  -3  -8   8 39.1679 4.95514   7
  -3   8  -8 41.9196 5.17650   2
  -3  -8   8 45.6433 4.83407   1
   3   8   8 45.2732 4.56237   7
  -4   8   8 18.5295 3.41470   3
  -4  -8  -8 15.1162 2.40576   3
  -4  -8  -8 11.5851 2.78579   1
   4   8  -8 17.3588 2.77744   7
  -4  -8  -8 17.7119 2.84520   5
  -4  -8   8 20.9104 3.63357   7
  -4  -8   8 16.8337 3.04603   5
  -4  -8   8 16.8298 3.04068   3
   4   8   8 12.3089 2.57464   7
  -4  -8   8 18.2779 3.03789   1
   5   8  -8 12.5689 2.36054   7
  -5  -8  -8 11.8880 2.20636   3
   5   8  -8 14.0906 2.81419   2
  -5   8   8 11.0212 2.96728   3
  -5  -8  -8 8.23558 2.70271   1
   5   8   8 11.7771 2.26027   7
  -5  -8   8 9.99105 2.27883   5
  -5  -8   8 6.81347 2.31527   3
  -5  -8   8 6.50016 2.49173   1
  -6  -8  -8 6.94316 1.49463   5
   6   8  -8 11.2656 2.05996   7
  -6  -8  -8 7.51670 1.89636   3
  -6  -8   8 8.31404 1.77676   3
  -6  -8   8 14.0676 3.00293   1
   7   8  -8 1.64765 0.57925   7
  -7   8   8 2.43095 0.76258   3
   7   8   8 3.75203 1.36763   7
  -7  -8   8 5.90786 1.14093   5
   0  -9   8 7.72723 2.86550   7
   0  -9   8 7.20984 3.44526   1
   0   9   8 4.25455 1.38166   2
   0   9  -8 6.27412 2.56247   2
   1   9  -8 28.6130 3.54568   2
  -1   9   8 27.4034 3.89154   2
   1  -9   8 28.3074 3.98633   7
  -1  -9   8 34.5040 3.81057   7
   1   9   8 26.8686 4.09566   2
  -1   9  -8 25.8480 3.97469   2
   2  -9   8 16.8020 5.15417   7
   2   9  -8 15.9353 4.03119   7
  -2  -9  -8 15.5762 3.42643   5
  -2   9   8 15.6696 3.60733   3
  -2  -9   8 10.1607 2.71595   7
   2   9   8 14.2818 3.05811   7
  -2   9  -8 12.0147 3.21365   2
  -2  -9   8 11.6827 4.28535   5
  -2  -9   8 16.0968 3.26069   1
   3   9  -8 4.71495 1.44605   7
  -3  -9  -8 7.21493 2.45307   5
  -3   9   8 9.17038 2.96582   3
   3   9  -8 6.49290 2.57509   2
  -3  -9   8 4.67223 2.49823   1
  -3   9  -8 7.33363 3.32882   2
  -3  -9   8 8.52708 2.45221   7
  -3  -9   8 5.35086 1.54997   5
   3   9   8 7.27859 2.35375   7
  -4   9   8 36.0748 4.37299   3
  -4  -9  -8 30.9208 4.16829   1
  -4  -9  -8 34.7276 3.80252   5
   4   9  -8 31.4104 5.51539   2
   4   9  -8 39.0999 3.76778   7
  -4  -9   8 35.5767 4.11544   1
  -4  -9   8 33.4531 4.01377   5
   4   9   8 33.2516 3.79307   7
  -4  -9   8 41.1198 4.26901   7
   5   9  -8 -0.9628 1.03941   2
  -5   9   8 0.11085 1.23189   3
  -5  -9  -8 -0.6370 0.73991   5
   5   9  -8 -0.8198 0.85972   7
  -5  -9   8 0.08473 0.93471   1
   5   9   8 0.96950 0.82662   7
  -5  -9   8 1.00679 0.90179   5
  -5  -9   8 0.97717 1.08949   3
  -6   9   8 6.63835 1.76145   3
   6   9  -8 10.5159 1.52234   7
  -6  -9  -8 10.9583 1.52268   5
  -6  -9   8 5.28495 2.90319   1
  -6  -9   8 7.91437 1.34203   5
   6   9   8 6.71584 1.37732   7
   0 -10   8 46.2236 4.74316   7
   0  10  -8 49.6263 4.91022   2
   0  10   8 33.5402 4.81445   2
   1 -10   8 0.92153 1.22184   7
   1  10  -8 -0.2737 0.97598   2
  -1  10   8 0.08930 1.18998   2
  -1 -10   8 -0.9085 1.04207   7
  -1  10  -8 -0.5763 1.02391   2
   1  10   8 1.68646 1.42498   2
  -1 -10   8 7.15278 3.00233   1
  -2  10   8 46.5543 5.02339   3
   2  10  -8 35.4538 4.52626   2
   2 -10   8 44.1374 4.78432   7
  -2 -10  -8 47.1319 4.92368   5
  -2  10   8 46.7949 4.99169   2
  -2  10  -8 40.9513 4.96586   2
  -2 -10   8 40.2217 5.35706   5
   2  10   8 45.1940 4.74827   7
  -2 -10   8 45.0955 4.43600   7
  -3 -10  -8 12.3240 2.70367   5
  -3  10   8 16.8862 3.29881   3
   3  10  -8 11.4826 2.70471   7
   3  10  -8 10.3074 2.63656   2
  -3 -10   8 13.6661 3.01051   1
  -3 -10   8 18.7721 3.17512   5
  -3 -10   8 15.6746 2.62201   7
  -3  10  -8 16.8276 3.21155   2
   3  10   8 10.8930 2.75572   7
  -4 -10  -8 7.74374 2.07965   5
   4  10  -8 11.2799 2.17709   7
   4  10  -8 11.9979 2.45368   2
  -4  10   8 6.22971 2.59918   3
  -4 -10   8 9.63281 2.80627   1
  -4 -10   8 4.03131 1.52318   7
   4  10   8 7.49743 2.07865   7
  -4 -10   8 4.72462 1.17727   5
   5  10  -8 25.6570 2.78321   7
  -5 -10  -8 30.6679 2.75617   5
   5  10  -8 25.7622 3.39799   2
  -5  10   8 29.6080 2.95063   3
  -5 -10   8 26.2123 2.66416   5
   5  10   8 25.7267 2.69201   7
  -5 -10   8 30.2092 3.90448   1
  -6  10   8 2.67258 0.77501   3
   6  10  -8 1.39166 0.65357   7
  -6 -10  -8 1.96957 0.52976   5
  -6 -10   8 1.74317 0.54299   5
   6  10   8 1.25142 0.60543   7
   0 -11   8 54.8568 5.48656   7
   0  11   8 64.7425 5.90387   2
  -1  11   8 54.6786 5.23891   2
   1 -11   8 43.5685 4.86788   7
   1  11  -8 54.4202 5.03488   2
   1  11   8 49.8767 5.14094   2
  -1  11  -8 50.6923 4.99016   2
  -1 -11   8 42.5139 4.59073   7
  -2 -11  -8 1.33037 1.16845   5
   2  11  -8 -0.4196 0.87315   2
  -2  11   8 2.37789 1.64792   3
   2 -11   8 -0.3169 1.07254   7
  -2 -11   8 0.99565 0.98669   7
  -2 -11   8 1.84701 1.23771   1
  -2  11  -8 1.12745 0.94928   2
  -3 -11  -8 1.84190 1.01250   5
  -3  11   8 7.43510 2.47042   3
   3  11  -8 4.32527 2.10575   2
  -3 -11   8 3.20491 1.03608   7
  -3  11  -8 3.01192 1.17989   2
  -3 -11   8 0.74843 1.14580   1
  -4 -11  -8 14.7829 2.04555   5
   4  11  -8 19.0123 2.66035   2
   4  11  -8 15.2132 2.29581   7
  -4  11   8 15.6589 2.25958   3
  -4 -11   8 22.3614 3.29445   7
   4  11   8 17.5788 2.20992   7
  -4 -11   8 21.2523 3.61164   1
  -4 -11   8 15.9784 2.19922   5
   5  11  -8 2.34349 1.07123   7
  -5 -11  -8 3.63923 1.16382   5
   5  11   8 -0.1304 0.64631   7
  -5 -11   8 0.52728 0.54068   5
   0  12   8 1.35298 1.05670   2
   0 -12   8 0.09014 0.86223   7
   0  12  -8 0.20955 0.88499   2
   1  12  -8 17.4815 2.63288   2
  -1  12   8 16.1947 3.04759   2
  -1  12   8 22.0124 3.13576   3
   1  12   8 17.7400 3.47908   2
  -1  12  -8 16.2331 2.82837   2
  -1 -12   8 18.1055 2.41553   7
  -2  12   8 16.1440 2.53900   3
  -2 -12  -8 18.5092 2.54413   5
   2  12  -8 18.7173 2.69938   2
  -2  12  -8 23.2306 3.30762   2
  -2 -12   8 21.6993 2.36564   7
  -3  12   8 36.8492 3.74275   3
  -3 -12  -8 41.1748 3.65757   5
  -3 -12   8 39.1632 3.78117   5
  -3 -12   8 37.0745 3.52880   7
  -3  12  -8 40.7733 4.27144   2
  -4 -12  -8 1.67449 0.63202   5
  -4  12   8 5.02968 1.45107   3
   4  12  -8 -0.6241 1.19396   2
   4  12   8 6.49305 1.68021   7
   0  13   8 10.3701 2.08481   3
   0 -13   8 15.2625 1.68823   7
   1  13  -8 7.43395 1.93209   2
  -1  13   8 4.56654 1.74686   3
   1 -13   8 4.83507 1.30647   7
  -1  13  -8 7.30336 2.29261   2
  -1 -13   8 7.58958 1.30798   7
  -2  13   8 3.07659 0.94711   3
   2 -13   8 5.16726 1.87716   7
  -2 -13  -8 6.47823 2.02499   5
   2  13  -8 5.85162 1.98997   2
  -2  13  -8 2.47935 1.10625   2
  -2 -13   8 2.28749 0.62105   7
   0   0   9 2.16024 0.67745   6
  -1   0   9 23.5955 2.12724   6
   1   0   9 19.9041 1.98238   6
   2   0   9 820.673 58.0877   6
   2   0   9 747.787 58.1441   4
  -2   0   9 633.880 58.1082   6
   3   0   9 11.8978 1.93484   4
  -3   0   9 13.3485 2.05489   6
   3   0   9 12.0297 1.54084   6
   4   0   9 -0.0738 1.07113   4
   5   0   9 7.04579 3.40392   4
  -6   0   9 155.796 11.5070   3
   6   0  -9 116.641 11.7300   2
   7   0  -9 2.04478 1.28983   2
  -7   0   9 5.61053 2.27832   3
  -8   0   9 1.22117 0.73842   3
   0   1   9 481.415 39.2530   4
   0  -1   9 557.525 39.3716   6
   0   1   9 450.028 39.3126   6
  -1   1   9 380.229 29.7370   4
   1  -1   9 371.918 29.8538   6
   1  -1  -9 387.466 30.9881   6
   1   1   9 441.129 30.9271   6
  -1  -1   9 388.905 30.9533   6
   1   1   9 338.147 30.8499   4
   2  -1   9 14.0942 1.44020   6
  -2   1   9 13.8284 1.70103   6
  -2  -1   9 14.8652 1.87535   6
   2   1   9 12.7140 1.71190   4
   2   1   9 15.3587 1.61549   6
   3  -1   9 154.531 11.9168   4
   3  -1   9 140.144 11.5898   6
  -3   1   9 140.241 11.8802   6
  -3  -1   9 134.947 12.1633   6
   3   1   9 159.178 12.1515   4
   3   1   9 147.368 12.0236   6
   4  -1   9 19.2524 2.97380   4
  -4  -1   9 12.3071 2.75289   1
   4   1   9 18.3527 2.40121   6
   4   1   9 18.3340 2.77031   4
   5  -1   9 0.94155 1.67402   4
  -5  -1   9 0.74032 1.15092   1
   5   1   9 -0.1608 1.75871   4
  -6   1   9 112.078 9.78388   3
   6   1  -9 115.069 10.1140   2
  -6  -1   9 91.7129 8.08597   3
  -7  -1  -9 -1.3940 1.34425   3
  -7   1   9 -0.4130 1.06552   3
   7  -1  -9 0.33100 1.15830   2
  -7  -1   9 0.36889 1.15872   3
  -8   1   9 13.2203 1.95693   3
  -8  -1   9 11.6865 1.79236   3
   0  -2   9 375.725 32.6935   6
   0   2   9 398.515 32.5947   4
   0   2   9 460.467 32.7368   6
  -1   2   9 93.5842 7.61034   6
   1  -2   9 84.4084 7.51360   6
  -1   2   9 98.3135 7.38634   4
   1   2   9 111.769 9.12921   4
  -1  -2   9 120.046 9.25549   6
   1  -2  -9 111.954 9.50832   6
   1   2   9 104.929 9.16280   6
  -2   2   9 113.510 8.93555   6
   2  -2   9 103.581 8.75512   6
   2   2   9 102.020 8.87995   4
   2  -2  -9 110.707 9.03110   6
  -2  -2   9 121.717 9.05342   6
   2   2   9 96.5887 8.82202   6
  -3  -2  -9 183.769 14.3261   1
   3  -2   9 169.145 14.3713   4
  -3  -2   9 177.637 15.2640   1
   3   2   9 209.287 15.3677   4
  -3  -2   9 177.689 15.4125   6
   3   2   9 185.171 15.2270   6
   4  -2   9 10.3977 2.47583   4
  -4  -2  -9 13.9518 2.02606   1
   4   2  -9 12.6931 3.07969   2
  -4  -2   9 8.48191 2.20213   1
   4   2   9 12.2158 2.68720   4
   4   2   9 6.39301 2.48010   6
   5  -2   9 47.5673 5.87966   4
   5   2  -9 40.9067 4.85675   2
  -5   2   9 47.4597 4.77543   3
  -5  -2   9 45.9894 4.87584   1
   5   2   9 50.7370 6.12757   4
  -6  -2  -9 35.8000 3.94861   3
   6   2  -9 24.6955 4.44112   2
  -6   2   9 34.7985 3.81481   3
  -6  -2   9 26.6168 4.28661   1
  -6  -2   9 29.6234 3.66882   3
  -6  -2   9 29.5851 3.72679   5
  -7  -2  -9 29.6715 3.69117   3
  -7   2   9 30.7591 3.50182   3
  -7  -2   9 32.2962 3.63411   3
  -8   2   9 0.91264 0.81631   3
  -8  -2  -9 1.01589 0.85314   3
  -8  -2   9 0.61973 0.68155   3
   0   3   9 16.9659 1.99408   6
   0  -3   9 20.5697 2.03783   6
  -1   3   9 173.250 14.2070   6
   1  -3   9 172.293 14.1400   6
  -1   3   9 181.693 13.9863   4
  -1  -3   9 165.175 13.4063   6
   1   3   9 163.120 13.2760   4
   2   3  -9 516.267 44.9828   4
   2  -3   9 567.500 44.8644   6
  -2  -3  -9 551.236 45.3852   1
  -2   3   9 633.022 45.0845   6
  -2  -3   9 438.832 38.2540   1
  -2  -3   9 516.512 38.4614   6
   2   3   9 488.013 38.3422   6
   3   3  -9 79.2155 6.16951   4
  -3  -3  -9 62.3630 6.06807   1
  -3  -3   9 64.2087 6.54669   6
   3   3   9 65.6700 5.94138   6
  -3  -3   9 69.9777 5.97250   1
   4  -3   9 47.3742 4.99694   4
  -4  -3  -9 53.0849 4.72829   1
  -4  -3   9 46.5847 4.27884   1
   4   3   9 40.3537 4.72558   4
   4   3   9 39.2097 4.72982   6
  -5  -3  -9 7.73648 2.29139   1
  -5  -3  -9 9.93412 2.84884   5
  -5  -3  -9 6.30572 1.82235   3
  -5   3   9 7.72978 2.78513   3
  -5  -3   9 7.32368 2.82771   5
  -5  -3   9 10.2141 2.78177   1
  -6   3   9 4.59138 1.34627   3
   6   3  -9 6.51666 2.99147   2
  -6  -3  -9 2.73507 1.35031   3
  -6  -3   9 2.35944 0.93769   1
  -6  -3   9 2.53860 1.13111   5
  -6  -3   9 3.20137 1.17873   3
  -7   3   9 15.4755 2.80168   3
  -7  -3  -9 17.8018 2.86906   3
   7   3  -9 17.0060 2.94191   7
  -7  -3   9 15.2864 2.39988   3
  -8  -3  -9 4.53000 1.48838   3
   8   3  -9 5.22548 1.87910   7
  -8  -3   9 0.88287 0.63947   3
   0   4   9 209.808 17.7593   6
   0  -4   9 229.945 17.7999   6
  -1   4   9 81.9907 7.39364   4
   1  -4   9 105.607 7.67106   6
  -1   4   9 87.7181 7.70213   6
  -1  -4   9 97.3295 8.02636   6
  -1  -4   9 102.462 7.97245   1
   1   4   9 81.7454 8.14533   6
   2  -4   9 271.122 22.6093   6
  -2   4   9 311.346 22.8912   6
   2   4  -9 270.317 22.8157   4
  -2  -4   9 294.637 21.6164   6
   2   4   9 236.309 21.4424   6
   3   4  -9 80.2356 7.10402   4
  -3  -4  -9 82.7348 7.00261   1
  -3  -4   9 77.8750 6.86707   1
   3   4   9 90.3483 7.08684   6
  -3  -4   9 72.6607 7.41253   6
   3   4   9 69.4526 6.92308   4
   4   4  -9 70.7255 6.11250   4
   4   4  -9 50.1666 5.76152   2
   4  -4   9 63.1156 6.15842   4
  -4  -4  -9 62.4963 5.59479   1
   4   4   9 49.8596 5.66471   4
  -4  -4   9 61.7614 5.33113   1
   5   4  -9 5.52522 2.77169   2
  -5  -4  -9 4.48279 2.15805   1
  -5  -4  -9 1.87101 1.11259   5
  -5   4   9 6.62650 2.77237   3
  -5  -4  -9 3.93306 1.42708   3
   5   4   9 1.36611 1.39504   7
  -5  -4   9 2.58345 1.05259   1
  -5  -4   9 4.12040 1.55984   3
  -5  -4   9 2.30684 1.16858   5
  -6   4   9 100.744 8.73464   3
  -6  -4  -9 96.5814 8.57927   5
  -6  -4  -9 104.858 8.58145   3
   6   4  -9 95.7611 9.05204   2
  -6  -4   9 96.4395 8.35163   5
  -6  -4   9 94.0496 8.65462   1
  -6  -4   9 104.101 8.44804   3
   6   4   9 98.4688 8.57179   7
   7   4  -9 1.56799 0.98227   7
  -7   4   9 0.63553 1.12345   3
  -7  -4  -9 1.28144 1.10106   3
  -7  -4   9 0.17598 0.87334   5
   7   4   9 8.14103 2.88330   7
  -7  -4   9 1.75599 1.02108   3
  -8  -4  -9 6.93040 1.33649   3
   8   4  -9 4.17898 1.64521   7
  -8   4   9 6.23671 1.49722   3
  -8  -4   9 5.61268 1.37735   3
   0   5   9 331.667 24.7989   6
   0  -5   9 298.334 24.5648   1
   0  -5   9 288.573 24.6262   6
   1  -5   9 198.223 15.1921   6
   1  -5   9 170.686 15.1879   1
  -1   5   9 191.111 15.3191   6
  -1  -5   9 247.168 18.1236   1
   1   5   9 227.255 18.3118   6
  -1  -5   9 228.377 18.3009   6
   1   5   9 192.429 18.1060   4
   2  -5   9 71.1469 5.96122   6
   2   5  -9 64.0452 7.11484   2
  -2  -5  -9 70.4663 6.18121   1
   2  -5   9 73.3873 6.32498   1
  -2  -5   9 81.9688 7.37612   6
   2   5   9 71.7249 7.24466   6
  -2  -5   9 87.9418 7.08675   1
  -3  -5  -9 22.0104 2.56826   1
   3   5  -9 13.7442 2.68736   4
   3   5  -9 19.2545 2.91690   2
  -3  -5   9 18.7276 4.41888   6
   3   5   9 21.8821 3.60860   4
  -3  -5   9 23.5818 2.99015   1
   4   5  -9 19.3774 3.88478   4
  -4   5   9 24.0793 3.91042   3
  -4  -5  -9 23.2135 3.20156   5
  -4  -5  -9 18.2750 2.72356   1
   4  -5   9 18.2070 3.98298   4
   4   5  -9 16.5868 3.22384   2
  -4  -5   9 21.0215 3.24826   1
   4   5   9 22.5093 4.34074   7
  -4  -5   9 20.4803 3.69212   5
   4   5   9 31.2462 6.62035   4
  -5  -5  -9 9.64411 2.52785   3
   5   5  -9 6.89499 2.95176   2
  -5  -5  -9 5.83075 2.39897   1
  -5   5   9 9.88397 2.86706   3
  -5  -5  -9 11.0635 2.37122   5
  -5  -5   9 9.52244 2.50215   5
  -5  -5   9 13.3384 3.01384   1
   5   5   9 7.72485 2.78252   7
  -5  -5   9 6.70609 1.71928   3
   6   5  -9 9.75669 2.50423   7
  -6  -5  -9 6.92515 2.36144   5
   6   5  -9 5.09152 1.52720   2
  -6   5   9 10.8334 2.61673   3
  -6  -5  -9 4.10245 1.35543   3
  -6  -5   9 8.37526 2.34652   5
  -6  -5   9 5.41654 2.68643   1
  -6  -5   9 10.5493 2.33229   3
   6   5   9 10.8868 2.59479   7
  -7   5   9 27.6079 3.25087   3
   7   5  -9 27.2035 3.07722   7
  -7  -5  -9 20.8344 3.19968   3
  -7  -5   9 18.0532 2.21021   5
  -7  -5   9 18.7192 3.62322   1
  -7  -5   9 24.5196 2.82230   3
   7   5   9 18.5320 2.59443   7
  -8   5   9 11.6642 1.48256   3
   8   5  -9 7.79015 1.55450   7
  -8  -5  -9 8.03015 1.96790   3
  -8  -5   9 6.77424 1.23967   3
   0  -6   9 0.55169 0.68856   1
   0   6   9 1.89933 1.56586   6
   0   6  -9 1.67743 1.52886   2
   0   6   9 2.30737 1.29830   4
   0  -6   9 1.79146 1.33549   6
   1  -6   9 68.0708 5.98731   1
   1   6  -9 53.9997 5.88719   2
   1  -6   9 60.9951 5.86749   6
  -1   6   9 77.0936 6.34062   2
   1   6   9 79.4769 6.56693   4
  -1  -6   9 68.9617 6.09867   1
  -1  -6   9 61.9411 6.42168   6
   1   6   9 62.4318 6.51361   6
   2   6  -9 6.77407 2.28330   2
  -2  -6  -9 6.01264 2.14022   1
  -2   6   9 1.27174 1.11593   2
   2  -6   9 2.72774 1.35723   6
   2   6  -9 3.55218 1.92970   4
   2   6   9 1.32026 1.46316   4
  -2   6  -9 1.33610 1.23157   2
  -2  -6   9 1.17456 0.88450   1
   2   6   9 0.07435 1.79895   6
   3   6  -9 34.7619 4.10132   4
  -3  -6  -9 33.7649 3.50645   1
   3   6  -9 24.7733 3.59045   2
  -3  -6   9 37.7500 4.28625   1
   3   6   9 40.0857 4.92296   4
  -4  -6  -9 2.58285 1.28298   3
   4   6  -9 3.05409 1.15852   2
  -4  -6  -9 3.13185 1.20666   5
  -4  -6  -9 1.95391 0.86787   1
  -4   6   9 1.88792 1.60451   3
  -4  -6   9 5.70641 2.52795   1
   4   6   9 2.69621 1.23379   7
  -4  -6   9 1.45314 1.21715   5
  -5  -6  -9 35.9418 3.84988   1
   5   6  -9 36.9477 4.43080   2
  -5  -6  -9 33.9616 3.96601   3
  -5  -6   9 29.1449 3.68929   3
   5   6   9 29.5746 4.10839   7
  -5  -6   9 33.0759 3.63822   1
   6   6  -9 9.95645 2.89370   2
  -6  -6  -9 11.4223 2.25406   3
  -6  -6  -9 13.6095 2.33274   5
  -6   6   9 12.6293 2.68249   3
   6   6  -9 11.7547 2.24467   7
   6   6   9 13.4163 2.53903   7
  -6  -6   9 13.2355 2.32367   5
  -6  -6   9 10.7975 2.88235   1
  -6  -6   9 13.3388 2.64092   3
  -7   6   9 7.99824 1.80575   3
  -7  -6  -9 7.10010 1.52836   3
   7   6  -9 8.42713 1.58561   7
   7   6   9 9.19019 1.80321   7
  -7  -6   9 4.59282 1.45348   3
  -7  -6   9 4.65085 1.22638   1
   0  -7   9 208.548 15.7150   1
   0   7   9 193.916 15.8813   2
   0   7   9 180.841 16.3585   6
   0   7  -9 179.843 15.7236   2
  -1   7   9 164.626 12.9234   2
   1  -7   9 140.406 12.6507   1
  -1   7  -9 213.787 18.6495   2
   1   7   9 242.964 18.9110   4
   2   7  -9 21.2555 3.25226   2
  -2   7   9 19.2256 3.28847   2
  -2   7  -9 23.0730 3.81660   2
   2   7   9 24.7832 4.60273   4
  -2  -7   9 15.7943 2.91988   1
  -3  -7  -9 16.9437 2.59136   3
  -3   7   9 8.65156 3.54095   3
  -3  -7  -9 11.1768 2.78854   1
  -3  -7  -9 12.7453 2.99146   5
   3   7  -9 14.2229 2.97415   7
  -3  -7   9 18.2959 3.52462   7
  -3  -7   9 14.2764 2.98472   1
   3   7   9 15.0964 2.94831   7
  -3  -7   9 20.6380 3.66491   5
  -4  -7  -9 15.3409 3.00571   1
  -4  -7  -9 9.77375 2.59702   5
   4   7  -9 16.4781 3.13515   2
   4   7  -9 7.79326 2.70246   7
  -4  -7  -9 14.1345 2.39395   3
  -4   7   9 11.8817 3.14320   3
   4   7   9 7.52956 2.41981   7
  -4  -7   9 13.3417 3.26313   1
  -4  -7   9 9.63404 2.81561   5
   5   7  -9 9.88871 3.12787   2
  -5  -7  -9 10.6137 2.22472   3
  -5   7   9 6.39431 1.71795   3
  -5  -7  -9 8.49819 2.19213   5
   5   7  -9 5.63809 2.22247   7
   5   7   9 7.41845 2.25555   7
  -5  -7   9 7.48549 2.44809   5
  -5  -7   9 6.82538 2.52675   3
  -6   7   9 15.1160 2.75841   3
   6   7  -9 17.1127 3.00504   2
   6   7  -9 19.7881 2.55408   7
  -6  -7  -9 18.5495 2.45088   3
  -6  -7  -9 15.8865 2.42382   5
   6   7   9 17.9630 2.60413   7
  -6  -7   9 18.1673 2.54965   5
  -6  -7   9 15.0244 2.64064   3
  -6  -7   9 24.1881 3.20319   1
  -7  -7  -9 5.70503 1.28493   3
   7   7  -9 4.64087 1.26343   7
  -7   7   9 5.71634 1.64897   3
  -7  -7   9 5.75790 1.38431   5
   7   7   9 8.91778 1.64298   7
   0   8   9 -1.0256 1.17432   2
   0  -8   9 0.41927 1.01456   1
   0   8  -9 -0.1863 0.90557   2
   0  -8   9 0.19082 1.37525   7
   1  -8   9 32.2917 4.18007   1
  -1   8   9 32.2138 4.00036   2
   1  -8   9 25.9405 4.78030   7
   1   8   9 33.4061 5.06880   7
   1   8   9 32.0092 4.70858   2
  -1   8  -9 34.0623 3.66760   2
  -1  -8   9 28.2208 4.02554   1
  -2  -8  -9 60.8496 6.51034   5
   2   8  -9 71.1658 6.31054   2
  -2   8   9 67.3440 6.50927   2
   2   8  -9 67.2308 6.57271   7
  -2   8  -9 62.5329 6.53311   2
  -2  -8   9 68.2682 6.40377   7
  -2  -8   9 59.7713 7.14791   5
   2   8   9 70.7823 6.33656   7
  -2  -8   9 73.5919 6.47406   1
   3   8  -9 31.7074 4.10584   2
  -3  -8  -9 44.3132 4.56170   1
   3   8  -9 38.0139 4.25214   7
  -3  -8  -9 41.2846 4.31754   5
  -3   8   9 35.4608 4.53471   3
  -3  -8   9 40.4615 4.31874   7
  -3   8  -9 36.6414 4.81342   2
   3   8   9 33.1227 3.87904   7
  -3  -8   9 31.8708 4.10750   1
  -3  -8   9 42.6209 4.62351   5
  -4  -8  -9 11.8050 2.42204   5
   4   8  -9 6.82752 2.36504   7
  -4   8   9 6.78529 1.82214   3
  -4  -8  -9 5.50900 2.52938   1
  -4  -8  -9 5.49759 2.02844   3
  -4  -8   9 6.26051 2.51280   5
   4   8   9 11.2726 2.28654   7
  -4  -8   9 3.81932 1.65903   7
  -4  -8   9 7.10699 2.60691   1
  -5  -8  -9 0.94517 0.86205   5
   5   8  -9 1.55198 1.07253   2
  -5  -8  -9 0.00852 0.88640   3
   5   8  -9 1.75076 1.04260   7
  -5   8   9 0.48868 1.45454   3
   5   8   9 1.99281 1.03843   7
  -5  -8   9 0.43908 0.80725   1
  -5  -8   9 0.40541 1.19368   3
  -5  -8   9 0.56471 0.94187   5
  -6  -8  -9 3.57803 1.38115   5
  -6   8   9 0.92298 0.81879   3
   6   8  -9 0.42452 0.67918   7
  -6  -8   9 0.32154 0.77426   3
   6   8   9 0.63264 0.73742   7
  -6  -8   9 1.33424 0.99154   1
  -6  -8   9 0.81554 0.57300   5
  -7   8   9 1.02761 0.69574   3
   7   8  -9 1.71084 0.55226   7
  -7  -8   9 7.54215 1.89375   5
   0  -9   9 2.24790 1.28709   7
   0   9   9 0.98550 1.22325   2
   0  -9   9 -0.4570 1.29973   1
   0   9  -9 -0.1797 0.99933   2
  -1   9   9 82.1441 8.24295   2
   1   9  -9 88.9375 8.08804   2
  -1  -9  -9 100.543 8.74782   5
   1  -9   9 95.3206 8.26675   7
   1   9   9 90.8094 10.7529   7
  -1   9  -9 83.8162 8.81270   2
  -1  -9   9 101.561 8.68288   7
   1   9   9 116.620 9.26527   2
  -2  -9  -9 47.9795 4.63513   5
   2  -9   9 28.6124 4.83640   7
  -2   9   9 40.1780 4.65891   3
  -2   9   9 38.9799 4.54962   2
   2   9  -9 35.4942 4.19662   2
   2   9   9 35.0370 4.50903   7
  -2  -9   9 44.7314 4.54305   1
  -2   9  -9 41.5771 4.73417   2
  -2  -9   9 42.3527 5.48906   5
  -2  -9   9 45.1990 4.50184   7
  -3   9   9 23.6378 3.65291   3
   3   9  -9 23.4889 3.28587   7
   3   9  -9 21.6626 3.33580   2
  -3  -9  -9 19.5000 3.17992   5
  -3  -9   9 19.1130 3.08269   7
   3   9   9 21.3286 3.05176   7
  -3  -9   9 19.9602 3.11338   1
  -3  -9   9 18.9263 3.59422   5
  -3   9  -9 23.5734 3.81988   2
  -4  -9  -9 22.9548 3.06911   5
  -4   9   9 30.4943 3.70507   3
   4   9  -9 24.5182 3.10694   2
   4   9  -9 22.8673 3.01979   7
   4   9   9 24.6632 3.18039   7
  -4  -9   9 24.2870 3.43704   5
  -4  -9   9 29.5131 3.49373   1
  -4  -9   9 27.4158 3.75123   7
  -5   9   9 7.58401 2.42657   3
  -5  -9  -9 9.81050 1.90511   5
   5   9  -9 4.88017 1.89487   7
  -5  -9   9 9.35964 2.07583   5
   5   9   9 10.1845 2.09186   7
  -6   9   9 1.36063 0.77429   3
  -6  -9  -9 2.10452 0.56286   5
   6   9  -9 1.60585 0.61815   7
  -6  -9   9 2.12684 0.58729   5
   6   9   9 1.80247 0.67971   7
  -6  -9   9 2.63458 1.09110   1
   0 -10   9 146.801 12.9306   7
   0  10  -9 181.059 13.3440   2
   0  10   9 139.879 13.2466   2
   1  10  -9 42.4232 4.96829   2
  -1  10   9 54.9426 5.45928   2
   1 -10   9 51.8125 4.94814   7
  -1 -10   9 44.0466 4.86747   7
  -1  10  -9 51.4552 5.29576   2
   1  10   9 53.6446 5.74133   2
  -2  10   9 20.7954 3.63513   2
  -2  10   9 24.8288 3.81441   3
   2  10  -9 21.2511 3.27550   2
  -2 -10  -9 23.0477 3.44516   5
  -2  10  -9 18.2979 3.66289   2
  -2 -10   9 19.6826 2.77141   7
   2  10   9 19.9855 3.31672   7
  -2 -10   9 17.0883 4.14804   5
  -2 -10   9 17.3421 3.31854   1
  -3  10   9 1.92519 1.51318   3
   3  10  -9 0.62610 0.88945   2
  -3 -10  -9 0.67137 1.00136   5
   3  10  -9 -0.2896 1.20240   7
  -3  10  -9 2.58143 1.21207   2
   3  10   9 1.65865 1.25120   7
  -3 -10   9 0.74732 1.27126   5
  -3 -10   9 2.14772 1.12847   7
   4  10  -9 1.94894 0.97769   2
  -4 -10  -9 1.23769 0.86421   5
  -4  10   9 3.18258 1.41407   3
   4  10  -9 1.85093 1.02234   7
   4  10   9 4.56914 1.93972   7
  -4 -10   9 4.74323 2.04133   5
  -4 -10   9 6.27484 2.04241   7
   5  10  -9 -1.3911 0.66199   7
  -5 -10  -9 0.09696 0.55997   5
   5  10  -9 -0.5705 1.00188   2
  -5  10   9 -0.4982 0.83986   3
  -5 -10   9 0.97425 1.09763   1
   5  10   9 2.96078 1.26355   7
  -5 -10   9 0.14727 0.57949   5
   0  11   9 46.8754 5.39842   2
   0  11  -9 60.3895 5.24985   2
   0 -11   9 54.8883 5.07864   7
   1  11  -9 35.9585 4.05751   2
   1 -11   9 38.7693 3.91549   7
  -1  11  -9 31.4446 3.78768   2
   1  11   9 39.7786 4.30817   2
  -1 -11   9 26.3656 3.45371   7
   2 -11   9 0.66813 1.15429   7
  -2 -11  -9 5.88706 2.58463   5
   2  11  -9 3.68802 1.95840   2
  -2  11   9 1.21929 1.47985   3
  -2 -11   9 0.07327 1.48767   1
  -2 -11   9 0.80556 0.97893   7
   3  11  -9 39.6443 3.68072   2
  -3  11   9 31.5589 3.92312   3
  -3 -11  -9 28.5670 4.23662   5
  -3  11  -9 34.7400 4.21942   2
  -3 -11   9 25.9637 4.02221   7
  -3 -11   9 33.1195 4.19146   1
   3  11   9 32.6682 3.44521   7
  -3 -11   9 38.3452 3.52011   5
   4  11  -9 8.93345 2.67833   2
   4  11  -9 12.3596 2.10015   7
  -4 -11  -9 10.8843 1.67186   5
  -4  11   9 8.17797 1.83918   3
  -4 -11   9 15.8970 3.29508   1
   4  11   9 9.98238 1.79217   7
  -4 -11   9 8.46600 1.76528   5
  -5 -11  -9 11.8886 1.58788   5
   5  11  -9 14.2090 1.92643   7
  -5  11   9 13.1458 1.74312   3
   5  11   9 10.8150 1.55224   7
  -5 -11   9 10.1529 1.56833   5
   0 -12   9 13.6269 2.22758   7
   0  12  -9 14.5134 2.51725   2
   1  12  -9 8.04375 2.05013   2
   1 -12   9 9.41930 1.75527   7
  -1  12   9 9.43867 3.52509   3
  -1 -12   9 7.24344 2.47096   7
  -1  12  -9 4.52763 2.35473   2
  -2 -12  -9 14.0307 2.31311   5
   2  12  -9 11.3344 2.28822   2
  -2  12   9 13.7923 2.14980   3
   2 -12   9 12.3820 1.99663   7
  -2  12  -9 9.85051 2.88994   2
  -2 -12   9 12.0617 1.66832   7
  -3  12   9 1.92209 0.90437   3
   3  12  -9 -0.4503 0.79610   2
  -3 -12  -9 0.85597 0.70802   5
  -3 -12   9 -0.1143 0.84001   5
  -3  12  -9 -0.4296 1.12164   2
  -3 -12   9 0.91001 0.64707   7
  -4 -12  -9 5.54088 1.37588   5
  -4  12   9 8.86972 1.52513   3
   4  12   9 2.83557 0.89115   7
  -4 -12   9 5.56268 2.31608   5
   0 -13   9 1.00887 0.56167   7
   0  13   9 0.55104 0.96823   3
   0  13  -9 5.11811 2.09817   2
  -1  13   9 -0.6132 0.87820   3
   1  13  -9 0.33051 0.80022   2
   1 -13   9 0.29875 0.57444   7
  -1 -13   9 -0.5088 0.51741   7
  -2  13   9 1.12437 0.82758   3
  -2 -13  -9 1.37594 0.93850   5
   2  13  -9 0.34123 0.79091   2
   2 -13   9 0.36787 0.73100   7
  -2 -13   9 -0.6223 0.49732   7
  -2  13  -9 0.81601 1.11653   2
   0   0  10 657.859 52.0861   6
  -1   0  10 690.742 61.5534   6
   1   0  10 865.287 61.5593   6
   2   0  10 1.44587 0.60054   4
  -2   0  10 0.24885 0.64211   6
   2   0  10 -0.4949 0.49253   6
   3   0  10 24.8624 2.75898   4
  -3   0  10 20.0257 2.93418   6
   3   0  10 26.1224 2.42957   6
   4   0  10 30.1376 3.67263   4
   6   0 -10 7.71281 3.09981   2
  -6   0  10 0.79884 1.33338   3
   7   0 -10 28.3618 3.89888   2
  -7   0  10 22.7393 3.22224   3
  -8   0  10 -0.3164 0.73238   3
   0   1  10 414.814 32.2783   4
   0   1  10 399.509 32.3563   6
  -1   1  10 165.724 12.4234   4
  -1   1  10 137.674 12.5886   6
   1  -1  10 163.513 12.5735   6
   1   1  10 156.056 12.6005   6
   1   1  10 155.980 12.5991   4
  -2   1  10 38.2383 3.37864   6
   2  -1  10 34.1901 3.14962   6
   2   1  10 27.9935 3.11399   4
   2   1  10 36.0651 3.04494   6
  -2  -1  10 35.2137 3.30266   6
   3  -1  10 30.2919 3.05426   4
   3  -1  10 28.8603 2.69144   6
  -3   1  10 29.6720 3.22433   6
   3   1  10 23.9175 2.69167   6
   3   1  10 29.6756 2.88642   4
  -3  -1  10 25.4110 3.20581   1
  -3  -1  10 24.0468 3.18764   6
   4  -1  10 37.9949 4.24505   4
  -4  -1  10 34.2742 3.81692   1
   4   1  10 33.2929 3.50239   6
   4   1  10 29.1087 3.79291   4
  -5   1  10 1.73705 1.52910   3
   5   1  10 8.47350 4.17255   4
   6   1 -10 9.42687 3.40492   2
  -6  -1  10 10.3553 2.74876   3
   7   1 -10 7.72649 3.14602   2
  -7   1  10 5.54998 2.20329   3
  -7  -1  10 2.68752 1.32124   3
   7  -1 -10 6.55099 3.10831   2
  -8   1  10 1.18237 0.76326   3
  -8  -1  10 -0.5872 0.69983   3
   0   2  10 32.3547 2.69669   6
   0  -2  10 26.1607 2.62929   6
   0   2  10 25.6195 2.45610   4
   1  -2  10 241.196 17.8794   6
  -1   2  10 233.106 17.9552   6
  -1   2  10 195.932 17.6952   4
   1   2  10 240.219 19.2021   4
  -1  -2  10 246.833 19.3176   6
   1   2  10 232.572 19.2492   6
  -2   2  10 76.8525 6.19799   6
   2  -2  10 68.3463 5.97568   6
   2   2  10 57.8870 6.20725   6
  -2  -2  10 78.2149 6.06100   6
   2   2  10 68.0326 5.90426   4
   3  -2  10 97.2564 8.23617   4
   3   2  10 90.6015 7.99129   6
  -3  -2  10 89.9162 8.08133   1
   3   2  10 101.815 8.11884   4
  -3  -2  10 93.9072 8.26213   6
   4   2 -10 135.858 11.0327   2
   4  -2  10 121.667 10.9477   4
  -4  -2  10 110.566 9.58532   1
   4   2  10 115.329 9.40279   6
   4   2  10 100.434 9.46229   4
  -5   2  10 18.0578 3.34366   3
   5   2 -10 12.3735 3.11428   2
   5  -2  10 13.9789 4.45475   4
  -5  -2  10 18.3040 3.63031   3
  -5  -2  10 16.2383 3.02158   1
   6   2 -10 216.620 17.0027   2
  -6   2  10 188.286 16.6982   3
  -6  -2 -10 204.142 16.6781   3
  -6  -2  10 203.684 16.6470   3
  -6  -2  10 201.442 16.4777   5
  -7   2  10 2.81853 1.24304   3
   7   2 -10 1.61387 1.63362   2
  -7  -2 -10 2.68350 1.39457   3
   7  -2 -10 3.30535 1.19980   2
  -7  -2  10 6.76765 2.02889   3
  -8   2  10 6.20230 1.59351   3
  -8  -2  10 1.68592 0.71726   3
   0   3  10 25.3626 2.35177   4
   0   3  10 19.3696 2.38880   6
   0  -3  10 26.4786 2.48815   6
  -1   3  10 109.840 8.57692   6
  -1   3  10 98.1269 8.26203   4
   1  -3  10 101.020 8.44354   6
   1   3  10 116.657 9.29009   4
   1   3  10 103.557 9.32407   6
  -1  -3  10 118.328 9.44018   6
  -2  -3 -10 142.527 12.0462   1
  -2   3  10 154.534 12.1370   6
   2  -3  10 145.810 11.8987   6
  -2  -3  10 136.268 11.8122   6
   2   3  10 135.029 10.7437   4
   2   3  10 118.819 10.7146   6
  -3  -3 -10 46.7513 4.01177   1
   3   3 -10 38.0553 3.97976   4
   3   3  10 52.2775 4.73126   4
   3   3  10 41.6154 4.53490   6
  -3  -3  10 49.6212 5.10141   6
  -3  -3  10 45.7087 4.52599   1
   4   3 -10 29.8779 3.74594   2
   4  -3  10 27.6835 3.65478   4
  -4  -3 -10 26.0356 3.09480   1
  -4  -3  10 26.9819 3.39569   1
   4   3  10 30.2021 3.95007   4
  -5  -3 -10 84.6126 7.08294   3
   5   3 -10 69.3626 7.11909   2
  -5   3  10 84.5629 7.08522   3
  -5  -3 -10 71.5404 6.97702   5
  -5  -3  10 76.9647 7.23802   5
  -5  -3  10 80.9226 7.44780   3
  -5  -3  10 83.0711 7.41666   1
  -6  -3 -10 13.6641 2.96270   3
  -6   3  10 15.8073 2.95746   3
   6   3 -10 17.0542 3.47318   2
  -6  -3  10 18.1406 3.19920   1
  -6  -3  10 19.0662 2.99627   5
  -6  -3  10 18.6351 2.85979   3
   7   3 -10 14.8059 2.82792   7
  -7   3  10 15.5121 2.68437   3
  -7  -3 -10 12.7479 2.75867   3
  -7  -3  10 10.6725 2.27047   3
  -8   3  10 5.62682 1.42634   3
  -8  -3 -10 2.18427 0.94005   3
   8   3 -10 2.06462 1.39906   7
  -8  -3  10 5.49659 1.40678   3
   0   4  10 5.88181 1.60481   4
   0   4  10 9.78956 1.64588   6
   0  -4  10 10.3685 1.83106   1
   0  -4  10 7.35066 1.63002   6
   1  -4  10 464.270 37.8604   6
  -1   4  10 518.267 37.9838   6
   1  -4  10 445.168 37.8591   1
  -1  -4  10 481.500 38.2766   1
   1   4  10 459.016 38.2400   4
  -1  -4  10 435.271 38.3619   6
   1   4  10 546.393 38.4014   6
  -2  -4 -10 21.8068 2.67927   1
   2  -4  10 23.7979 2.51012   6
  -2   4  10 23.3724 3.84106   6
   2   4  10 18.7027 2.77709   4
  -2  -4  10 25.8027 3.12276   6
  -2  -4  10 21.3195 2.69495   1
   2   4  10 23.8543 2.96398   6
   3   4 -10 35.6359 3.94686   2
  -3  -4 -10 34.7803 3.74448   1
  -3  -4  10 29.9768 4.55393   6
   3   4  10 34.0504 3.61643   4
  -3  -4  10 31.0266 3.39544   1
   3   4  10 23.4064 3.62673   6
   4  -4  10 83.3159 7.78363   4
  -4  -4 -10 82.2123 7.21511   1
   4   4  10 89.1585 8.25205   4
  -4  -4  10 87.2256 7.72460   1
  -5  -4 -10 49.3174 4.97117   3
  -5   4  10 47.4016 5.08559   3
   5   4 -10 49.6234 5.02416   2
  -5  -4 -10 46.0236 4.70683   5
   5   4  10 44.4989 5.07318   7
  -5  -4  10 49.0202 5.13144   1
  -5  -4  10 46.7935 4.81886   3
  -5  -4  10 46.5941 4.89773   5
  -6  -4 -10 26.2183 3.32477   3
  -6   4  10 22.9256 3.37211   3
   6   4 -10 23.8141 4.07065   2
   6   4  10 24.9051 3.43351   7
  -6  -4  10 24.3940 3.19523   3
  -6  -4  10 22.4560 3.49542   1
  -6  -4  10 23.6020 3.04222   5
   7   4 -10 20.9324 2.92980   7
  -7  -4 -10 24.4913 3.02962   3
  -7   4  10 26.7279 3.16483   3
  -7  -4  10 22.5773 2.75031   3
  -7  -4  10 14.5284 3.90089   1
   7   4  10 26.3490 4.04189   7
  -8   4  10 25.5929 2.65222   3
   8   4 -10 27.9434 2.72784   7
  -8  -4  10 25.8630 2.53249   3
   0  -5  10 324.235 25.0828   1
   0  -5  10 299.979 25.1587   6
   1  -5  10 50.6301 4.54456   1
  -1   5  10 40.9678 4.64081   6
   1  -5  10 50.2182 4.42791   6
  -1  -5  10 29.6460 3.43016   1
   1   5  10 34.1645 3.69994   4
  -1  -5  10 39.4544 3.87388   6
   2  -5  10 10.3385 1.81725   6
   2   5 -10 10.2144 2.89476   2
  -2  -5 -10 10.5862 2.43704   1
   2  -5  10 12.6308 2.34829   1
   2   5  10 12.7171 2.67841   4
   2   5  10 17.0512 2.93542   6
  -2  -5  10 11.0023 2.36481   1
  -2  -5  10 11.2130 3.15565   6
   3   5 -10 -0.2971 0.88921   2
   3   5 -10 0.68805 1.15491   4
  -3  -5 -10 0.81875 0.70998   1
  -3  -5  10 0.70928 0.80566   1
  -3  -5  10 2.24835 2.64536   6
   3   5  10 0.20014 1.42031   4
   4   5 -10 30.9918 5.44098   4
  -4  -5 -10 27.9576 3.89414   5
   4  -5  10 25.1883 6.01937   4
  -4  -5 -10 34.1823 3.73415   1
  -4   5  10 43.2613 4.84599   3
   4   5 -10 39.4168 4.08243   2
  -4  -5 -10 35.6106 4.07126   3
  -4  -5  10 35.0885 3.92473   1
  -4  -5  10 33.7095 4.40856   5
  -5  -5 -10 13.1068 2.50052   5
  -5  -5 -10 10.5072 2.76211   3
   5   5 -10 9.81479 2.94568   2
  -5   5  10 10.3924 2.96540   3
  -5  -5  10 12.9759 4.39392   1
  -5  -5  10 8.98200 2.56819   5
  -5  -5  10 13.1438 2.82848   3
   5   5  10 10.4135 2.75152   7
   6   5 -10 14.6590 2.63040   7
   6   5 -10 11.7962 4.24095   2
  -6  -5 -10 14.0018 2.61391   3
  -6   5  10 12.3603 2.74379   3
  -6  -5 -10 14.1429 2.50641   5
  -6  -5  10 9.73844 2.86752   1
  -6  -5  10 13.3500 2.35419   5
  -6  -5  10 12.3737 2.62073   3
   6   5  10 11.9489 2.58788   7
  -7  -5 -10 3.95987 1.45038   3
  -7   5  10 0.31356 1.05479   3
   7   5 -10 2.07806 1.30372   7
  -7  -5  10 1.57954 0.77622   3
  -7  -5  10 2.23422 0.65932   5
  -7  -5  10 0.51205 1.24229   1
   7   5  10 4.38293 1.97251   7
  -8  -5 -10 6.79937 1.41849   3
  -8   5  10 6.37227 1.37307   3
  -8  -5  10 3.96686 1.24894   3
   0  -6  10 6.67211 2.48331   6
   0   6  10 5.18503 3.14708   6
   0   6  10 9.29181 2.59364   4
   0  -6  10 6.37041 2.17629   1
   1  -6  10 145.139 13.0623   6
   1   6 -10 170.287 13.1518   2
   1   6  10 184.901 14.4234   6
  -1  -6  10 154.350 14.8431   6
  -1  -6  10 165.595 13.8852   1
   2  -6  10 53.4079 5.64103   1
  -2  -6 -10 61.1073 5.55610   1
  -2   6  10 65.9628 5.98739   2
  -2   6 -10 60.9114 6.39181   2
  -2  -6  10 64.3687 5.81617   1
   3   6 -10 5.91836 3.16860   4
  -3  -6 -10 6.02262 2.26035   1
  -3  -6  10 4.21852 2.22595   1
  -4  -6 -10 14.7923 2.87016   1
   4   6 -10 19.9036 3.05268   2
  -4  -6 -10 17.5429 2.95668   5
  -4  -6 -10 13.8578 2.91109   3
   4   6  10 18.0521 2.87442   7
  -4  -6  10 14.8336 2.99774   5
  -4  -6  10 14.3323 2.99151   1
  -5   6  10 1.86512 1.32620   3
   5   6 -10 3.33491 1.20874   7
  -5  -6 -10 1.55461 1.00591   5
   5   6 -10 1.81887 1.16751   2
  -5  -6 -10 6.47752 2.31439   3
  -5  -6  10 1.74607 1.48221   3
   5   6  10 5.75704 2.31004   7
  -5  -6  10 5.12019 2.42879   1
  -6  -6 -10 0.41887 0.85738   5
   6   6 -10 0.85791 0.92058   7
  -6  -6 -10 0.49558 1.02819   3
   6   6 -10 -0.5355 1.00095   2
  -6   6  10 1.32853 1.21760   3
  -6  -6  10 0.67518 0.85368   5
   6   6  10 -0.0981 1.00492   7
  -6  -6  10 0.03314 1.07505   3
  -6  -6  10 0.14156 0.89924   1
  -7  -6 -10 10.4044 1.62465   3
  -7   6  10 8.14526 1.82094   3
   7   6 -10 7.84904 1.63172   7
   7   6  10 8.52741 1.79239   7
  -7  -6  10 6.17311 1.40251   5
  -7  -6  10 6.19637 1.51083   3
   0   7  10 6.86673 3.25518   2
   0   7 -10 0.36883 0.97236   2
   1   7 -10 57.9074 5.58865   2
  -1   7  10 55.7460 5.84851   2
   1   7  10 63.0229 7.53686   4
  -1  -7  10 88.0813 6.97359   1
  -1   7 -10 76.5378 7.00930   2
  -2   7  10 102.359 9.29338   2
   2   7 -10 108.215 9.18256   2
   2   7  10 115.814 9.60299   7
  -2  -7  10 98.6539 8.70623   7
  -2  -7  10 80.5996 8.46332   1
  -2   7 -10 103.805 8.80013   2
   2   7  10 95.7838 9.60159   4
   3   7 -10 9.05405 2.69235   2
   3   7 -10 10.1824 2.93298   7
  -3  -7 -10 6.14147 2.66895   1
  -3  -7 -10 8.53273 2.74214   5
  -3   7  10 9.15829 3.23901   3
  -3  -7 -10 8.33347 2.35389   3
  -3  -7  10 8.99625 3.54594   5
  -3  -7  10 16.5225 3.32197   7
  -3  -7  10 9.04625 2.73530   1
  -4  -7 -10 15.8125 2.84898   5
  -4   7  10 20.4963 3.44421   3
  -4  -7 -10 18.5705 2.57990   3
  -4  -7 -10 15.0399 2.83530   1
   4   7 -10 13.0236 2.94619   7
   4   7 -10 19.7166 3.10793   2
  -4  -7  10 11.7761 3.02856   5
   4   7  10 22.2913 2.93103   7
  -4  -7  10 18.4323 2.71931   1
   5   7 -10 29.2800 3.99770   2
  -5  -7 -10 28.0123 3.38806   3
   5   7 -10 37.1223 3.63958   7
  -5   7  10 30.7293 4.04324   3
  -5  -7 -10 36.7242 3.56031   5
  -5  -7  10 36.6473 3.95598   5
  -5  -7  10 34.4743 4.11754   3
  -5  -7  10 36.3273 4.05690   1
   5   7  10 34.9908 3.76427   7
   6   7 -10 2.21487 1.04999   2
  -6  -7 -10 6.40670 1.83036   5
   6   7 -10 5.14383 1.85609   7
  -6   7  10 3.40585 1.21263   3
  -6  -7  10 8.48940 2.02253   3
   6   7  10 5.13939 2.12628   7
  -6  -7  10 7.51903 3.17187   1
  -7   7  10 3.90059 1.44519   3
   7   7 -10 2.76920 1.17095   7
  -7  -7  10 2.24269 0.60961   5
   7   7  10 2.01915 0.73984   7
   0  -8  10 40.1561 4.19729   1
   0   8  10 28.2927 4.42729   2
   0   8 -10 30.4522 4.23624   2
   0  -8  10 31.0219 4.08185   7
   1   8 -10 10.6313 2.67991   2
  -1   8  10 13.0365 3.22492   2
   1  -8  10 9.13774 3.37618   1
   1  -8  10 10.9201 3.73382   7
  -1   8 -10 7.33689 2.59736   2
   1   8  10 6.86872 2.03773   7
  -1  -8  10 11.3886 2.74427   7
  -1  -8  10 9.56660 2.82638   1
   2   8 -10 75.8188 7.19028   7
  -2   8  10 68.3745 7.11090   2
  -2   8  10 89.7983 7.36225   3
  -2  -8 -10 74.8202 7.16175   5
  -2  -8  10 85.2361 7.86604   1
  -2   8 -10 84.1404 7.88603   2
  -2  -8  10 75.6693 7.76920   7
  -2  -8  10 93.7850 8.47493   5
   2   8  10 95.1328 7.77544   7
  -3   8  10 44.4084 4.83526   3
   3   8 -10 49.3491 4.65476   7
  -3  -8 -10 38.6441 4.82081   1
   3   8 -10 46.3589 4.69657   2
  -3  -8 -10 36.0430 4.49693   5
   3   8  10 34.6549 4.16828   7
  -3  -8  10 47.3032 4.56828   7
  -3  -8  10 39.7312 5.50608   1
  -3  -8  10 39.3708 4.77091   5
   4   8 -10 2.30127 1.11891   2
  -4   8  10 7.83332 3.02923   3
   4   8 -10 3.82374 1.16516   7
  -4  -8 -10 2.02203 1.05207   5
  -4  -8  10 1.66301 0.91084   1
   4   8  10 3.35024 1.14281   7
  -4  -8  10 3.29282 1.14556   5
  -4  -8  10 11.1381 3.22400   7
   5   8 -10 5.06686 2.03972   7
  -5  -8 -10 1.60262 0.93795   5
  -5   8  10 2.85319 1.35899   3
   5   8  10 4.96796 1.98386   7
  -5  -8  10 2.21469 0.97218   5
  -5  -8  10 1.89940 0.92602   1
  -6  -8 -10 2.33135 0.64410   5
   6   8 -10 3.40151 1.30542   7
  -6   8  10 1.13021 0.81111   3
  -6  -8  10 0.47724 0.98856   1
  -6  -8  10 2.59799 0.88038   3
  -6  -8  10 4.73742 1.27598   5
   6   8  10 1.24033 0.76120   7
   7   8 -10 2.74715 1.04354   7
  -7   8  10 1.09417 0.69399   3
  -7  -8  10 4.66357 1.18572   5
   0  -9  10 155.952 13.1551   7
   0   9 -10 152.117 13.2162   2
   0   9  10 160.142 13.4007   2
   0  -9  10 158.236 13.2495   1
   1   9 -10 21.0671 3.26748   2
   1  -9  10 25.3612 3.65829   7
  -1  -9 -10 24.1550 4.19947   5
  -1   9  10 23.1960 3.76665   2
  -1   9 -10 28.7394 3.99458   2
   1   9  10 30.0601 4.52026   7
  -1  -9  10 34.3580 3.82339   7
   2   9 -10 13.1007 2.83316   2
  -2  -9 -10 11.9470 3.13905   5
   2  -9  10 20.0188 3.50986   7
  -2   9  10 14.8577 3.51537   3
  -2  -9  10 11.0259 2.71734   1
  -2   9 -10 16.3804 3.29945   2
  -2  -9  10 11.5300 4.26413   5
   2   9  10 19.3608 3.11162   7
  -2  -9  10 15.8891 2.89567   7
   3   9 -10 16.9889 3.18681   7
  -3  -9 -10 18.1335 3.08714   5
  -3   9  10 21.9805 3.48914   3
   3   9 -10 23.9564 3.27025   2
   3   9  10 16.4557 2.83128   7
  -3  -9  10 21.3238 3.46911   5
  -3  -9  10 15.7777 2.94178   1
  -3  -9  10 16.0038 2.84047   7
  -3   9 -10 18.0717 3.82295   2
  -4   9  10 3.85074 1.53969   3
  -4  -9 -10 0.96582 0.95762   5
   4   9 -10 1.99170 0.93968   2
   4   9 -10 5.90684 2.07319   7
   4   9  10 4.87139 2.13920   7
  -4  -9  10 0.94137 1.36632   7
  -4  -9  10 2.45231 1.10852   5
  -4  -9  10 1.94450 0.92621   1
  -5  -9 -10 7.75810 1.85413   5
  -5   9  10 7.57714 2.37992   3
   5   9 -10 5.26963 1.77343   7
   5   9  10 6.89098 1.91477   7
  -5  -9  10 8.38721 1.97221   5
  -6   9  10 3.86940 1.40975   3
   6   9 -10 4.03804 1.23316   7
  -6  -9 -10 4.10667 1.17990   5
  -6  -9  10 4.67040 1.11239   5
   6   9  10 3.02938 1.26313   7
  -6  -9  10 1.21323 1.22563   1
   0  10  10 87.6521 7.59537   2
   0  10 -10 72.7664 7.18396   2
   0 -10  10 73.1140 6.96691   7
  -1  10  10 14.5072 3.68388   2
  -1 -10 -10 18.4293 3.82941   5
   1 -10  10 15.1254 3.12070   7
   1  10 -10 16.2634 2.91287   2
  -1 -10  10 12.8724 2.65913   7
  -1  10 -10 20.5574 3.38072   2
  -1 -10  10 15.8069 3.26599   1
  -2 -10 -10 17.0331 3.27774   5
  -2  10  10 21.4391 3.72006   3
   2 -10  10 18.1187 3.38730   7
   2  10 -10 20.1402 3.15054   2
  -2 -10  10 17.1517 2.71920   7
  -2  10 -10 16.5724 3.44342   2
  -2 -10  10 23.6835 3.35814   1
   2  10  10 19.7861 3.30531   7
  -2 -10  10 18.9692 4.88268   5
  -3  10  10 19.2690 3.13263   3
   3  10 -10 19.6713 3.11692   7
  -3 -10 -10 16.4704 2.85718   5
   3  10 -10 19.0020 2.74690   2
  -3 -10  10 17.9209 3.09876   5
   3  10  10 17.3395 2.75519   7
  -3  10 -10 17.3986 3.40287   2
  -3 -10  10 14.0467 3.44425   1
  -3 -10  10 15.4742 2.67911   7
  -4 -10 -10 12.8166 2.17876   5
  -4  10  10 17.1373 2.75362   3
   4  10 -10 11.0343 2.41407   2
   4  10 -10 7.99435 3.13276   7
  -4 -10  10 17.6799 2.32445   7
  -4 -10  10 11.9300 2.43487   5
  -4 -10  10 9.62916 2.86129   1
   4  10  10 13.4466 2.24741   7
   5  10 -10 2.59756 0.75288   7
  -5  10  10 3.91341 1.46758   3
   5  10 -10 0.76848 0.94650   2
   5  10  10 4.16522 1.28458   7
  -5 -10  10 4.09722 1.29921   5
  -5 -10  10 8.62842 3.05591   1
   0  11 -10 17.8858 2.87827   2
   0  11  10 23.2436 3.32211   2
   0 -11  10 17.9871 2.68393   7
   1  11 -10 17.1997 2.71302   2
  -1  11  10 14.1572 3.01023   3
  -1  11 -10 8.71357 2.53662   2
  -1 -11  10 9.67892 2.11103   7
  -2 -11 -10 14.4327 3.02371   5
   2  11 -10 16.7202 2.48072   2
  -2  11  10 14.2682 3.00688   3
   2 -11  10 15.3364 2.67807   7
  -2 -11  10 10.0628 2.25426   7
  -2 -11  10 8.23236 3.65434   1
  -2  11 -10 14.2771 2.77270   2
  -3 -11 -10 12.0558 1.98601   5
   3  11 -10 8.45663 2.18602   2
  -3  11  10 12.7099 2.50508   3
  -3 -11  10 12.0944 2.21626   5
   3  11  10 11.2766 2.13041   7
  -3  11 -10 9.85065 3.30804   2
  -3 -11  10 9.29661 1.80421   7
   4  11 -10 54.1011 5.17425   7
  -4 -11 -10 60.9913 5.11165   5
   4  11 -10 59.3508 5.37510   2
  -4  11  10 59.7218 5.09407   3
  -4 -11  10 54.1782 4.79227   5
  -4 -11  10 54.6482 5.64768   1
   4  11  10 54.5994 4.78052   7
  -5 -11 -10 5.09810 1.15921   5
  -5  11  10 3.14473 1.30967   3
   5  11  10 1.85799 0.70962   7
  -5 -11  10 3.97181 1.17720   5
   0  12 -10 21.7500 3.01911   2
   0 -12  10 24.5527 2.55697   7
   1 -12  10 2.01272 0.77141   7
  -1  12  10 4.95335 2.07727   3
  -1  12 -10 0.91817 0.93840   2
  -1 -12  10 0.21119 0.63864   7
  -2  12  10 14.8697 2.27798   3
   2  12 -10 14.4391 2.38351   2
   2 -12  10 15.9050 2.07013   7
  -2 -12 -10 13.8719 2.36913   5
  -2 -12  10 15.5614 1.88517   7
  -3  12  10 -0.0311 0.89547   3
  -3 -12 -10 -0.3100 0.67400   5
   3  12 -10 1.85020 0.81618   2
  -3 -12  10 1.83165 0.67121   7
  -3 -12  10 0.62867 0.85791   5
   0  13 -10 13.4480 2.37355   2
   0  13  10 12.6991 2.04830   3
   0 -13  10 14.7534 1.68234   7
   1 -13  10 0.66200 0.56680   7
  -1  13  10 0.10710 0.80546   3
   1  13 -10 3.46867 1.87029   2
  -1 -13  10 0.63380 0.53612   7
  -1  13 -10 0.84493 0.96146   2
  -2  13  10 17.3957 1.99778   3
   2 -13  10 14.9648 1.98952   7
  -2 -13 -10 16.6367 2.39979   5
   2  13 -10 18.6733 2.46137   2
  -2 -13  10 15.3120 1.68856   7
  -2  13 -10 14.1569 3.10271   2
   0   0  11 0.50153 0.47245   6
   1   0  11 534.169 39.5980   6
  -1   0  11 498.968 39.6276   6
   1   0  11 463.048 39.5532   4
   2   0  11 968.506 80.7280   6
  -2   0  11 1074.65 80.8867   6
  -3   0  11 31.8875 3.59123   6
   3   0  11 31.5587 3.40299   4
   3   0  11 32.3426 3.08911   6
   4   0  11 8.78528 2.84758   4
  -5   0  11 5.23242 1.57706   5
  -5   0  11 5.66413 1.75855   3
   6   0 -11 43.6970 5.25852   2
  -6   0  11 51.7178 4.95417   3
   7   0 -11 10.5790 3.19297   2
  -8   0  11 1.86998 0.74242   3
   0  -1  11 280.683 21.6370   6
   0   1  11 259.007 21.6046   6
   0   1  11 270.932 21.5261   4
   1  -1  11 145.636 12.2202   6
  -1   1  11 156.569 12.3039   6
   1   1  11 127.017 10.3663   6
  -1  -1  11 133.011 10.4297   6
   1   1  11 121.164 10.3321   4
  -2   1  11 19.5231 2.42553   6
   2  -1  11 19.9560 2.32170   4
   2  -1  11 25.7538 2.22451   6
   2   1  11 26.4020 2.70253   4
   2   1  11 25.5950 2.69671   6
  -2  -1  11 25.1307 2.84292   6
   3  -1  11 15.5797 1.91093   6
   3  -1  11 20.1826 2.34028   4
  -3  -1  11 18.7643 2.91634   1
   3   1  11 19.0524 2.22950   6
  -3  -1  11 18.0981 2.78579   6
   3   1  11 16.1924 2.47504   4
   4  -1  11 18.1368 3.34406   4
   4   1  11 20.3404 2.92411   6
  -4  -1  11 17.6624 2.95802   1
   4   1  11 15.7366 3.08525   4
  -5   1  11 4.97961 1.71303   3
   5   1 -11 7.18587 3.69858   2
  -5  -1  11 7.61356 3.24266   3
  -6   1  11 2.56599 1.29504   3
   6   1 -11 1.38113 1.20421   2
  -6  -1  11 2.31597 1.21458   5
  -6  -1  11 1.56011 1.27652   3
  -7   1  11 6.80196 2.18047   3
   7   1 -11 7.19131 3.15660   2
   7  -1 -11 14.3618 3.06088   2
  -7  -1  11 9.28238 2.45587   3
  -8   1  11 0.87113 0.75288   3
  -8  -1  11 -0.2694 0.68055   3
   0  -2  11 374.207 28.1141   6
   0   2  11 355.409 28.1110   6
   0   2  11 326.874 27.9635   4
  -1   2  11 95.3014 7.98516   4
  -1   2  11 108.428 8.29024   6
   1  -2  11 94.0609 8.13108   6
  -1  -2  11 110.173 8.56703   6
   1   2  11 93.5284 8.42519   6
  -2   2  11 88.3079 7.63502   6
   2  -2  11 92.1163 7.44486   6
   2   2  11 88.0572 8.02882   6
   2   2  11 105.638 8.11703   4
  -2  -2  11 98.0496 8.19576   6
  -2  -2  11 91.7638 8.07158   1
   3  -2  11 92.0057 8.17661   4
   3   2  11 113.082 9.72459   4
   3   2  11 118.383 9.59756   6
  -3  -2  11 109.857 9.90135   6
  -3  -2  11 112.849 9.66676   1
   4  -2  11 59.4633 5.67743   4
   4   2 -11 52.5803 5.51059   2
  -4  -2  11 56.0226 5.25498   1
   4   2  11 53.8631 5.65316   4
  -5   2  11 62.9832 6.77199   3
   5   2 -11 81.6692 6.96762   2
  -5  -2  11 67.5374 6.66197   5
  -5  -2  11 69.6370 6.89515   3
  -5  -2  11 75.2562 6.84611   1
   6   2 -11 16.7583 3.57308   2
  -6   2  11 14.2488 3.56335   3
   7   2 -11 4.47915 1.31885   2
  -7   2  11 5.47872 2.36859   3
   7  -2 -11 6.45439 2.95022   2
  -7  -2  11 9.71026 2.19821   3
   8   2 -11 0.02373 0.99216   7
  -8   2  11 0.35978 0.78907   3
  -8  -2  11 0.68114 0.68425   3
   0   3  11 108.625 8.35970   4
   0  -3  11 96.6740 8.53826   6
   0   3  11 98.3825 8.46561   6
  -1   3  11 484.913 38.0881   4
   1  -3  11 515.495 38.4660   6
  -1   3  11 444.652 38.3530   6
   1   3  11 490.382 41.0093   4
  -1  -3  11 444.814 41.0332   1
  -1  -3  11 559.599 41.2669   6
   1   3  11 571.490 41.1737   6
  -2   3  11 192.382 15.6895   6
   2   3  11 208.577 17.0412   4
   2   3  11 203.097 17.0539   6
  -2  -3  11 207.710 17.1894   6
  -2  -3  11 219.678 17.0332   1
   3   3  11 71.1191 6.82816   6
  -3  -3  11 81.6185 7.18830   6
   3   3  11 68.0629 6.78002   4
  -3  -3  11 83.4405 6.76797   1
   4   3 -11 52.1829 5.26182   2
   4   3  11 82.8310 7.49834   4
  -4  -3  11 76.3265 7.11013   1
  -5   3  11 2.83722 1.45395   3
  -5  -3 -11 3.75021 1.20814   5
   5   3 -11 2.26477 1.11954   2
  -5  -3  11 9.42895 3.07590   1
   5   3  11 9.91323 3.31994   7
  -5  -3  11 6.24063 2.78189   5
  -5  -3  11 7.52390 2.99514   3
   6   3 -11 41.1349 4.59154   2
  -6   3  11 33.2381 4.20471   3
  -6  -3 -11 40.5887 4.43264   3
  -6  -3  11 34.6133 4.24854   1
  -6  -3  11 35.5526 3.94530   3
  -6  -3  11 34.9224 3.87020   5
  -7   3  11 7.10552 2.25815   3
   7   3 -11 9.97508 3.34100   2
  -7  -3 -11 8.82565 2.79760   3
   7   3 -11 8.05944 2.39813   7
  -7  -3  11 8.35367 2.10066   3
  -8   3  11 1.24298 0.73220   3
   8   3 -11 1.11715 0.84804   7
  -8  -3  11 3.79525 1.36275   3
   0   4  11 7.49304 1.74790   4
   0  -4  11 8.43308 1.80662   1
   0  -4  11 6.29004 1.69689   6
  -1   4  11 241.071 19.0597   6
   1  -4  11 228.658 18.9207   6
  -1  -4  11 268.904 20.9229   6
   1   4  11 245.542 20.7159   4
   2  -4  11 149.312 12.1385   6
  -2  -4  11 134.495 12.3703   1
   2   4  11 160.703 12.6481   6
   2   4  11 145.199 12.5048   4
  -2  -4  11 161.688 12.7522   6
   3   4 -11 45.6762 4.59718   2
  -3  -4 -11 43.9055 4.25808   1
  -3  -4  11 42.0803 4.31941   1
   3   4  11 43.7997 4.45182   4
   3   4  11 40.1504 4.61220   6
  -3  -4  11 37.0917 5.34802   6
   4  -4  11 33.1347 4.92908   4
   4   4 -11 43.3493 4.22671   2
  -4  -4  11 35.1260 3.95115   1
   4   4  11 37.9168 4.84801   4
  -5  -4 -11 36.4547 4.08241   3
  -5   4  11 37.2991 3.95734   3
  -5  -4 -11 27.7400 3.77969   5
   5   4 -11 30.2432 3.97191   2
   5   4  11 27.8497 3.97466   7
  -5  -4  11 31.1463 3.77028   5
  -5  -4  11 25.3725 4.02119   3
  -5  -4  11 36.1277 4.22370   1
  -6  -4 -11 85.1200 7.48286   3
   6   4 -11 84.6808 7.93071   2
  -6   4  11 82.5841 7.52621   3
  -6  -4  11 80.9390 7.08092   3
   6   4  11 77.8040 7.21641   7
  -6  -4  11 80.5758 6.94727   5
  -6  -4  11 77.8445 7.27653   1
  -7   4  11 14.7730 2.62991   3
   7   4 -11 14.9421 2.42992   7
  -7  -4 -11 14.3173 2.08399   3
  -7  -4  11 14.5261 2.33480   3
   7   4  11 13.4378 2.41717   7
  -7  -4  11 12.3974 1.84544   5
   8   4 -11 1.26648 0.73312   7
  -8   4  11 1.36354 0.69435   3
  -8  -4  11 0.86111 0.66685   3
   0   5  11 28.5502 3.05233   4
   0   5  11 22.1336 3.05389   6
   0  -5  11 22.2469 2.88874   6
   0  -5  11 22.9761 2.92163   1
   1  -5  11 10.5888 2.12369   6
   1  -5  11 7.95119 2.19361   1
  -1   5  11 10.4366 2.63137   6
   1   5  11 6.75818 2.33948   6
  -1  -5  11 8.70393 2.51601   6
   1   5  11 5.54922 2.69731   4
  -1  -5  11 9.36971 1.97104   1
   2   5 -11 60.9155 5.43084   2
   2  -5  11 52.6490 5.00692   6
   2  -5  11 55.4480 5.22761   1
  -2  -5  11 59.0201 4.90688   1
  -2  -5  11 48.8846 5.55776   6
   2   5  11 44.1822 5.18089   4
  -3  -5 -11 1.09174 0.70805   1
   3   5 -11 0.44593 0.91374   2
  -3  -5  11 0.65119 0.74577   1
   3   5  11 0.17200 1.42565   4
  -4  -5 -11 60.3463 5.32256   1
   4   5 -11 47.1530 5.31648   2
  -4   5  11 48.4732 5.76541   3
  -4  -5 -11 58.5959 5.32193   3
  -4  -5 -11 53.3629 5.20244   5
  -4  -5  11 46.3880 5.07484   5
   4   5  11 50.6025 4.90489   7
  -4  -5  11 47.0882 5.00296   1
   5   5 -11 1.38457 1.07154   2
  -5  -5 -11 1.90185 1.31104   3
  -5   5  11 1.32444 1.39303   3
  -5  -5 -11 6.46741 2.21785   5
  -5  -5  11 7.96055 2.83575   3
   5   5  11 5.80244 2.53537   7
  -6   5  11 59.3704 5.20044   3
  -6  -5 -11 50.3615 4.86683   5
   6   5 -11 50.6871 5.08870   7
   6   5 -11 49.6148 5.25090   2
  -6  -5 -11 53.1159 4.97955   3
  -6  -5  11 49.8105 5.21090   1
  -6  -5  11 47.4025 4.68388   5
   6   5  11 51.6177 4.96355   7
  -6  -5  11 49.9727 4.95589   3
  -7   5  11 4.87685 1.75613   3
   7   5 -11 6.51649 1.61156   7
  -7  -5 -11 5.94129 1.75421   3
  -7  -5  11 7.04154 1.40805   5
  -7  -5  11 8.58128 1.75851   3
   7   5  11 4.04134 1.89345   7
  -7  -5  11 4.04078 1.40185   1
  -8   5  11 11.0807 1.56295   3
   8   5 -11 12.2869 1.54179   7
  -8  -5  11 8.90470 1.39208   3
   0  -6  11 5.53853 2.03332   1
   0   6 -11 5.18429 2.41081   2
   0   6  11 4.44448 1.98308   6
   1   6 -11 192.705 16.7538   2
  -1   6  11 204.078 16.9340   2
   1  -6  11 217.475 17.2521   1
   1   6  11 139.594 15.4885   6
  -1   6 -11 169.000 13.0938   2
   2  -6  11 13.0270 2.95491   1
   2   6 -11 20.9640 2.91344   2
  -2  -6  11 16.5850 2.72539   1
   2   6  11 17.3849 4.02691   4
  -3  -6 -11 23.1838 3.18010   3
  -3  -6 -11 21.8389 4.94963   5
  -3   6  11 28.0959 4.02245   3
   3  -6  11 18.1059 3.66416   1
  -3  -6 -11 23.6978 3.07104   1
   3   6 -11 16.3347 3.13940   2
  -3  -6  11 23.8615 3.30311   1
  -3  -6  11 23.1681 4.59213   7
  -3  -6  11 19.0987 4.22432   5
  -4   6  11 80.3062 6.71838   3
  -4  -6 -11 74.8771 6.27391   5
  -4  -6 -11 67.3394 6.28093   3
   4   6 -11 55.6204 6.42145   2
  -4  -6  11 69.6801 6.65008   5
  -4  -6  11 66.4947 6.70059   1
   4   6  11 79.5254 6.54031   7
   5   6 -11 22.9825 3.09029   7
  -5  -6 -11 22.7540 2.91469   5
  -5   6  11 18.1579 3.29990   3
  -5  -6 -11 19.1219 2.90766   3
   5   6 -11 23.9676 3.45795   2
  -5  -6  11 18.7408 3.76407   3
   5   6  11 22.7289 2.95167   7
  -5  -6  11 18.9699 3.08108   1
  -5  -6  11 17.8761 3.04794   5
  -6  -6 -11 5.96515 2.21945   3
  -6  -6 -11 5.76820 2.04257   5
  -6   6  11 7.82968 2.26980   3
   6   6 -11 6.23975 1.99183   7
  -6  -6  11 8.63935 2.72445   1
   6   6  11 8.65694 2.28613   7
  -6  -6  11 5.00866 1.31461   3
  -6  -6  11 5.32690 2.13561   5
   7   6 -11 5.20628 1.51744   7
  -7   6  11 9.04208 1.62290   3
  -7  -6  11 8.76258 1.61627   3
  -7  -6  11 8.29883 3.55413   1
   7   6  11 9.50998 1.74736   7
  -7  -6  11 7.31096 1.40150   5
   0   7 -11 125.521 11.0089   2
   0  -7  11 132.551 10.8978   1
  -1   7  11 60.8672 6.27681   2
   1   7 -11 67.5345 6.05204   2
   1  -7  11 59.4300 6.00057   1
  -1  -7  11 58.6598 5.54638   1
   1   7  11 52.5364 7.84548   4
  -1   7 -11 58.4873 5.57190   2
   2  -7  11 15.6547 3.44928   1
  -2  -7 -11 13.8110 3.46518   5
   2   7 -11 25.2820 3.94007   7
  -2  -7  11 25.0688 3.40041   1
  -2  -7  11 25.1327 3.84289   7
  -2   7 -11 28.5321 4.12566   2
   2   7  11 16.7785 5.78840   4
  -3  -7 -11 17.7619 3.23587   5
   3   7 -11 24.3411 3.47996   2
  -3   7  11 25.4070 3.75241   3
   3   7 -11 20.8488 3.45730   7
  -3  -7  11 28.1469 3.78653   7
   3   7  11 22.8835 3.13384   7
  -3  -7  11 18.8851 3.95007   5
  -3  -7  11 20.1878 3.25120   1
   4   7 -11 14.2043 3.12286   2
  -4  -7 -11 10.4132 2.55675   5
  -4  -7 -11 8.94247 2.32908   3
  -4   7  11 16.0461 3.21275   3
   4   7 -11 11.7413 2.56300   7
   4   7  11 10.1411 2.31907   7
  -4  -7  11 7.06933 2.23656   1
   5   7 -11 8.99272 2.11456   7
   5   7 -11 4.87162 1.77425   2
  -5  -7 -11 8.72804 2.17094   3
  -5   7  11 6.55305 2.76363   3
  -5  -7 -11 11.9221 2.16762   5
   5   7  11 7.63611 2.15315   7
  -5  -7  11 4.42273 2.29127   1
  -5  -7  11 8.12387 2.40165   5
  -6  -7 -11 11.3796 2.51965   3
  -6  -7 -11 7.59601 2.93042   5
   6   7 -11 7.90981 2.21500   2
  -6   7  11 13.0807 2.32452   3
   6   7 -11 9.10376 1.96896   7
  -6  -7  11 7.27176 1.96842   5
  -6  -7  11 8.84963 3.11914   1
   6   7  11 9.67880 2.10441   7
  -6  -7  11 11.4376 1.84525   3
  -7   7  11 0.17611 0.68998   3
   7   7 -11 -0.2726 0.55924   7
  -7  -7  11 0.33147 0.53658   5
   7   7  11 3.25539 1.44420   7
   0  -8  11 69.5126 7.46141   1
   0   8  11 84.5812 8.20737   2
   0  -8  11 98.8980 7.67703   7
   0   8 -11 83.3711 7.51530   2
  -1  -8 -11 79.1497 8.11635   5
   1   8 -11 86.2057 7.50974   2
   1  -8  11 75.4496 7.65534   7
   1  -8  11 95.9971 7.53858   1
  -1   8  11 70.7608 7.55314   2
  -1   8 -11 85.0521 7.31948   2
  -1  -8  11 68.1909 7.25936   1
   1   8  11 84.2051 7.53534   7
  -1  -8  11 84.3855 7.29316   7
   2   8 -11 40.0826 4.66787   2
  -2   8  11 50.9604 5.22379   3
  -2  -8 -11 47.5468 4.91701   5
   2   8 -11 42.2215 5.03176   7
  -2   8 -11 56.5047 5.84046   2
  -2  -8  11 51.4612 5.55722   1
  -2  -8  11 55.8850 6.39187   5
   2   8  11 59.7948 5.53490   7
  -2  -8  11 57.8595 5.60488   7
   3   8 -11 19.3719 3.11362   7
  -3  -8 -11 21.4592 2.97012   5
   3   8 -11 14.8965 3.04358   2
  -3   8  11 13.8878 3.36325   3
  -3  -8  11 16.0528 3.42761   5
   3   8  11 19.1367 2.94192   7
  -3  -8  11 17.9549 2.76937   1
  -3  -8  11 13.6605 3.15689   7
  -4  -8 -11 26.8588 3.37723   5
   4   8 -11 29.4333 3.40920   7
   4   8 -11 27.9391 3.74309   2
  -4   8  11 28.1627 3.83641   3
  -4  -8  11 28.2620 4.14948   7
  -4  -8  11 27.9184 3.69700   5
  -4  -8  11 28.7285 3.52222   1
   4   8  11 36.6633 3.63626   7
   5   8 -11 7.26630 2.05495   2
   5   8 -11 6.24527 2.11547   7
  -5   8  11 5.74951 1.49289   3
  -5  -8 -11 7.91631 1.92565   5
   5   8  11 8.99127 2.14232   7
  -5  -8  11 11.1268 2.88320   1
  -5  -8  11 11.6390 2.37000   5
  -6   8  11 2.56253 0.83898   3
  -6  -8 -11 1.61266 0.63086   5
   6   8 -11 2.61148 0.72949   7
  -6  -8  11 5.99094 1.36491   5
   6   8  11 5.26916 1.44373   7
   0   9  11 3.07590 1.42080   2
   0  -9  11 5.71699 2.61437   7
   1   9 -11 45.7146 4.40393   2
  -1  -9 -11 39.4416 5.13613   5
   1  -9  11 44.1979 4.59589   7
  -1   9  11 32.6361 4.80661   2
   1   9  11 42.5448 4.73956   7
  -1  -9  11 33.7730 4.22133   7
  -1   9 -11 33.5722 4.47275   2
  -1  -9  11 44.1418 5.77529   1
   2   9 -11 5.83499 2.59805   2
  -2  -9 -11 2.64612 1.36822   5
  -2   9  11 4.12552 1.79672   3
   2  -9  11 -0.6874 2.33237   7
   2   9  11 2.98820 1.34813   7
  -2  -9  11 1.63206 0.99439   1
  -2  -9  11 1.74341 1.17480   7
  -2   9 -11 6.89654 2.92613   2
  -2  -9  11 1.46129 2.52621   5
  -3   9  11 3.58257 1.70827   3
  -3  -9 -11 0.73507 1.11666   5
   3   9 -11 1.88102 1.07767   2
   3   9 -11 2.10641 1.33812   7
  -3  -9  11 1.79644 1.19064   7
  -3  -9  11 1.03658 0.95611   1
  -3  -9  11 0.43646 1.26818   5
   3   9  11 1.93670 1.14787   7
  -4  -9 -11 22.4870 2.90105   5
   4   9 -11 24.7982 3.02077   7
  -4   9  11 26.7462 3.52087   3
   4   9 -11 20.5163 2.94068   2
  -4  -9  11 18.1903 3.32728   7
  -4  -9  11 19.0981 3.27057   1
  -4  -9  11 22.0512 3.17937   5
   4   9  11 23.0086 2.87842   7
  -5  -9 -11 27.3498 3.35500   5
   5   9 -11 24.0546 2.63045   7
  -5  -9  11 23.3973 3.06677   5
   5   9  11 22.7440 3.61509   7
  -5  -9  11 30.0559 3.40506   1
  -6   9  11 15.2623 1.85448   3
  -6  -9 -11 12.9332 1.64915   5
   6   9 -11 14.6045 1.66456   7
  -6  -9  11 12.4339 1.55750   5
   6   9  11 13.9442 1.68633   7
   0  10  11 15.6863 3.84148   2
   0  10 -11 16.1913 3.35790   2
   0 -10  11 19.1192 2.95093   7
   1  10 -11 92.5837 8.86133   2
  -1 -10 -11 113.178 9.17709   5
   1 -10  11 100.587 8.83890   7
  -1 -10  11 98.2010 8.80223   1
  -1  10 -11 104.589 8.91539   2
  -1 -10  11 96.4464 8.60498   7
   2  10 -11 16.0758 3.15615   2
   2 -10  11 20.5405 3.32222   7
  -2 -10 -11 22.0604 3.23453   5
  -2  10 -11 23.3488 3.54203   2
  -2 -10  11 19.1896 3.36758   1
   2  10  11 19.4442 3.49336   7
  -2 -10  11 23.8050 3.02100   7
   3  10 -11 11.0238 2.15393   2
  -3  10  11 10.9244 2.70900   3
  -3 -10 -11 12.1575 2.38551   5
   3  10 -11 16.3321 2.86805   7
   3  10  11 10.2407 2.65914   7
  -3 -10  11 13.0376 3.05800   5
  -3 -10  11 12.1409 3.53596   1
  -3 -10  11 12.7029 2.44843   7
  -3  10 -11 15.4422 3.55036   2
  -4 -10 -11 0.58675 0.83234   5
   4  10 -11 0.16240 0.85737   2
  -4  10  11 -1.1465 1.20100   3
   4  10 -11 -1.5620 0.81399   7
  -4 -10  11 4.53724 1.83130   5
  -4 -10  11 4.76635 1.92550   7
   5  10 -11 12.9395 2.33828   2
   5  10 -11 12.0297 1.76328   7
  -5 -10 -11 12.3715 1.66166   5
  -5  10  11 13.0902 1.84018   3
  -5 -10  11 18.7575 3.36444   1
  -5 -10  11 16.5628 2.00641   5
   5  10  11 19.3306 2.03438   7
   0 -11  11 39.4283 4.06798   7
   0  11 -11 43.6144 4.38563   2
  -1  11  11 13.1090 2.86404   3
   1  11 -11 12.2565 2.41749   2
   1 -11  11 10.8106 2.33754   7
  -1  11 -11 6.06731 2.48873   2
  -1 -11  11 11.3715 2.14658   7
   2  11 -11 1.19189 0.83285   2
  -2  11  11 2.60423 1.43421   3
  -2 -11 -11 3.23284 1.20653   5
  -2 -11  11 -1.5221 1.29586   1
  -2 -11  11 4.37937 1.93984   7
  -2  11 -11 1.00248 1.05252   2
   3  11 -11 10.2795 2.34004   2
  -3 -11 -11 17.6675 2.13258   5
  -3  11  11 13.8895 2.07926   3
  -3 -11  11 10.6425 2.19399   5
   3  11  11 12.8567 2.17766   7
  -3 -11  11 12.4651 1.91937   7
  -3 -11  11 17.6129 3.56595   1
  -4  11  11 4.82947 1.51070   3
  -4 -11 -11 3.13695 1.36438   5
  -4 -11  11 1.42667 0.70253   5
   4  11  11 1.06837 0.74413   7
   0 -12  11 0.59131 0.70991   7
   0  12 -11 -0.3519 0.88731   2
   1 -12  11 1.43920 0.74465   7
  -1  12  11 0.85473 1.10723   3
   1  12 -11 -0.5329 0.76541   2
  -1  12 -11 5.80974 2.37866   2
   2 -12  11 26.0536 2.63199   7
  -2  12  11 22.9719 2.70668   3
  -2 -12 -11 22.2133 2.80360   5
   2  12 -11 28.9911 3.00973   2
  -2  12 -11 32.0962 3.82854   2
  -2 -12  11 26.9196 2.78653   7
  -3  12  11 7.79261 1.62620   3
   3  12 -11 5.66140 1.90538   2
  -3 -12  11 4.16290 1.28614   7
  -3 -12  11 -0.1266 1.26641   5
   0  13  11 -1.0948 0.92766   3
   0 -13  11 0.53840 0.56368   7
   0  13 -11 4.43274 1.98709   2
   1  13 -11 17.3918 2.35699   2
   1 -13  11 14.1754 1.69605   7
  -1  13 -11 15.9329 2.77290   2
  -1 -13  11 14.4558 1.67873   7
   0   0  12 1453.26 114.818   6
   1   0  12 350.317 25.9585   4
   1   0  12 293.427 25.9235   6
  -1   0  12 331.365 26.0153   6
   2   0  12 17.5090 1.96656   6
  -2   0  12 17.6861 2.21406   6
   2   0  12 15.8770 2.09319   4
  -3   0  12 60.4894 5.19540   6
   3   0  12 51.1364 4.66858   6
   3   0  12 47.1170 4.99768   4
   4   0  12 41.8992 4.79088   4
  -5   0  12 2.56921 1.69487   3
  -5   0  12 0.44676 1.23714   5
  -6   0  12 -1.9505 1.73472   3
   6   0 -12 1.15979 1.14237   2
   7   0 -12 -1.1752 1.11335   2
  -7   0  12 1.04616 1.17485   3
  -8   0  12 1.14229 0.71305   3
   0  -1  12 8522.25 742.096   6
   0   1  12 9704.33 742.676   6
   0   1  12 9999.99 742.246   4
  -1   1  12 560.447 44.2460   4
   1  -1  12 552.463 44.3988   6
  -1   1  12 565.150 44.4726   6
   1   1  12 510.776 39.7131   6
   1   1  12 487.988 39.6780   4
   2  -1  12 283.901 21.2261   6
  -2   1  12 253.364 21.3256   6
   2  -1  12 255.997 21.2599   4
   2   1  12 209.142 19.7757   4
  -2  -1  12 261.654 19.9351   6
   2   1  12 267.332 19.8129   6
   3  -1  12 155.517 12.6147   4
   3  -1  12 148.654 12.3153   6
   3   1  12 137.479 12.7617   4
   3   1  12 156.868 12.6973   6
  -3  -1  12 170.080 12.8596   1
   4  -1  12 38.8340 4.73730   4
  -4  -1  12 34.7993 3.85734   1
   4   1  12 33.1246 4.34447   4
  -5   1  12 77.7675 7.41713   3
  -5   1  12 82.7184 7.42583   5
   5   1 -12 82.2856 7.55752   2
  -5  -1  12 79.1475 7.63007   3
  -5  -1  12 86.5396 7.55508   5
  -6   1  12 10.5473 2.85332   3
   6   1 -12 6.70141 3.21611   2
  -6  -1  12 9.37657 2.95855   5
  -6  -1  12 11.5637 2.78797   3
  -7   1  12 0.54732 1.04495   3
   7   1 -12 0.38578 1.11146   2
  -7  -1  12 0.83791 1.12026   3
   7  -1 -12 0.43040 1.08311   2
  -8   1  12 -0.0602 0.68485   3
  -8  -1  12 1.69425 0.71440   3
   0   2  12 54.3298 5.14446   6
   0  -2  12 55.4817 5.11779   6
   0   2  12 67.1672 5.07199   4
   1  -2  12 324.797 26.6551   6
  -1   2  12 326.543 26.4534   6
  -1   2  12 338.348 26.1876   4
   1   2  12 321.224 28.0259   4
  -1  -2  12 380.783 28.1137   1
  -1  -2  12 358.008 28.1908   6
   1   2  12 346.704 28.1495   6
   2  -2  12 29.9644 2.92352   6
  -2   2  12 31.2588 3.25514   6
  -2  -2  12 32.2315 3.21463   1
   2   2  12 27.4657 3.08637   6
  -2  -2  12 34.4281 3.45090   6
   2   2  12 25.9551 3.08606   4
   3  -2  12 15.9304 1.93463   6
   3  -2  12 14.3559 2.36261   4
  -3  -2  12 11.3381 3.21561   6
   3   2  12 13.5837 2.44116   6
   3   2  12 14.7181 2.53783   4
   4  -2  12 21.2682 3.55156   4
   4   2 -12 16.6850 3.09031   2
   4   2  12 23.7006 3.66986   4
  -4  -2  12 16.6695 2.91364   1
   5   2 -12 0.64157 0.97910   2
  -5   2  12 4.37235 1.58449   3
  -5  -2  12 0.54997 1.56700   3
  -5  -2  12 1.70485 1.14570   5
  -5  -2  12 6.95731 3.26583   1
  -6   2  12 13.9504 3.04118   3
  -6  -2  12 8.20991 2.72397   3
  -6  -2  12 9.57362 2.57870   5
  -7   2  12 6.92433 2.23277   3
   7   2 -12 5.85353 2.95633   2
  -7  -2  12 3.73650 1.19225   3
   7  -2 -12 7.24703 2.92698   2
   8   2 -12 1.19486 0.94440   7
  -8   2  12 6.25180 1.50146   3
  -8  -2  12 6.21230 1.46912   3
   0   3  12 165.234 12.6212   4
   0  -3  12 145.228 12.6805   1
  -1   3  12 48.4145 4.46041   6
   1  -3  12 46.8344 4.27594   6
  -1  -3  12 34.2801 3.44250   1
   1   3  12 32.3041 3.28872   4
   1   3  12 34.9996 3.40469   6
  -2   3  12 179.834 15.3053   6
   2  -3  12 193.359 15.0733   6
   2   3  12 182.117 15.4043   6
  -2  -3  12 178.646 15.5379   6
  -2  -3  12 203.899 15.3839   1
   3  -3  12 75.4466 6.18761   4
   3   3 -12 58.4069 6.20324   2
  -3  -3  12 71.1475 7.76598   6
   3   3  12 79.1190 7.40946   6
   3   3  12 93.7835 7.52709   4
   4   3 -12 85.0808 7.45047   2
   4  -3  12 78.3344 7.71162   4
   4   3  12 63.7554 7.04129   4
  -4  -3  12 75.9062 6.51039   1
  -5  -3 -12 153.198 12.2389   5
  -5   3  12 149.431 12.4133   3
   5   3 -12 139.814 12.4785   2
  -5  -3  12 150.833 13.0292   5
   5   3  12 153.774 13.1456   7
  -5  -3  12 155.707 13.0936   3
  -5  -3  12 163.688 13.2600   1
   6   3 -12 43.4700 4.78464   2
  -6   3  12 44.4181 4.63382   3
  -6  -3  12 38.6347 4.07439   3
  -6  -3  12 39.6557 3.94524   5
  -6  -3  12 30.7352 4.33916   1
  -7   3  12 16.0300 2.53661   3
   7   3 -12 13.2748 3.19853   2
  -7  -3  12 11.1922 2.32563   3
  -8   3  12 4.80515 1.43845   3
  -8  -3  12 1.45471 0.74654   3
   0  -4  12 198.659 14.2945   6
   0   4  12 154.115 14.1428   6
   0  -4  12 169.555 14.1003   1
   0   4  12 168.608 14.0127   4
   1  -4  12 19.4870 2.66146   1
   1  -4  12 24.6344 2.66076   6
  -1  -4  12 21.7243 2.86598   6
  -1  -4  12 26.0266 2.76061   1
   1   4  12 19.1399 2.73880   6
   1   4  12 16.7259 2.66517   4
   2  -4  12 111.412 9.27915   6
   2   4 -12 93.1084 8.85432   2
  -2  -4  12 125.004 10.2674   1
   2   4  12 125.021 10.4962   6
  -2  -4  12 116.291 10.5818   6
   3   4 -12 34.1128 3.86212   2
  -3  -4  12 33.2434 3.81417   1
  -3  -4  12 32.2593 5.07446   6
   3   4  12 33.7147 4.17337   4
  -4   4  12 17.8198 3.70295   3
   4  -4  12 13.1122 4.16159   4
   4   4 -12 16.9159 2.77113   2
   4   4  12 11.8521 2.93228   7
  -4  -4  12 6.07340 1.81901   5
  -4  -4  12 10.7094 2.59412   1
  -5   4  12 106.857 9.87764   3
  -5  -4 -12 113.142 9.65625   5
   5   4 -12 119.407 9.97784   2
  -5  -4 -12 118.774 9.86909   3
   5   4  12 99.6646 9.48706   7
  -5  -4  12 117.693 9.57898   5
  -5  -4  12 113.972 9.94541   1
  -5  -4  12 111.617 9.60990   3
   6   4 -12 33.4571 4.42511   2
  -6  -4 -12 31.1805 3.86212   3
  -6   4  12 34.2097 3.89081   3
  -6  -4  12 33.4699 3.63419   5
   6   4  12 32.0684 3.99148   7
  -6  -4  12 32.6400 3.91556   3
  -6  -4  12 34.1909 4.19114   1
  -7  -4 -12 8.44320 1.94823   3
   7   4 -12 7.95076 3.15797   2
  -7  -4  12 4.22696 1.78999   3
   7   4  12 7.18499 2.08962   7
  -7  -4  12 5.35754 1.50568   5
  -8   4  12 13.9905 1.71737   3
   8   4 -12 10.0963 2.48663   7
  -8  -4  12 12.5156 1.70351   3
   0  -5  12 34.9877 3.55283   1
   0   5  12 29.2776 3.87708   6
   0  -5  12 37.4945 3.72396   6
   0   5  12 27.9118 3.76138   4
   1  -5  12 99.9284 9.73051   6
  -1   5  12 125.579 10.1389   6
   1  -5  12 122.272 9.75292   1
   1   5  12 114.160 10.6729   6
  -1  -5  12 140.194 10.8354   6
   1   5  12 118.366 10.5622   4
   2  -5  12 28.3409 3.42011   6
   2  -5  12 33.0473 3.49866   1
  -2  -5  12 26.2913 4.47470   6
  -2  -5  12 36.6765 3.58538   1
   2   5  12 28.1180 4.11484   4
   3   5 -12 52.6315 4.71174   2
   3  -5  12 36.7520 4.54047   1
   3   5  12 34.0235 4.69244   4
  -3  -5  12 42.4840 4.24473   1
  -4  -5 -12 29.6879 3.71648   3
   4   5 -12 23.7433 3.44911   2
  -4  -5 -12 29.5677 3.41672   5
  -4   5  12 22.9248 4.15105   3
  -4  -5  12 31.3787 3.85860   1
   4   5  12 31.5813 3.76230   7
  -4  -5  12 33.1706 4.06145   5
   5   5 -12 82.9953 7.65444   2
  -5  -5  12 132.431 10.4398   1
   5   5  12 105.069 10.6943   7
  -6  -5 -12 19.2244 2.68333   5
  -6  -5 -12 18.0437 2.83352   3
  -6   5  12 20.1979 3.04417   3
   6   5 -12 18.2889 2.81042   7
   6   5 -12 16.4564 3.02877   2
  -6  -5  12 17.3579 3.33023   1
   6   5  12 16.1917 2.87594   7
  -6  -5  12 20.7002 2.65422   5
  -6  -5  12 18.0343 3.15948   3
  -7  -5 -12 12.1122 2.03094   3
   7   5 -12 18.0973 2.04381   7
  -7   5  12 13.7549 2.11968   3
  -7  -5  12 10.7592 2.00215   3
   7   5  12 16.0034 2.17936   7
  -7  -5  12 12.6308 4.04147   1
  -7  -5  12 12.7874 1.73141   5
   0   6 -12 9.69516 2.85006   2
   0  -6  12 12.6459 2.51339   1
   0   6  12 16.0459 3.68975   2
   0   6  12 7.93968 3.74426   6
   1   6 -12 39.0528 3.98075   2
   1  -6  12 29.9151 3.78422   1
  -1   6 -12 31.5973 3.93913   2
  -1  -6  12 30.5934 3.46101   1
   2   6 -12 22.7939 3.21830   2
   2  -6  12 25.7772 3.45612   1
   2   6  12 27.4923 4.81633   4
  -2  -6  12 25.8396 3.42829   1
  -3  -6 -12 0.72310 1.40973   3
   3  -6  12 2.01016 1.07393   1
  -3   6  12 -0.3100 1.68697   3
  -3  -6 -12 -0.4940 1.10368   5
   3   6 -12 0.38749 0.95187   2
  -3  -6  12 -2.6768 1.52471   7
  -3  -6  12 0.08514 1.51445   5
  -3  -6  12 0.01851 0.92194   1
   3   6  12 0.08796 1.12548   7
  -4  -6 -12 69.1032 6.03827   5
  -4   6  12 68.6463 6.61776   3
   4   6 -12 54.5420 6.12453   2
  -4  -6 -12 70.7791 6.03397   3
  -4  -6  12 62.1547 6.26124   5
  -4  -6  12 66.1119 6.34166   1
   4   6  12 69.4413 6.06594   7
   5   6 -12 292.341 25.6894   2
  -5  -6 -12 335.018 25.4525   3
  -5   6  12 315.236 25.6116   3
  -5  -6 -12 324.297 25.4686   5
  -5  -6  12 311.104 25.8917   1
  -5  -6  12 334.414 25.7159   5
   5   6  12 310.762 25.6748   7
  -6  -6 -12 26.4090 2.80413   5
  -6  -6 -12 23.5173 3.00363   3
   6   6 -12 17.0977 3.25337   2
  -6   6  12 27.7138 3.15651   3
  -6  -6  12 28.9464 3.25879   5
   6   6  12 26.4148 3.34198   7
  -6  -6  12 27.7240 3.86782   1
  -6  -6  12 26.8939 3.34084   3
   7   6 -12 2.33259 0.71490   7
  -7   6  12 3.79656 1.40733   3
  -7  -6  12 1.99298 0.62509   5
  -7  -6  12 1.25053 0.77316   3
   7   6  12 2.14534 0.78813   7
   0   7  12 94.9563 8.75192   2
   0  -7  12 105.797 8.31018   1
   0   7 -12 83.0060 8.29772   2
   1   7 -12 5.24154 2.44003   2
   1  -7  12 6.45250 2.68323   1
  -1   7  12 3.59275 1.35180   2
  -1  -7  12 1.93932 0.91069   1
  -1  -7  12 2.76908 1.50144   7
  -1   7 -12 3.05446 1.12539   2
   2  -7  12 90.1207 7.98274   1
  -2   7  12 82.8186 8.09872   3
   2   7 -12 87.7614 8.12856   7
   2   7  12 78.6889 7.03977   7
  -2   7 -12 80.6918 7.52420   2
  -2  -7  12 78.4511 7.18686   7
  -2  -7  12 69.9517 8.67997   5
  -2  -7  12 77.9246 7.18574   1
  -3   7  12 11.2402 3.12947   3
   3   7 -12 9.76698 2.82262   7
  -3  -7 -12 6.43308 2.48370   5
  -3  -7  12 6.04159 2.74867   1
  -3  -7  12 3.65294 1.49965   5
  -3  -7  12 8.33475 3.21810   7
   3   7  12 10.8608 2.61499   7
   4   7 -12 24.5289 3.71160   2
  -4  -7 -12 22.9136 3.20180   5
   4   7 -12 25.8501 3.32813   7
  -4  -7  12 24.9505 3.31567   5
  -4  -7  12 23.0154 3.17599   1
   4   7  12 20.5714 3.13628   7
  -5  -7 -12 19.2099 2.82903   5
  -5   7  12 23.1169 3.22953   3
   5   7 -12 19.0130 2.92298   2
  -5  -7 -12 19.6149 2.84390   3
   5   7 -12 22.4947 2.79626   7
   5   7  12 21.5195 2.86123   7
  -5  -7  12 16.9319 2.99367   1
  -5  -7  12 22.5967 2.90907   5
   6   7 -12 4.23160 2.07065   2
   6   7 -12 2.66650 1.05104   7
  -6   7  12 6.20920 2.03757   3
  -6  -7 -12 5.83730 1.45726   5
  -6  -7  12 7.94274 3.03817   1
  -6  -7  12 6.66880 2.21105   5
  -7   7  12 10.6206 1.59193   3
   7   7 -12 11.0739 1.48733   7
   7   7  12 8.70867 1.64890   7
  -7  -7  12 11.0704 1.46265   5
   0   8  12 7.71544 3.51530   2
   0  -8  12 6.79120 3.03389   7
   0  -8  12 8.14851 2.78887   1
   0   8 -12 5.82765 2.51087   2
   1   8 -12 90.8627 7.92532   2
   1  -8  12 85.6557 8.08391   7
  -1  -8 -12 91.1097 8.13207   5
   1  -8  12 72.3503 7.78691   1
  -1   8  12 96.3020 8.23155   2
  -1   8 -12 83.2318 7.32732   2
   1   8  12 90.1702 7.57710   7
  -1  -8  12 66.1965 7.29257   1
  -1  -8  12 86.5322 7.36722   7
  -2   8  12 12.8540 3.29361   3
   2   8 -12 11.0369 3.31176   7
  -2  -8 -12 11.8811 3.14347   5
   2   8 -12 9.76084 2.67412   2
   2  -8  12 8.10218 2.77438   7
  -2   8 -12 10.6327 3.44000   2
  -2  -8  12 12.9836 3.01599   1
  -2  -8  12 11.8915 2.96386   7
   2   8  12 14.1888 2.70049   7
  -2  -8  12 16.9600 4.32354   5
  -3  -8 -12 108.416 9.31108   5
   3   8 -12 90.0731 9.05370   2
   3   8 -12 103.932 9.94324   7
  -3   8  12 115.741 9.43948   3
  -3  -8  12 110.575 8.76938   1
  -3  -8  12 98.1086 10.4501   5
   3   8  12 92.6028 8.89773   7
  -3  -8  12 93.7122 9.14426   7
   4   8 -12 44.8280 5.08866   2
  -4   8  12 54.2986 5.29486   3
  -4  -8 -12 48.0901 4.76657   5
   4   8 -12 55.2918 4.87145   7
  -4  -8  12 47.2984 4.89248   1
  -4  -8  12 52.1902 4.98410   5
   4   8  12 44.8426 4.74575   7
  -4  -8  12 52.4182 5.18294   7
  -5  -8 -12 50.3422 4.53677   5
   5   8 -12 43.2647 4.43921   7
  -5   8  12 47.2716 4.75096   3
   5   8 -12 47.5600 4.52121   2
   5   8  12 43.6837 4.43683   7
  -5  -8  12 48.3124 4.85957   1
  -5  -8  12 47.0853 4.53953   5
   6   8 -12 11.8010 2.64038   2
  -6   8  12 7.30038 1.68975   3
  -6  -8 -12 8.37395 1.42897   5
  -6  -8  12 8.81068 3.16971   1
   6   8  12 9.96556 1.64277   7
  -6  -8  12 9.55342 1.54452   5
   0  -9  12 5.83321 2.65635   1
   0  -9  12 6.40361 2.71601   7
   0   9 -12 5.25871 2.84020   2
   0   9  12 7.59275 3.63981   2
   1  -9  12 41.5647 4.29938   7
   1   9 -12 29.0973 4.01340   2
   1  -9  12 36.0514 4.28683   1
  -1  -9 -12 42.2228 4.78560   5
   1   9  12 45.3479 4.84714   7
  -1   9 -12 35.8667 4.61655   2
  -1  -9  12 35.3640 4.43665   7
  -1  -9  12 46.0855 4.44755   1
   2  -9  12 45.4908 5.35970   7
   2   9 -12 55.6284 5.26996   2
  -2  -9 -12 55.6936 5.20933   5
  -2   9  12 44.9849 5.47847   3
  -2   9 -12 51.1047 5.47625   2
  -2  -9  12 59.5111 5.28118   1
  -2  -9  12 48.0495 5.09809   7
  -2  -9  12 50.5843 5.82468   5
   2   9  12 47.6738 5.11156   7
   3   9 -12 4.96962 2.54687   2
  -3   9  12 3.67628 1.62252   3
   3   9 -12 3.56094 1.37813   7
  -3  -9 -12 2.35355 1.14692   5
  -3  -9  12 0.81537 0.88531   1
  -3  -9  12 1.84037 1.18502   7
  -3  -9  12 1.25047 1.28301   5
   3   9  12 3.03020 1.12722   7
   4   9 -12 -0.1283 0.83678   2
  -4  -9 -12 0.25191 0.85794   5
   4   9 -12 0.16778 1.06694   7
  -4   9  12 0.88656 1.36302   3
   4   9  12 0.57319 0.94980   7
  -4  -9  12 -0.6402 0.91243   1
  -4  -9  12 0.38546 1.25699   7
  -4  -9  12 -0.6930 0.98452   5
   5   9 -12 16.0016 2.02453   7
  -5  -9 -12 15.6014 1.92268   5
  -5   9  12 15.9268 2.10367   3
  -5  -9  12 18.5951 2.98340   1
   5   9  12 17.2257 2.10856   7
  -5  -9  12 18.0479 2.17354   5
   6   9 -12 4.82970 1.24476   7
  -6   9  12 7.41859 1.41333   3
  -6  -9 -12 5.15478 1.22192   5
  -6  -9  12 4.69419 1.11067   5
   0 -10  12 6.80702 2.41791   7
   0  10 -12 8.23814 2.71718   2
   1  10 -12 58.3084 5.57423   2
  -1 -10 -12 46.9954 5.95766   5
   1 -10  12 59.9578 5.49179   7
  -1 -10  12 47.0275 4.99783   1
  -1  10 -12 50.1200 5.13377   2
  -1 -10  12 43.5950 4.63470   7
   2  10 -12 0.74985 0.82417   2
   2 -10  12 0.47950 1.21863   7
  -2  10  12 0.32380 1.59356   3
  -2 -10 -12 0.59385 1.17268   5
  -2  10 -12 0.44014 1.05330   2
  -2 -10  12 -1.2698 0.99230   1
   2  10  12 1.37825 1.37341   7
  -2 -10  12 0.87136 1.04333   7
  -3  10  12 9.71884 2.45741   3
   3  10 -12 6.57922 1.93315   2
  -3 -10 -12 7.41926 2.26167   5
  -3 -10  12 7.80794 2.93263   5
  -3 -10  12 13.2161 2.44641   7
  -3 -10  12 18.9125 3.18348   1
   3  10  12 11.4152 2.57218   7
   4  10 -12 16.4644 2.53019   2
  -4 -10 -12 17.0275 2.12923   5
   4  10 -12 14.3540 2.27229   7
   4  10  12 12.7110 2.04963   7
  -4 -10  12 12.6584 2.12867   5
  -4 -10  12 13.1186 2.19313   7
  -4 -10  12 18.0017 3.08258   1
  -5 -10 -12 1.49549 0.56249   5
   5  10 -12 1.70131 0.90143   2
  -5  10  12 0.22464 0.75420   3
   5  10 -12 1.55076 0.72266   7
  -5 -10  12 6.59585 1.31410   5
   0 -11  12 2.65804 0.96506   7
   0  11 -12 1.64325 0.99484   2
   1  11 -12 17.7440 2.67606   2
  -1  11  12 16.6352 3.05461   3
   1 -11  12 17.8651 2.49552   7
  -1 -11  12 14.4899 2.39435   7
  -1  11 -12 16.2676 2.84192   2
  -2  11  12 21.1191 3.03940   3
   2  11 -12 20.7372 2.76786   2
  -2 -11 -12 24.1624 2.90412   5
   2 -11  12 22.5677 2.67087   7
  -2 -11  12 22.4636 4.66389   1
  -2 -11  12 25.6039 2.90415   7
  -2  11 -12 25.0157 3.51003   2
  -3  11  12 48.5298 4.32812   3
  -3 -11 -12 55.5712 4.38295   5
   3  11 -12 38.8242 4.39844   2
  -3 -11  12 51.1032 4.70605   7
   3  11  12 53.8079 4.83916   7
  -3 -11  12 56.8970 4.87497   5
  -3 -11  12 53.0221 5.59240   1
  -4 -11 -12 0.31616 0.55853   5
   4  11 -12 -0.4472 0.79496   2
  -4  11  12 1.08407 0.80339   3
   4  11  12 0.35028 0.70145   7
  -4 -11  12 0.34124 0.63299   5
   0 -12  12 6.17575 1.57677   7
   0  12  12 9.75318 1.93602   3
   0  12 -12 8.12720 2.33330   2
   1 -12  12 18.1684 2.15044   7
   1  12 -12 17.6217 2.46357   2
  -1  12  12 19.3252 2.49216   3
  -1 -12  12 18.7074 2.09495   7
  -1  12 -12 17.9346 3.04786   2
   2  12 -12 0.10793 0.74643   2
  -2 -12 -12 0.80093 0.85050   5
  -2  12  12 -1.0295 0.85887   3
   2 -12  12 -0.0352 0.75227   7
  -2  12 -12 5.76911 3.15878   2
  -3  12  12 18.3674 2.22350   3
  -3 -12 -12 20.2478 2.18776   5
   3  12 -12 18.3883 2.52850   2
  -3 -12  12 17.3620 1.94263   7
  -3 -12  12 16.6712 2.32794   5
   0  13 -12 6.64786 2.17297   2
   0  13  12 0.06608 0.90549   3
   0 -13  12 1.53664 0.59862   7
   1  13 -12 7.81318 2.02688   2
  -1  13  12 4.82798 1.51100   3
   1  13  12 5.15543 1.55127   3
  -1 -13  12 7.52960 1.19874   7
   0   0  13 0.45516 0.68278   6
   1   0  13 4133.57 318.260   6
   1   0  13 3954.93 318.621   4
  -1   0  13 4021.04 318.297   6
   2   0  13 421.041 33.2911   6
  -2   0  13 414.088 33.4156   6
   3   0  13 7.96236 2.22934   4
   3   0  13 8.98678 1.90900   6
   4   0  13 -0.3766 1.47261   4
  -5   0  13 35.0385 4.32556   5
  -5   0  13 34.2538 4.57776   3
  -6   0  13 34.6853 4.06973   3
   6   0 -13 40.1221 4.65528   2
   7   0 -13 0.74385 1.13857   2
  -7   0  13 -0.0259 1.13073   3
  -8   0  13 0.37442 0.67684   3
   0   1  13 3.09902 1.23729   6
   0   1  13 2.86515 1.06599   4
  -1   1  13 596.660 46.6711   6
   1  -1  13 553.682 46.5663   6
  -1   1  13 609.592 46.6557   4
   1   1  13 625.184 48.4489   6
   1   1  13 594.280 48.3976   4
   2  -1  13 230.761 17.4507   4
  -2   1  13 192.361 17.4604   6
   2  -1  13 221.136 17.3280   6
  -2  -1  13 228.664 19.6694   1
  -2  -1  13 240.531 19.8132   6
   2   1  13 277.044 19.7916   4
   2   1  13 229.733 19.6597   6
   3  -1  13 67.3822 6.24100   4
   3  -1  13 70.0265 5.97446   6
  -3  -1  13 71.6710 6.55042   1
   3   1  13 73.5145 6.42204   6
  -3  -1  13 71.3052 6.83379   6
   4  -1  13 0.86945 1.64080   4
   4   1  13 0.92108 1.61352   4
  -4  -1  13 1.31535 0.99023   1
   5   1 -13 27.7555 3.97033   2
  -5   1  13 34.3463 3.90309   5
  -5  -1  13 39.8648 4.54108   3
  -5  -1  13 35.8474 4.26454   5
   6   1 -13 13.8670 3.37926   2
  -6   1  13 18.6770 2.99401   3
  -6  -1  13 14.1529 3.06960   3
  -6  -1  13 18.5163 2.96223   5
  -7   1  13 10.1740 2.36593   3
   7   1 -13 8.32699 2.77560   2
   7  -1 -13 7.50985 2.74898   2
  -7  -1  13 10.4855 2.34083   3
  -8   1  13 1.17597 0.65289   3
  -8  -1  13 -1.1644 0.65108   3
   0   2  13 351.078 30.0196   4
   0   2  13 378.090 30.4557   6
   0  -2  13 400.241 30.2069   6
   0  -2  13 380.419 30.1251   1
  -1   2  13 115.542 10.2408   4
  -1   2  13 124.861 10.6010   6
   1  -2  13 141.534 10.4978   6
   1   2  13 121.401 10.9019   6
  -1  -2  13 132.815 10.8975   1
  -1  -2  13 126.503 10.9662   6
   1   2  13 147.683 10.8971   4
  -2   2  13 135.245 11.5666   6
   2  -2  13 141.739 11.3543   6
  -2  -2  13 143.905 10.7738   1
   2   2  13 134.220 10.7811   6
  -2  -2  13 118.925 10.8912   6
   2   2  13 119.427 10.7323   4
   3  -2  13 176.801 14.3199   6
   3  -2  13 177.424 14.6464   4
   3   2  13 143.327 13.5058   4
   3   2  13 178.520 13.6202   6
  -3  -2  13 179.902 13.5071   1
  -3  -2  13 149.336 13.7800   6
   4  -2  13 34.2759 4.56002   4
   4   2 -13 31.3714 3.83108   2
  -4  -2  13 23.5869 3.37900   1
   4   2  13 26.9270 4.07374   4
  -5   2  13 12.9003 3.07494   5
  -5   2  13 11.7837 3.18806   3
   5   2 -13 11.3761 2.86473   2
  -5  -2  13 11.3668 2.89143   5
  -5  -2  13 10.3909 3.47438   3
  -5  -2  13 17.0351 3.71477   1
  -6   2  13 10.5795 2.73993   3
   6   2 -13 6.68117 2.90223   2
  -6  -2  13 5.39827 1.26898   5
  -6  -2  13 8.40913 2.58315   3
   7   2 -13 0.53766 1.06620   2
  -7   2  13 1.00287 1.07073   3
   7  -2 -13 4.98018 2.65975   2
  -7  -2  13 3.05307 1.10397   3
  -8   2  13 2.08386 0.69767   3
   8   2 -13 -1.2212 1.44645   7
  -8  -2  13 2.11051 0.74022   3
   0  -3  13 121.087 9.60977   6
   0   3  13 117.199 9.61549   6
   0   3  13 109.480 9.44748   4
   0  -3  13 110.120 9.52127   1
   1  -3  13 69.1597 5.57195   6
  -1   3  13 55.2315 6.48340   6
   1   3  13 79.2345 6.30476   4
   1   3  13 79.5494 6.41664   6
  -1  -3  13 57.3133 6.37386   6
  -2   3  13 155.327 11.8630   6
   2  -3  13 125.972 11.4203   6
   2   3  13 107.734 10.3135   6
  -2  -3  13 129.626 10.2735   1
   2   3  13 131.134 10.5051   4
   3  -3  13 29.3944 3.71253   4
   3   3 -13 36.2108 3.92266   2
  -3  -3  13 42.2194 5.55664   6
  -3  -3  13 40.6712 4.34088   1
   3   3  13 42.7496 4.51224   4
   4  -3  13 23.7593 4.03140   4
   4   3 -13 16.6687 3.08984   2
   4   3  13 28.8082 4.85210   4
  -4  -3  13 19.8389 3.70618   5
  -4  -3  13 21.6276 3.26021   1
  -5   3  13 9.88081 3.03018   3
  -5  -3 -13 10.0458 2.71083   5
   5   3 -13 10.4921 2.90025   2
  -5  -3  13 11.2736 2.92047   5
   5   3  13 9.60448 3.11596   7
  -5  -3  13 7.29841 3.35515   1
   6   3 -13 -0.6196 0.97630   2
  -6   3  13 0.79993 1.31960   3
  -6  -3  13 6.07366 2.45480   3
   6   3  13 7.35993 3.16229   7
  -7   3  13 5.65324 2.12482   3
   7   3 -13 5.65519 2.85897   2
  -7  -3  13 8.81623 1.94352   3
   8   3 -13 -1.6658 0.97494   7
  -8   3  13 3.98794 1.35861   3
  -8  -3  13 0.24416 0.90151   3
   0  -4  13 15.2813 2.22153   1
   0   4  13 13.2467 2.40221   6
   0  -4  13 13.2065 2.44643   6
   1  -4  13 199.481 16.6493   6
  -1   4  13 191.904 16.7867   6
   1  -4  13 221.510 16.6592   1
  -1  -4  13 180.130 16.2538   6
   1   4  13 191.862 16.2528   6
  -1  -4  13 199.879 16.1037   1
   1   4  13 216.148 16.1945   4
   2  -4  13 27.6364 3.28417   6
   2   4 -13 33.5276 3.67599   2
  -2  -4  13 28.9353 4.05782   6
   2   4  13 23.3362 3.47024   4
  -2  -4  13 31.0107 3.29535   1
   3   4 -13 163.626 13.6503   2
  -3  -4  13 243.466 20.6455   1
   3   4  13 263.058 20.8934   4
  -4   4  13 36.5259 5.99183   5
  -4  -4 -13 35.5978 3.81750   5
   4   4 -13 29.5805 3.74356   2
  -4   4  13 26.1297 4.36812   3
  -4  -4  13 33.9151 3.87025   1
  -4  -4  13 34.5225 3.98811   5
   4   4  13 22.7559 3.90925   7
  -5  -4 -13 105.217 8.89544   5
   5   4 -13 104.853 9.23796   2
  -5   4  13 104.220 9.18925   3
   5   4  13 104.942 9.13638   7
  -5  -4  13 105.277 9.11791   5
  -5  -4  13 104.322 9.26475   1
   6   4 -13 10.0913 3.28164   2
  -6   4  13 10.3250 2.78770   3
  -6  -4  13 17.0108 3.23536   1
  -6  -4  13 10.6566 2.35479   5
  -6  -4  13 7.76330 3.07356   3
   6   4  13 9.78053 2.92269   7
   7   4 -13 5.83481 1.66517   7
  -7   4  13 7.53784 1.77669   3
   7   4 -13 3.94323 1.24238   2
  -7  -4  13 8.21976 1.48063   5
  -7  -4  13 6.01033 1.88800   3
   7   4  13 4.66584 1.07095   7
  -8   4  13 0.14791 0.62062   3
   8   4 -13 0.22372 0.66397   7
  -8  -4  13 1.55479 0.72982   3
   0  -5  13 36.5909 4.29170   1
   0   5  13 49.3302 5.00183   6
   0  -5  13 51.0030 4.82023   6
   0   5 -13 43.0633 4.57791   2
   1  -5  13 111.461 9.78974   6
   1   5 -13 116.944 9.79575   2
   1  -5  13 123.813 9.73395   1
  -1   5  13 104.216 10.0843   6
   1   5  13 106.636 9.87905   4
  -1  -5  13 101.297 8.52019   1
   1   5  13 105.451 9.01951   6
  -1  -5  13 83.2086 8.81291   6
   2   5 -13 27.1170 3.22907   2
   2  -5  13 20.7347 2.96375   1
   2  -5  13 19.6505 3.26720   6
   2   5  13 24.2917 3.99694   4
  -2  -5  13 25.6270 3.14987   1
   3   5 -13 74.8603 6.79140   2
   3  -5  13 71.2075 6.76990   1
  -3  -5 -13 75.8585 6.71538   5
  -3  -5  13 92.0557 7.87319   1
   3   5  13 81.0647 7.72124   7
  -4  -5 -13 139.051 12.4269   3
  -4  -5 -13 138.526 12.3529   5
  -4   5  13 152.379 12.4743   5
   4   5 -13 150.818 12.5968   2
  -4   5  13 163.251 12.6861   3
  -4  -5  13 165.102 13.3111   5
  -4  -5  13 150.765 13.3028   1
   5   5 -13 30.0743 4.20925   2
  -5  -5 -13 37.2598 3.78796   5
  -5   5  13 36.7541 4.13332   3
  -5  -5 -13 38.4722 4.23580   3
  -5  -5  13 36.7492 4.11143   5
   5   5  13 38.4566 4.16317   7
  -5  -5  13 38.5616 4.36316   1
  -6  -5 -13 8.98051 2.21540   5
   6   5 -13 12.3227 2.67535   2
  -6   5  13 7.39788 2.65073   3
  -6  -5 -13 10.2424 2.73623   3
  -6  -5  13 11.0455 2.97893   3
  -6  -5  13 11.6142 3.15171   1
  -6  -5  13 12.8809 2.27559   5
   6   5  13 12.0383 2.66084   7
   7   5 -13 16.5861 2.11023   7
  -7   5  13 20.4753 2.29568   3
  -7  -5  13 19.0719 1.89979   5
   7   5  13 15.8754 2.24416   7
  -7  -5  13 13.5300 2.10836   3
   0   6  13 15.9344 4.36509   6
   0  -6  13 18.1090 2.83128   1
   0   6 -13 18.0728 3.12006   2
   1  -6  13 69.0235 6.76817   1
   1   6 -13 81.8316 6.84760   2
  -1  -6  13 65.2173 5.92277   1
   1   6  13 53.3599 6.67282   4
  -1   6 -13 71.7756 6.17949   2
   2  -6  13 6.20373 2.52986   1
  -2  -6  13 7.42121 2.45668   1
   2   6  13 8.36645 4.65680   4
   2   6  13 2.93895 1.89571   7
  -3   6  13 75.3706 7.35877   3
  -3  -6 -13 83.4510 7.04016   5
   3  -6  13 74.5354 7.27507   1
  -3  -6  13 77.5407 8.08317   5
  -3  -6  13 85.5666 7.94096   7
  -3  -6  13 91.5448 7.74650   1
   3   6  13 84.6551 7.58061   7
  -4  -6 -13 111.415 9.19672   3
  -4  -6 -13 104.623 9.16521   5
  -4   6  13 114.611 9.57510   3
   4   6 -13 100.685 9.38400   2
  -4  -6  13 109.585 9.34019   1
   4   6  13 104.879 9.24928   7
  -4  -6  13 109.737 9.43060   5
  -5  -6 -13 99.5373 7.96201   3
  -5  -6 -13 92.7861 7.84722   5
  -5   6  13 90.1207 8.08359   3
   5   6 -13 83.7537 8.15944   2
  -5  -6  13 95.1161 8.75292   1
   5   6  13 110.436 8.59436   7
  -5  -6  13 90.8652 8.48213   5
   6   6 -13 9.71365 2.13076   7
   6   6 -13 10.3707 2.43719   2
  -6  -6 -13 13.4349 2.18395   5
  -6   6  13 11.8465 2.40411   3
  -6  -6 -13 13.0067 2.80589   3
   6   6  13 14.7509 2.44425   7
  -6  -6  13 14.5305 2.36098   5
   7   6 -13 -0.3605 0.60806   7
  -7   6  13 -0.5330 0.70781   3
   7   6  13 -0.7485 0.71070   7
   0   7 -13 22.1086 3.28749   2
   0  -7  13 25.4016 3.58308   7
   0  -7  13 19.2842 3.08124   1
   1   7 -13 3.45526 1.53323   2
   1  -7  13 5.02177 2.55308   1
   1  -7  13 3.93414 1.83060   7
  -1  -7 -13 1.22242 1.68687   5
  -1  -7  13 2.40393 1.48135   7
  -1  -7  13 3.07828 1.00974   1
  -1   7 -13 2.39617 1.07695   2
  -2   7  13 54.1543 5.77771   3
   2  -7  13 51.3976 5.50745   1
  -2  -7 -13 45.3201 5.39820   5
   2   7 -13 54.3412 5.71411   7
   2   7 -13 56.7068 5.36201   2
  -2  -7  13 45.8188 5.01598   1
  -2  -7  13 53.0534 5.12810   7
  -2  -7  13 42.8030 6.45127   5
   3   7 -13 6.41059 2.81135   2
  -3   7  13 9.29052 3.13236   3
   3   7 -13 7.38637 2.82946   7
  -3  -7  13 11.9035 3.39966   5
  -3  -7  13 4.97728 1.58991   7
   3   7  13 7.01881 2.43430   7
  -3  -7  13 6.75029 2.98528   1
  -4   7  13 3.00751 1.66590   3
   4   7 -13 3.21698 1.29514   7
   4   7 -13 0.80776 1.06162   2
  -4  -7 -13 6.02458 2.23724   5
  -4  -7  13 2.68069 0.92885   1
   4   7  13 2.35730 1.11704   7
  -4  -7  13 1.18806 1.12484   5
  -5  -7 -13 0.74175 0.88002   5
   5   7 -13 -0.0420 0.92105   7
  -5   7  13 0.91147 1.04773   3
   5   7 -13 0.47702 0.89192   2
  -5  -7  13 0.14549 0.87413   1
   5   7  13 0.18031 0.99323   7
  -5  -7  13 1.17576 0.91953   5
  -6  -7 -13 6.68521 1.47911   5
   6   7 -13 4.33236 1.96158   2
  -6   7  13 8.22284 1.74682   3
   6   7 -13 7.20487 1.53030   7
   6   7  13 4.75639 1.55806   7
  -6  -7  13 6.37457 1.40984   5
  -7   7  13 3.60123 1.29983   3
   7   7 -13 4.01834 1.14566   7
  -7  -7  13 2.24960 0.58448   5
   7   7  13 3.86319 1.33833   7
   0   8 -13 29.0553 3.49894   2
   0  -8  13 22.5677 3.80873   1
   0  -8  13 30.1356 3.89855   7
   1  -8  13 1.76169 1.42453   7
  -1  -8 -13 0.47370 1.47443   5
   1   8 -13 1.95799 1.09949   2
   1  -8  13 1.07086 1.08997   1
  -1  -8  13 1.13498 1.02074   1
   1   8  13 3.21110 1.59839   7
  -1  -8  13 2.13116 1.27808   7
  -1   8 -13 1.78098 1.08524   2
   2  -8  13 13.4208 3.65448   7
   2   8 -13 8.73367 2.80059   2
  -2  -8 -13 8.09170 2.85257   5
  -2   8  13 10.9748 3.36403   3
   2   8 -13 11.0950 3.30658   7
  -2  -8  13 7.86390 3.07147   1
  -2  -8  13 9.75747 4.31997   5
  -2   8 -13 8.57375 3.43894   2
  -2  -8  13 10.3226 2.83935   7
   2   8  13 12.2700 2.79299   7
   3   8 -13 0.08437 1.03109   2
  -3   8  13 1.95780 1.48365   3
   3   8 -13 1.45766 1.15027   7
  -3  -8 -13 0.95247 0.93692   5
   3   8  13 0.20277 1.08480   7
  -3  -8  13 0.40008 1.25367   7
  -3  -8  13 -0.1843 1.29777   5
  -3  -8  13 0.56335 0.87510   1
   4   8 -13 0.68886 0.99871   7
  -4   8  13 -0.7001 1.47180   3
  -4  -8 -13 1.14087 0.93803   5
  -4  -8  13 0.46254 1.34853   7
  -4  -8  13 0.14360 0.83276   1
  -4  -8  13 0.09415 1.01650   5
   4   8  13 0.11802 1.00164   7
  -5   8  13 74.2324 6.83051   3
   5   8 -13 78.3139 6.83978   2
  -5  -8 -13 76.4357 6.74491   5
   5   8 -13 82.5885 6.81835   7
  -5  -8  13 86.5527 8.83694   1
   5   8  13 89.6717 7.27983   7
  -5  -8  13 77.1340 7.29118   5
  -6   8  13 17.9907 2.02646   3
   6   8 -13 17.9903 1.93143   7
  -6  -8 -13 15.0580 1.89014   5
  -6  -8  13 10.0565 3.33100   1
   6   8  13 10.8894 1.75818   7
  -6  -8  13 13.2768 1.64560   5
   0  -9  13 29.9015 3.88142   1
   0  -9  13 26.7770 4.16580   7
   0   9 -13 33.5061 4.02656   2
   1   9 -13 18.6302 3.11508   2
   1  -9  13 19.8113 3.12546   7
   1  -9  13 13.7970 3.31934   1
  -1  -9 -13 19.3878 3.79529   5
  -1  -9  13 25.8865 3.22474   1
  -1   9 -13 22.4903 3.65518   2
  -1  -9  13 20.1589 3.20482   7
   1   9  13 28.4850 3.92802   7
  -2   9  13 24.4613 3.73381   3
  -2  -9 -13 15.0526 3.31103   5
   2  -9  13 22.8999 3.60833   7
   2   9 -13 21.5531 3.17420   2
  -2   9 -13 22.9833 3.71206   2
  -2  -9  13 25.9144 4.45005   5
  -2  -9  13 18.0221 3.15715   7
   2   9  13 18.0483 3.19956   7
  -2  -9  13 22.9102 3.18703   1
  -3   9  13 35.1518 3.82578   3
  -3  -9 -13 27.5132 3.53566   5
   3   9 -13 26.8783 3.72257   7
  -3  -9  13 23.3044 3.53247   1
   3   9  13 33.9719 3.52336   7
  -3  -9  13 29.6303 3.66047   7
  -3  -9  13 33.1897 3.94937   5
   4   9 -13 7.98970 2.28686   2
  -4   9  13 11.4896 2.76788   3
   4   9 -13 11.7169 2.42263   7
  -4  -9 -13 12.2037 2.27481   5
   4   9  13 12.5623 2.37105   7
  -4  -9  13 11.7324 2.56271   5
  -4  -9  13 11.3349 2.85943   1
  -4  -9  13 14.2424 3.35360   7
   5   9 -13 3.16998 0.80852   7
   5   9 -13 1.90655 0.90200   2
  -5   9  13 4.48055 1.49844   3
  -5  -9  13 2.75138 1.05834   1
  -5  -9  13 6.62851 1.42000   5
   5   9  13 3.53354 1.36618   7
   6   9 -13 3.29091 1.20376   7
  -6  -9 -13 4.57458 1.38082   5
  -6   9  13 5.79425 1.26076   3
  -6  -9  13 2.42483 1.06111   5
   0 -10  13 35.0301 4.34969   7
   0 -10  13 48.8857 4.76955   1
   0  10 -13 43.3782 4.68422   2
  -1 -10 -13 48.9916 5.43952   5
   1 -10  13 43.7055 4.84841   7
  -1  10  13 53.9450 5.10078   3
  -1  10 -13 43.5293 4.31271   2
  -1 -10  13 40.4534 4.21135   7
  -1 -10  13 34.9650 4.68225   1
   2  10 -13 62.6539 5.37212   2
  -2  10  13 56.3082 5.48166   3
  -2 -10 -13 45.0496 5.49836   5
   2 -10  13 57.4763 5.42934   7
  -2  10 -13 53.8140 5.00545   2
  -2 -10  13 37.4207 5.00577   1
   2  10  13 46.6415 4.85108   7
  -2 -10  13 48.5973 4.63791   7
  -3  10  13 62.3745 5.51788   3
   3  10 -13 58.5832 5.36546   2
  -3 -10 -13 54.4840 5.47929   5
  -3 -10  13 50.8836 7.33471   1
   3  10  13 63.9763 5.60155   7
  -3 -10  13 64.8508 5.60360   7
  -3 -10  13 60.1318 5.82041   5
   4  10 -13 3.17551 0.91202   7
  -4 -10 -13 4.32658 1.43150   5
  -4  10  13 4.65520 1.72622   3
   4  10 -13 5.47704 1.89153   2
  -4 -10  13 3.89719 1.66668   5
  -4 -10  13 6.23393 1.88162   7
  -4 -10  13 2.84405 1.08076   1
   4  10  13 3.34111 1.49899   7
   5  10 -13 8.61934 1.56857   7
  -5 -10 -13 7.97458 1.31575   5
   5  10 -13 6.88483 2.10819   2
  -5  10  13 8.94519 1.48663   3
   5  10  13 8.24228 1.44600   7
  -5 -10  13 10.4495 1.43396   5
   0 -11  13 1.54806 0.93658   7
   0  11 -13 1.88610 0.96182   2
   1 -11  13 6.57065 2.05919   7
   1  11 -13 6.37338 2.05815   2
  -1  11  13 3.58916 1.55665   3
  -1 -11  13 4.73493 1.74659   7
  -1  11 -13 2.95818 1.06749   2
  -2  11  13 3.36016 1.35649   3
  -2 -11 -13 2.78956 0.94945   5
   2 -11  13 5.39659 1.74908   7
  -2 -11  13 9.94746 4.03176   1
  -2  11 -13 6.61794 2.77781   2
  -3 -11 -13 39.9676 3.53505   5
   3  11 -13 32.6362 3.67452   2
  -3  11  13 38.9905 3.56798   3
  -3 -11  13 43.5902 4.73142   1
  -3 -11  13 43.0161 3.80621   7
  -3 -11  13 43.2810 3.95790   5
   3  11  13 36.7717 3.85729   7
  -4  11  13 2.08178 0.76973   3
  -4 -11 -13 0.43970 0.56515   5
   4  11 -13 -0.6598 0.78657   2
   4  11  13 0.10257 0.71615   7
  -4 -11  13 0.16156 0.61752   5
   0  12 -13 15.8352 2.55240   2
   0  12  13 11.7951 2.06895   3
   0 -12  13 9.03476 1.74386   7
   1 -12  13 0.56817 0.67591   7
  -1  12  13 1.30413 0.87004   3
   1  12 -13 0.72728 0.73524   2
  -1  12 -13 -1.0916 1.02261   2
  -1 -12  13 0.55405 0.59811   7
  -2 -12 -13 2.79206 0.88579   5
   2 -12  13 2.25803 0.81681   7
   2  12 -13 2.47946 0.84444   2
  -2  12 -13 15.1783 3.39519   2
  -3  12  13 3.41802 1.45660   3
  -3 -12 -13 1.77019 0.67027   5
   3  12 -13 2.31209 0.82395   2
  -3 -12  13 3.01656 0.93717   5
  -3 -12  13 4.29517 1.28904   7
   0  13 -13 -0.7415 0.87360   2
   0  13  13 1.80696 0.82683   3
   0   0  14 3259.59 257.137   6
   1   0  14 22.2171 2.43595   4
  -1   0  14 20.0173 2.58222   6
   1   0  14 26.0859 2.60723   6
   2   0  14 54.4740 4.77803   6
  -2   0  14 50.9297 5.08708   6
  -2   0  14 51.4036 5.06277   1
   2   0  14 53.2591 4.86261   4
   3   0  14 16.1097 2.64164   6
   3   0  14 16.3352 2.84521   4
   4   0  14 7.17740 3.44086   4
  -5   0  14 47.0146 5.46085   3
  -5   0  14 51.8911 5.11001   5
  -6   0  14 3.51560 1.42435   3
   6   0 -14 8.52381 3.03107   2
  -6   0  14 3.30287 1.31690   5
  -7   0  14 0.90884 1.12953   3
   7   0 -14 1.32246 1.10263   2
  -8   0  14 -0.0742 0.65207   3
   0  -1  14 1417.24 126.538   6
   0   1  14 1704.56 126.491   4
   0   1  14 1683.77 126.638   6
  -1   1  14 437.206 34.9819   4
   1  -1  14 444.156 35.1396   6
  -1  -1  14 492.859 36.6336   6
   1   1  14 414.668 36.4640   4
  -1  -1  14 496.164 36.5434   1
   1   1  14 429.285 36.5257   6
  -2   1  14 41.0176 4.42547   6
   2  -1  14 41.8458 4.05523   6
   2  -1  14 48.0622 4.23533   4
  -2  -1  14 37.0870 4.15566   6
  -2  -1  14 38.1743 4.09971   1
   2   1  14 43.7484 3.93109   6
   2   1  14 39.3037 3.97160   4
   3  -1  14 27.2884 3.12638   6
   3  -1  14 25.8332 3.29898   4
  -3  -1  14 24.3163 4.29078   6
   3   1  14 28.0549 3.38706   6
  -3  -1  14 27.7715 3.49888   1
   3   1  14 23.3852 3.20590   4
   4  -1  14 1.02448 1.90065   4
   4   1  14 0.98561 3.39780   4
   5   1 -14 12.9630 2.85963   2
  -5   1  14 8.11373 2.81744   5
  -5   1  14 10.0914 3.46950   3
  -5  -1  14 15.1031 2.90418   5
  -5  -1  14 11.6898 3.41935   3
   6   1 -14 8.08008 2.87736   2
  -6   1  14 7.78930 2.75155   3
  -6  -1  14 7.75520 2.78021   3
  -6  -1  14 8.19370 2.60839   5
   7   1 -14 17.1034 3.01383   2
  -7   1  14 15.6987 2.65422   3
   7  -1 -14 11.6284 2.87754   2
  -7  -1  14 16.4412 2.46782   3
  -8   1  14 11.1712 1.62844   3
  -8  -1  14 11.6182 1.73078   3
   0   2  14 2.61435 0.92239   4
   0   2  14 4.49864 1.60900   6
   0  -2  14 2.04520 0.93754   6
   0  -2  14 0.87639 0.63317   1
  -1   2  14 545.840 40.6267   6
   1  -2  14 470.482 40.4445   6
   1   2  14 480.157 33.3676   6
  -1  -2  14 352.234 33.1389   1
  -2   2  14 24.1070 3.39584   6
   2  -2  14 23.8726 2.78263   6
  -2  -2  14 21.9623 2.79964   1
   2   2  14 19.3346 2.80265   6
  -2  -2  14 21.0583 3.11003   6
   3   2 -14 5.00262 2.42013   2
   3  -2  14 0.67807 1.01873   4
   3   2  14 1.70300 1.63562   6
  -3  -2  14 7.72842 3.41487   6
  -3  -2  14 1.46353 1.16735   1
   3   2  14 1.00009 1.45529   4
   4   2 -14 211.151 17.5757   2
   4  -2  14 215.598 18.0740   4
  -4  -2  14 226.085 18.1384   1
  -4  -2  14 233.347 18.1459   5
   4   2  14 203.799 18.8750   4
   5   2 -14 0.85864 0.94081   2
  -5   2  14 1.57191 1.41520   3
  -5   2  14 0.96236 1.23088   5
  -5  -2  14 0.96574 1.19015   5
  -5  -2  14 1.84873 1.41361   1
   6   2 -14 29.4392 4.02901   2
  -6   2  14 26.0188 3.62220   3
  -6  -2  14 24.4227 3.52148   3
  -6  -2  14 26.6909 3.22356   5
  -7   2  14 25.6414 3.16997   3
   7   2 -14 27.6498 3.66082   2
  -7  -2  14 29.1803 2.78477   3
   7  -2 -14 18.8498 3.28726   2
   8   2 -14 0.65209 0.80472   7
  -8   2  14 0.69863 0.64511   3
  -8  -2  14 1.35307 0.90225   3
   0  -3  14 67.1863 6.44178   1
   0   3  14 82.5359 6.65501   6
   0  -3  14 74.0501 6.58523   6
   1  -3  14 53.8587 5.14285   6
  -1   3  14 58.7094 5.40117   6
  -1  -3  14 44.7193 4.77169   1
  -1  -3  14 60.1763 5.07398   6
   1   3  14 48.6031 4.85497   6
  -2   3  14 22.7601 3.51877   6
   2  -3  14 21.1889 2.65642   6
   2   3 -14 22.0517 3.36889   2
   2   3  14 20.7792 3.12426   4
  -2  -3  14 24.1731 2.87917   1
   2   3  14 23.2293 3.25783   6
  -2  -3  14 26.9352 3.87221   6
   3   3 -14 6.17737 2.47547   2
   3  -3  14 5.83900 2.45279   4
   3   3  14 2.47684 1.92417   4
  -3  -3  14 9.54244 2.48383   1
  -3  -3  14 5.10453 3.54918   6
  -4   3  14 113.397 11.0690   3
   4   3 -14 137.263 11.0270   2
  -4  -3 -14 131.798 10.7834   5
  -4  -3  14 127.060 10.8605   1
   4   3  14 125.154 10.9144   7
  -4  -3  14 127.680 10.9121   5
  -5  -3 -14 28.3256 3.64253   5
   5   3 -14 37.1468 4.15847   2
  -5   3  14 31.2273 4.04750   3
   5   3  14 27.7993 3.86700   7
  -5  -3  14 27.6519 4.52248   1
  -5  -3  14 35.3271 3.91106   5
  -6   3  14 2.28673 1.36509   3
   6   3 -14 6.49344 2.81453   2
  -6  -3  14 5.50051 2.16744   5
  -6  -3  14 3.23292 1.46179   3
   6   3  14 6.62382 2.89306   7
  -7   3  14 10.8372 1.96343   3
   7   3 -14 10.3531 2.89354   2
  -7  -3  14 8.20381 2.06399   3
   7  -3 -14 12.9557 2.81846   2
   8   3 -14 -1.0266 0.69885   7
  -8   3  14 0.58752 0.66755   3
   0   4  14 252.946 19.7356   4
   0  -4  14 248.890 19.8889   6
   0   4  14 229.168 19.9269   6
   1   4 -14 21.9639 3.31671   2
   1  -4  14 28.7848 3.10265   6
   1  -4  14 18.3859 3.01057   1
   1   4  14 34.3814 3.81019   6
  -1  -4  14 29.9470 3.89196   6
  -1  -4  14 21.7304 3.91161   1
   1   4  14 29.0894 3.58378   4
   2  -4  14 147.472 10.6154   6
   2   4 -14 104.849 10.6102   2
  -2  -4  14 128.766 12.3463   6
   2   4  14 152.388 12.0487   4
   3   4 -14 38.7092 4.22800   2
   3   4  14 40.6643 5.30483   4
  -3  -4  14 40.3207 4.40824   1
  -4  -4 -14 99.3766 8.13774   5
  -4   4  14 74.5794 8.31405   3
  -4   4  14 87.8769 8.23495   5
   4   4 -14 106.722 8.35052   2
  -4  -4  14 88.9476 8.27235   1
  -4  -4  14 95.7569 8.33119   5
   4   4  14 93.7044 8.18565   7
   5   4 -14 24.7018 3.42993   2
  -5  -4  14 24.6898 3.70533   1
   5   4  14 17.2559 4.84732   7
   6   4 -14 41.8816 4.39728   2
  -6   4  14 41.4189 4.53681   3
   6   4  14 37.7436 4.45252   7
  -6  -4  14 45.5402 6.14681   3
  -6  -4  14 42.4067 4.22312   5
  -6  -4  14 44.7014 4.86710   1
   7   4 -14 7.69723 1.64762   7
  -7   4  14 7.12320 1.75370   3
   7   4 -14 8.22822 2.74419   2
   7   4  14 9.32273 2.16804   7
  -7  -4  14 8.30727 1.51213   5
  -7  -4  14 4.95730 1.90429   3
   0   5  14 29.7607 4.24534   6
   0   5 -14 28.3867 3.55092   2
   0  -5  14 23.0073 3.17582   1
   1  -5  14 77.2214 6.86304   1
  -1   5  14 87.5757 8.05812   6
   1   5 -14 67.7691 6.92511   2
  -1  -5  14 86.5738 7.59694   1
   2   5 -14 29.2537 3.73093   2
   2  -5  14 30.0250 3.47216   1
   2   5  14 33.7549 4.82611   4
  -2  -5  14 32.3387 3.78384   1
   3   5 -14 6.75501 2.44686   2
  -3  -5 -14 8.63941 2.60270   5
   3  -5  14 7.89198 2.82841   1
  -3   5  14 4.79269 2.44511   3
  -3  -5  14 3.05982 1.86807   7
   3   5  14 9.95406 2.64269   7
  -3  -5  14 3.70763 1.17083   1
  -3  -5  14 4.33311 1.65360   5
  -4   5  14 63.3126 6.51092   3
  -4  -5 -14 62.5121 6.09641   5
  -4   5  14 65.1270 6.23904   5
   4   5 -14 64.3432 6.23387   2
   4  -5  14 72.6948 6.47715   1
  -4  -5  14 59.0231 6.08846   1
   4   5  14 65.2532 5.86720   7
  -4  -5  14 62.4567 6.21578   5
   5   5 -14 13.1902 3.09458   2
  -5   5  14 16.1249 2.92838   3
  -5  -5 -14 11.2312 2.40193   5
  -5  -5 -14 10.6927 3.99620   3
   5   5  14 14.1013 2.83311   7
  -5  -5  14 14.0515 2.77748   5
  -5  -5  14 16.4748 3.39581   1
  -6  -5 -14 1.57221 0.98894   5
  -6   5  14 0.31497 1.19921   3
   6   5 -14 0.13294 0.90423   2
  -6  -5  14 1.25605 1.12861   1
   6   5  14 1.71863 1.05480   7
  -6  -5  14 1.26093 0.86523   5
  -7   5  14 3.87188 1.56220   3
   7   5 -14 3.31719 1.34457   7
  -7  -5  14 2.00199 0.60964   5
   7   5  14 2.99274 0.87972   7
   0   6 -14 71.5554 6.94798   2
   0  -6  14 80.8927 6.95723   1
   1   6 -14 39.1850 3.82790   2
   1  -6  14 25.4720 3.74018   1
  -1   6 -14 34.8591 4.24228   2
  -1  -6  14 34.8649 3.94709   1
  -2  -6 -14 36.3791 5.22271   5
   2  -6  14 33.6382 3.93548   1
  -2   6  14 25.6287 4.60246   3
   2   6  14 28.2768 3.96182   7
   2   6  14 30.7237 6.16708   4
  -2  -6  14 30.5202 4.43197   7
  -2  -6  14 41.0986 4.18638   1
   3  -6  14 42.6376 5.05787   1
   3   6 -14 42.7686 4.78319   2
  -3  -6 -14 48.0395 4.68538   5
  -3   6  14 44.1366 4.99390   3
  -3  -6  14 39.6279 5.25085   5
  -3  -6  14 43.2388 4.57779   1
  -3  -6  14 44.2056 4.78808   7
   3   6  14 39.9198 4.45513   7
  -4  -6 -14 13.8178 2.82995   5
  -4   6  14 15.7481 3.16202   5
  -4   6  14 16.4744 3.49004   3
   4   6 -14 11.0581 2.90576   2
  -4  -6  14 17.8774 3.21210   5
  -4  -6  14 13.1096 2.59633   1
   4   6  14 12.7948 2.74357   7
  -5   6  14 29.9929 4.07991   3
  -5  -6 -14 39.6977 3.80455   5
   5   6 -14 41.9483 4.58377   2
  -5  -6  14 27.9468 3.46923   5
   5   6  14 27.1010 3.46494   7
  -5  -6  14 35.6424 3.97415   1
   6   6 -14 26.0051 2.89817   7
  -6  -6 -14 27.5741 2.67330   5
  -6   6  14 21.4386 3.13002   3
   6   6 -14 22.5516 3.16466   2
  -6  -6  14 25.3984 3.81152   1
  -6  -6  14 26.3495 3.00888   5
   6   6  14 26.0769 3.13427   7
   7   6 -14 8.26874 1.49036   7
  -7   6  14 11.1209 1.62377   3
  -7  -6  14 9.96764 1.44277   5
   7   6  14 11.7732 1.81550   7
   0  -7  14 140.901 11.7699   7
   0   7 -14 121.992 11.9048   2
   0  -7  14 150.036 11.7078   1
   1  -7  14 84.7536 7.76323   7
   1  -7  14 79.6631 7.49763   1
  -1  -7 -14 85.1154 7.81823   5
   1   7 -14 77.9983 7.41457   2
  -1  -7  14 83.1183 7.77655   1
  -1  -7  14 89.4082 7.85697   7
   2   7 -14 6.63968 2.57510   2
   2  -7  14 6.01317 2.26534   7
  -2   7  14 0.76183 1.63652   3
  -2  -7 -14 0.75931 1.22499   5
   2  -7  14 1.13957 1.08049   1
   2   7 -14 1.43249 1.58518   7
  -2  -7  14 11.7262 4.82030   5
  -2  -7  14 7.80031 2.91342   1
   3   7 -14 6.48678 2.71934   7
  -3   7  14 2.35031 1.59660   3
   3   7 -14 2.33456 1.09219   2
  -3  -7 -14 1.90769 1.10447   5
  -3  -7  14 7.53691 3.39493   5
  -3  -7  14 9.26252 2.37469   1
   4   7 -14 67.1720 6.71295   2
   4   7 -14 74.1942 6.45817   7
  -4   7  14 74.7695 6.78095   3
  -4  -7 -14 68.1267 6.41621   5
  -4  -7  14 74.2010 6.43572   5
  -4  -7  14 63.8892 6.31899   1
   4   7  14 67.1470 6.16969   7
   5   7 -14 46.6184 4.84494   2
  -5  -7 -14 49.0169 4.73700   5
   5   7 -14 59.2539 4.80134   7
  -5   7  14 48.2996 4.92695   3
  -5  -7  14 47.8279 5.08038   1
   5   7  14 48.6871 4.65473   7
  -5  -7  14 49.5417 4.66299   5
   6   7 -14 7.43764 1.96004   2
   6   7 -14 6.13640 1.52184   7
  -6   7  14 10.5035 1.76641   3
   6   7  14 4.80328 1.57486   7
  -6  -7  14 4.96443 1.34783   5
   0   8 -14 93.7133 8.82997   2
   0  -8  14 102.437 8.93906   7
   0  -8  14 108.178 9.09723   1
   1   8 -14 201.285 15.5694   2
  -1  -8 -14 158.141 15.5007   5
   1  -8  14 195.639 15.4511   7
  -1   8 -14 186.439 15.5269   2
  -1  -8  14 190.521 15.6790   1
   1   8  14 193.004 15.5495   7
  -1  -8  14 179.119 15.4624   7
   2  -8  14 4.82047 1.69976   7
  -2   8  14 3.46627 1.73277   3
  -2  -8 -14 3.29880 1.33002   5
   2  -8  14 1.79274 1.12623   1
   2   8 -14 4.99585 2.49375   2
  -2  -8  14 5.02850 2.15839   1
  -2   8 -14 3.15804 1.84889   2
   2   8  14 7.63592 2.49877   7
  -2  -8  14 6.43112 2.55425   7
  -2  -8  14 1.08104 1.89804   5
   3   8 -14 26.2183 3.80769   2
   3   8 -14 31.8505 3.76728   7
  -3   8  14 33.9581 3.88670   3
  -3  -8 -14 30.3780 3.60816   5
   3   8  14 32.7308 3.67837   7
  -3  -8  14 28.7994 3.82099   7
  -3  -8  14 31.5882 4.10430   5
  -3  -8  14 28.3170 3.60805   1
  -4  -8 -14 62.6131 5.75119   5
   4   8 -14 59.6333 5.63623   7
   4   8 -14 65.5979 5.79191   2
  -4   8  14 60.4543 5.93460   3
  -4  -8  14 63.8793 5.86081   5
   4   8  14 68.7877 5.72982   7
  -4  -8  14 55.2977 5.88429   7
  -4  -8  14 58.2032 5.85815   1
   5   8 -14 30.5423 3.35399   7
   5   8 -14 31.1082 3.33842   2
  -5   8  14 31.5570 3.44862   3
  -5  -8 -14 33.3229 3.29553   5
  -5  -8  14 32.1989 3.30388   5
  -5  -8  14 26.8440 3.75455   1
   5   8  14 27.5619 3.19712   7
   6   8 -14 21.4622 3.21320   2
  -6  -8 -14 27.1516 2.62743   5
  -6   8  14 27.9765 2.73335   3
   6   8 -14 32.0374 2.67994   7
   6   8  14 26.5274 2.60468   7
  -6  -8  14 26.7604 2.54784   5
   0   9 -14 2.63466 1.15829   2
   0  -9  14 2.82046 1.17797   7
   0  -9  14 1.63313 1.06414   1
   1   9 -14 40.1523 4.66473   2
   1  -9  14 51.3816 4.66169   7
   1  -9  14 37.6983 4.82032   1
  -1  -9  14 47.7812 5.11584   1
  -1   9 -14 56.5705 5.68735   2
  -1  -9  14 56.4735 5.22809   7
   1   9  14 51.8861 5.52434   7
  -2  -9 -14 28.6068 3.86700   5
  -2   9  14 24.5233 3.84164   3
   2  -9  14 32.9055 3.83317   7
   2   9 -14 27.3511 3.71351   2
  -2  -9  14 33.4669 3.53922   7
   2   9  14 27.8065 3.54123   7
  -2   9 -14 29.0763 4.22484   2
  -2  -9  14 20.2152 3.58054   1
  -2  -9  14 30.4248 4.74489   5
   3   9 -14 22.4995 3.13373   7
  -3   9  14 16.5768 2.93565   3
  -3  -9 -14 20.3089 2.91829   5
   3   9 -14 15.3927 2.48868   2
  -3   9  14 11.6062 2.85298   5
  -3  -9  14 22.0186 3.34565   5
  -3  -9  14 17.9385 2.93853   7
   3   9  14 16.8547 2.90134   7
  -3  -9  14 19.7457 3.16558   1
   4   9 -14 16.4682 2.53364   7
  -4   9  14 18.6626 2.85144   3
   4   9 -14 16.1972 2.63716   2
  -4  -9 -14 14.9615 2.41730   5
  -4  -9  14 19.1301 2.51551   7
   4   9  14 17.5823 2.66535   7
  -4  -9  14 15.3874 2.76327   5
   5   9 -14 10.3853 1.61507   7
  -5   9  14 9.76564 1.71606   3
   5   9 -14 8.67404 2.55692   2
  -5  -9  14 7.64153 2.98267   1
  -5  -9  14 14.0562 1.72329   5
   5   9  14 11.4681 1.76695   7
   0 -10  14 -0.1255 1.17307   1
   0 -10  14 -0.1713 1.04586   7
   0  10 -14 0.16672 0.92731   2
   1  10 -14 35.8105 3.78321   2
   1 -10  14 38.2454 3.94979   7
  -1  10  14 37.6624 4.21816   3
  -1 -10 -14 27.6447 4.45058   5
  -1 -10  14 38.5332 3.96340   7
  -1  10 -14 33.7788 4.06704   2
  -1 -10  14 36.8378 4.51863   1
   2 -10  14 40.9929 4.22608   7
  -2  10  14 29.9309 4.18037   3
   2  10 -14 44.5631 4.01076   2
  -2 -10 -14 35.7513 4.13864   5
  -2 -10  14 41.5577 4.28874   1
  -2  10 -14 35.9430 4.21782   2
  -2 -10  14 31.1543 3.79770   7
   2  10  14 38.8140 4.12815   7
  -3 -10 -14 25.7904 3.06475   5
  -3  10  14 21.4193 3.01466   3
   3  10 -14 22.4386 2.78702   2
   3  10  14 20.5439 4.29432   7
  -3 -10  14 22.6200 3.22923   7
  -3 -10  14 22.7079 2.88524   5
  -3 -10  14 24.6078 3.47455   1
   4  10 -14 1.49919 0.80879   7
  -4 -10 -14 0.07544 0.60283   5
   4  10 -14 5.55101 1.95911   2
  -4  10  14 1.04326 0.85360   3
  -4 -10  14 0.78101 0.70605   5
   4  10  14 -0.1393 0.74929   7
  -4 -10  14 1.29520 1.03487   1
  -5  10  14 34.6564 3.22094   3
   5  10 -14 32.1392 3.59540   2
   5  10 -14 38.1356 3.28937   7
  -5 -10 -14 37.8159 3.18056   5
  -5 -10  14 38.6319 3.17796   5
   5  10  14 32.0472 3.17124   7
   0  11 -14 -1.0641 0.89427   2
   0 -11  14 -0.4437 0.91697   7
  -1 -11 -14 9.37813 2.30952   5
   1  11 -14 3.73411 2.04511   2
   1 -11  14 1.32308 1.02629   7
  -1  11  14 2.22041 1.47370   3
  -1 -11  14 0.91485 0.84060   7
  -1 -11  14 1.39071 1.45314   1
  -1  11 -14 5.76071 2.63380   2
   2 -11  14 2.32594 0.80922   7
  -2 -11 -14 5.16132 1.84992   5
  -2  11  14 1.51892 0.98594   3
   2  11 -14 1.55078 0.82832   2
  -2  11 -14 1.66481 1.23071   2
  -2 -11  14 2.67076 1.33181   1
  -2 -11  14 2.11797 0.70703   7
   3  11 -14 0.11499 0.72776   2
  -3  11  14 0.84824 0.86535   3
  -3 -11 -14 0.50061 0.67955   5
  -3 -11  14 4.57077 1.79831   5
  -3 -11  14 1.58549 0.73046   7
  -3 -11  14 2.14956 1.13549   1
  -4  11  14 6.04216 1.46350   3
   4  11 -14 5.33225 1.89892   2
  -4 -11  14 3.72840 1.38938   5
   4  11  14 6.24289 2.03466   7
   0  12 -14 5.43826 2.32240   2
   0  12  14 1.76197 0.95441   3
   1  12 -14 0.39846 0.81295   2
   1 -12  14 0.84322 0.66990   7
  -1  12  14 0.75736 0.80663   3
  -1  12 -14 1.40833 1.06986   2
  -1 -12  14 0.97412 0.62444   7
  -2 -12 -14 5.59204 1.94730   5
  -2  12  14 9.78686 1.56003   3
   2  12 -14 10.8919 1.98815   2
  -2 -12  14 4.58470 1.27316   7
   0   0  15 -0.4273 0.52989   4
   0   0  15 0.06004 0.90962   6
  -1   0  15 70.6081 6.27788   6
  -1   0  15 69.5910 6.24500   1
   1   0  15 70.5958 6.23044   6
   2   0  15 133.218 11.7105   6
  -2   0  15 127.078 11.7544   1
   2   0  15 163.813 11.8899   4
   3   0  15 33.8827 3.88694   6
   3   0  15 30.5804 3.93963   4
  -4   0  15 120.307 10.3415   5
  -5   0  15 10.7888 2.22703   3
  -5   0  15 12.9148 3.04560   5
  -6   0  15 26.0034 3.25210   5
   6   0 -15 19.9029 3.55341   2
  -6   0  15 24.4548 3.43390   3
   7   0 -15 0.67232 1.03479   2
  -7   0  15 1.15779 0.88867   3
  -8   0  15 2.07247 0.88812   3
   0  -1  15 54.5185 4.75523   6
   0   1  15 45.7843 4.76401   6
   0   1  15 51.0756 4.58761   4
  -1   1  15 92.1819 7.85242   6
  -1   1  15 89.7565 7.61048   4
   1  -1  15 89.4856 7.69929   6
  -1  -1  15 77.3151 6.80072   6
   1   1  15 80.8754 6.74110   4
  -1  -1  15 67.0970 6.66801   1
   1   1  15 82.7727 6.79444   6
  -2   1  15 24.7268 3.68927   6
   2  -1  15 33.6640 3.38532   6
   2  -1  15 30.9686 3.32117   4
   2   1  15 37.8123 3.86198   4
   2   1  15 38.3088 3.82422   6
  -2  -1  15 32.7973 3.89883   1
   3  -1  15 316.834 23.4769   4
   3  -1  15 257.762 23.1248   6
   3   1  15 274.596 21.4151   4
   3   1  15 239.273 21.2837   6
  -3  -1  15 270.489 21.2200   1
  -4   1  15 148.606 12.5487   5
  -5   1  15 10.4074 3.36097   3
  -5   1  15 8.33558 2.79088   5
   5   1 -15 11.4119 2.78900   2
  -5  -1  15 13.2669 2.83338   5
  -6   1  15 -0.5888 1.27167   3
   6   1 -15 0.42588 1.12726   2
  -6  -1  15 1.49758 1.40621   3
  -6  -1  15 -0.3872 1.06009   5
   7   1 -15 4.99877 2.45447   2
  -7   1  15 6.87114 1.77772   3
   7  -1 -15 4.94765 2.42022   2
  -7  -1  15 5.95177 1.78125   3
  -8   1  15 1.51588 0.70196   3
  -8  -1  15 0.79288 0.73430   3
   0   2  15 2216.44 181.887   6
   0   2  15 2498.85 181.743   4
   0  -2  15 2193.20 181.841   6
  -1   2  15 39.1502 4.53395   6
   1  -2  15 48.1201 4.27278   6
   1   2  15 46.3420 4.69640   6
  -1  -2  15 40.4405 4.72879   6
   1   2  15 56.6027 4.69688   4
  -1  -2  15 51.3373 4.60864   1
   2  -2  15 162.176 12.3777   6
  -2   2  15 134.760 12.6572   6
  -2  -2  15 136.562 11.8180   6
  -2  -2  15 131.983 11.4664   1
   2   2  15 137.528 11.6576   6
   2   2  15 144.450 11.6837   4
   3   2 -15 43.2352 4.67804   2
   3  -2  15 46.8874 4.87582   4
  -3  -2  15 47.3452 6.25824   6
   3   2  15 53.6139 5.31448   4
  -3  -2  15 49.9954 5.09333   1
  -4   2  15 253.377 20.5431   3
  -4   2  15 244.007 20.2271   5
  -4  -2  15 210.274 17.9105   5
   4   2  15 230.450 18.0217   7
  -4  -2  15 215.665 17.9713   1
  -5   2  15 87.8015 7.30324   5
   5   2 -15 73.3807 7.45131   2
  -5   2  15 85.3795 7.57687   3
   5   2  15 96.9500 9.05458   7
  -5  -2  15 105.587 8.84379   5
  -6   2  15 38.0255 4.10425   3
   6   2 -15 33.0620 4.24946   2
  -6  -2  15 36.0124 3.73613   5
  -6  -2  15 31.3494 3.98748   3
  -7   2  15 1.98839 0.83773   3
   7   2 -15 -1.4169 0.97696   2
  -7  -2  15 -0.0443 0.86361   3
   7  -2 -15 1.00391 0.87686   2
  -8   2  15 6.68355 1.84008   3
   8   2 -15 3.66289 0.86199   7
  -8  -2  15 4.46721 1.56665   3
   0   3  15 11.4373 2.39383   4
   0  -3  15 12.6399 2.46952   6
   0   3  15 10.7702 2.37052   6
   1  -3  15 254.463 19.9524   6
  -1   3  15 236.839 20.0861   6
   1   3  15 178.937 15.7103   4
   1   3  15 206.165 15.9498   6
   2  -3  15 20.1870 2.90460   6
  -2  -3  15 20.5223 2.70113   1
   2   3  15 16.9934 3.10249   4
  -2  -3  15 13.2708 3.64930   6
   2   3  15 14.5556 3.42822   6
   3   3 -15 106.431 9.30745   2
   3   3  15 149.235 13.4406   4
  -3  -3  15 163.864 13.1359   1
  -4   3  15 292.425 23.9988   5
  -4  -3 -15 300.654 23.9670   5
  -4   3  15 298.827 24.1589   3
  -4  -3  15 310.071 24.7274   5
  -4  -3  15 304.427 24.7813   1
   4   3  15 300.997 24.6671   7
  -5   3  15 15.7801 3.29663   3
   5   3 -15 20.0583 3.18570   2
  -5  -3 -15 19.8121 3.09577   5
  -5  -3  15 23.3659 3.36295   5
   5   3  15 19.4555 3.55187   7
  -5  -3  15 26.3777 3.65042   1
  -6   3  15 12.4680 2.79054   3
   6   3 -15 6.97234 2.30451   2
  -6  -3  15 5.77715 2.19622   5
   6   3  15 10.7395 2.81598   7
  -7   3  15 17.0629 2.17207   3
   7   3 -15 15.5682 2.99398   2
  -7  -3  15 10.3075 2.07647   3
   7  -3 -15 11.7094 2.71857   2
   0  -4  15 26.9496 3.08401   1
   0  -4  15 23.8365 4.19869   6
   0   4  15 25.6338 3.60944   6
   1  -4  15 115.763 10.2951   6
   1   4 -15 122.751 10.1265   2
   1  -4  15 111.842 9.91026   1
  -1   4  15 121.291 10.4480   6
   1   4  15 104.556 10.1537   4
  -1  -4  15 120.684 9.89118   1
   1   4  15 122.105 10.2927   6
  -1  -4  15 116.842 10.2823   6
   2   4 -15 49.1702 4.65613   2
   2  -4  15 41.0690 4.57741   6
  -2  -4  15 50.4067 4.94855   1
   2   4  15 50.7753 5.46752   4
  -3   4  15 31.4855 4.00029   5
   3   4 -15 29.9535 3.58346   2
   3  -4  15 27.7536 4.56187   4
  -3  -4 -15 26.4973 3.60858   5
   3   4  15 27.6320 3.67028   7
  -3  -4  15 29.1201 3.85804   1
  -3  -4  15 33.2488 4.37905   5
   3   4  15 23.5825 4.92874   4
  -4   4  15 36.8107 4.15658   5
  -4  -4 -15 31.4387 3.74041   5
   4   4 -15 32.7134 3.78261   2
  -4   4  15 31.6740 4.33868   3
  -4  -4  15 33.8741 4.31357   1
  -4  -4  15 31.7485 4.37118   5
   4   4  15 38.6163 4.02730   7
  -5   4  15 59.4682 5.64166   3
   5   4 -15 49.2838 5.57024   2
  -5  -4 -15 64.3854 5.37027   5
  -5  -4  15 62.8562 6.26623   1
   5   4  15 60.8379 5.88130   7
  -5  -4  15 62.9639 5.88746   5
   6   4 -15 32.7440 3.91782   2
  -6   4  15 37.5302 3.92950   3
  -6  -4  15 33.8572 3.50973   5
   6   4  15 29.2097 3.76132   7
  -6  -4  15 34.5626 4.33772   1
   7   4 -15 5.81599 1.52586   7
   7   4 -15 7.01862 2.40996   2
  -7   4  15 4.48349 1.57632   3
   7   4  15 4.35448 1.03729   7
   0  -5  15 67.9972 5.93777   1
   0   5 -15 59.0936 5.98219   2
   1  -5  15 72.1416 7.11683   1
   1   5 -15 88.4356 7.24622   2
  -1  -5  15 58.5786 5.57796   1
   2  -5  15 46.9320 4.75055   1
   2   5  15 59.9435 6.64823   4
  -2  -5  15 55.8113 5.58787   1
  -3   5  15 17.4843 3.38702   5
  -3  -5 -15 28.1079 3.33878   5
  -3   5  15 20.2215 3.81622   3
   3  -5  15 19.0645 3.48535   1
   3   5 -15 24.7370 3.32998   2
   3   5  15 19.6704 3.24529   7
  -3  -5  15 27.0977 3.58375   1
  -3  -5  15 30.8827 4.30912   5
  -3  -5  15 14.8878 4.14920   7
   4  -5  15 101.597 8.79145   1
  -4  -5 -15 93.7603 8.24274   5
  -4   5  15 93.8465 8.37267   5
  -4   5  15 106.832 8.61750   3
   4   5 -15 84.7115 8.41897   2
  -4  -5  15 85.7828 7.84405   5
   4   5  15 91.4066 7.57088   7
  -4  -5  15 75.9230 9.28489   1
   5   5 -15 11.8327 2.93233   2
  -5   5  15 9.71685 2.88611   3
  -5  -5 -15 14.4985 2.43693   5
   5  -5  15 15.1341 3.66462   1
   5   5  15 13.0250 2.63195   7
  -5  -5  15 13.9145 2.77724   5
  -5  -5  15 12.3966 3.38759   1
   6   5 -15 0.61393 0.89621   2
  -6   5  15 1.17852 1.17100   3
  -6  -5 -15 2.10042 1.23298   5
   6   5  15 0.31586 1.05027   7
  -6  -5  15 7.82373 3.37624   1
  -6  -5  15 1.71116 0.84281   5
   7   5 -15 -0.1154 0.97336   2
  -7   5  15 -0.7687 0.73179   3
   7   5 -15 1.22742 0.66142   7
  -7  -5  15 0.65025 0.53888   5
   7   5  15 1.08600 0.85732   7
   1   6 -15 301.222 26.7865   2
   1  -6  15 362.880 26.9076   1
  -1   6 -15 284.961 21.1470   2
   1   6  15 259.529 21.0607   7
  -1  -6  15 228.916 21.6990   7
  -2  -6 -15 68.0866 6.67336   5
   2  -6  15 60.4588 6.44317   1
   2   6 -15 77.5681 6.53926   2
  -2  -6  15 61.6408 6.78303   1
   2   6  15 80.4081 6.92323   7
  -2  -6  15 76.7092 7.11582   7
  -2  -6  15 85.7682 7.76980   5
   3  -6  15 2.05188 1.20522   1
   3   6 -15 2.58508 1.08821   2
  -3  -6 -15 7.37945 2.55045   5
  -3   6  15 3.87338 1.59790   3
  -3  -6  15 4.99804 1.65443   5
  -3  -6  15 3.84646 1.48624   7
  -3  -6  15 6.58919 2.61048   1
   3   6  15 3.27109 1.26455   7
  -4  -6 -15 12.3928 2.51687   5
   4   6 -15 15.0068 2.90937   2
  -4   6  15 12.3247 3.13742   3
  -4   6  15 12.2650 2.95025   5
   4  -6  15 9.20211 3.43616   1
  -4  -6  15 16.6437 2.79059   1
  -4  -6  15 12.4187 3.09559   5
   5   6 -15 38.6363 4.10127   2
  -5  -6 -15 33.9739 3.82794   5
  -5   6  15 43.0538 4.29761   3
  -5  -6  15 33.6891 4.46573   1
  -5  -6  15 41.0024 4.01788   5
   5   6  15 36.5075 3.93406   7
  -6  -6 -15 1.14392 0.73764   5
   6   6 -15 1.43701 0.86585   2
  -6   6  15 4.67953 1.60792   3
   6   6  15 3.54157 1.59296   7
  -6  -6  15 1.42309 0.84324   5
  -6  -6  15 1.14475 1.17273   1
   7   6 -15 -0.6011 0.56963   7
  -7   6  15 0.23859 0.71867   3
  -7  -6  15 1.16528 0.51836   5
   7   6  15 -0.1046 0.77780   7
   0  -7  15 140.107 11.1967   1
   0  -7  15 113.957 11.0840   7
   0   7 -15 135.789 11.2125   2
  -1  -7 -15 111.018 8.86890   5
   1  -7  15 82.1755 8.57621   1
   1   7 -15 101.478 8.61868   2
   1  -7  15 94.0115 8.68507   7
  -1  -7  15 126.470 9.65594   1
  -1  -7  15 103.671 9.46144   7
  -1   7 -15 97.0596 9.44397   2
   1   7  15 107.287 9.49562   7
   2   7 -15 2.55309 1.16080   2
   2   7 -15 4.58147 1.66180   7
  -2  -7 -15 3.83513 1.40812   5
  -2   7  15 12.7114 3.34583   3
   2  -7  15 3.11790 1.24286   1
   2  -7  15 4.42059 1.87022   7
  -2  -7  15 6.24233 2.90097   1
  -2  -7  15 2.61856 1.35272   7
   2   7  15 3.46098 1.37867   7
  -2  -7  15 11.0633 4.82674   5
   3   7 -15 13.2413 2.97457   2
  -3  -7 -15 9.21124 3.73316   5
  -3  -7  15 16.3063 2.74536   1
   3   7  15 13.1877 3.88954   7
   4   7 -15 62.5985 5.73250   2
  -4   7  15 60.8657 5.73123   3
  -4  -7 -15 45.0737 5.23951   5
   4   7 -15 58.7674 5.37761   7
  -4  -7  15 55.7187 5.38596   5
  -4  -7  15 56.3535 5.44429   1
   4   7  15 52.1418 5.16831   7
  -5  -7 -15 65.0217 5.85177   5
  -5   7  15 67.9566 6.03367   3
  -5  -7  15 68.1428 6.28196   1
  -5  -7  15 65.3919 5.93411   5
   5   7  15 64.5074 5.94997   7
   6   7 -15 0.09555 0.61756   7
   6   7 -15 -0.0415 1.41019   2
  -6  -7 -15 0.38929 0.63876   5
  -6   7  15 0.74559 0.74048   3
  -6  -7  15 8.58580 3.32840   1
   0  -8  15 97.3043 8.75158   1
   0   8 -15 85.6904 8.09758   2
   1  -8  15 14.8462 3.01677   1
   1   8 -15 21.2522 3.26605   2
  -1  -8 -15 23.7789 3.68161   5
   1  -8  15 19.1655 3.35532   7
  -1  -8  15 18.9409 2.90581   1
  -1  -8  15 24.3412 3.21256   7
   1   8  15 20.1368 3.55286   7
  -1   8 -15 19.7778 3.30533   2
   2  -8  15 3.05359 1.57566   7
   2  -8  15 1.12810 1.17335   1
   2   8 -15 3.28951 1.21390   2
  -2   8  15 10.8225 3.12399   3
  -2  -8 -15 9.94224 2.83986   5
  -2  -8  15 6.72825 2.52480   7
  -2  -8  15 5.37497 1.93117   5
  -2  -8  15 6.05372 2.25082   1
   2   8  15 7.33868 2.38583   7
   3   8 -15 7.49434 2.58163   7
  -3  -8 -15 6.08107 2.43031   5
  -3   8  15 6.15486 2.44618   5
   3   8 -15 7.49449 2.65012   2
  -3   8  15 4.90819 1.67844   3
  -3  -8  15 4.28999 1.45943   7
  -3  -8  15 3.22847 1.42513   5
   3   8  15 3.33331 1.24716   7
  -4   8  15 40.9790 4.24886   3
   4   8 -15 31.7410 3.81632   2
  -4  -8 -15 43.1197 3.95176   5
   4   8 -15 38.5443 3.91208   7
  -4  -8  15 44.3993 4.58740   1
  -4  -8  15 42.1645 4.52733   7
  -4  -8  15 37.3434 4.34840   5
   4   8  15 42.3306 4.29554   7
   5   8 -15 10.8629 2.06505   2
   5   8 -15 10.6168 1.69686   7
  -5  -8 -15 6.73644 1.52951   5
  -5   8  15 5.69511 1.78269   3
  -5  -8  15 6.25275 1.72105   5
  -5  -8  15 8.41762 2.72391   1
   5   8  15 10.3915 1.67782   7
   6   8 -15 11.3645 1.53775   7
  -6  -8 -15 14.3582 1.99397   5
  -6   8  15 10.1965 1.68567   3
   6   8 -15 12.4662 2.45605   2
   6   8  15 13.5162 1.65882   7
  -6  -8  15 10.4833 1.50557   5
   0  -9  15 32.8436 3.94929   1
   0  -9  15 35.2576 3.77399   7
   0   9 -15 28.1334 3.95561   2
   1  -9  15 52.0360 5.28558   7
  -1  -9 -15 48.0853 5.57894   5
   1   9 -15 61.2513 5.49795   2
  -1   9  15 51.9229 5.62385   3
   1  -9  15 57.4137 5.65968   1
  -1   9 -15 56.3493 5.89846   2
  -1  -9  15 59.9594 5.52827   1
   1   9  15 47.6115 5.71411   7
  -1  -9  15 63.1196 5.55183   7
  -2   9  15 46.2447 5.42298   3
   2  -9  15 51.7873 5.38343   7
   2   9 -15 65.5768 5.52471   2
  -2  -9 -15 53.1995 5.38379   5
   2   9  15 47.6071 5.09317   7
  -2  -9  15 48.2525 5.31059   1
  -2  -9  15 56.1993 5.98340   5
  -2  -9  15 56.3425 5.09143   7
  -3  -9 -15 19.4498 2.80085   5
   3   9 -15 15.4598 3.18480   7
  -3   9  15 18.1005 2.88580   3
  -3   9  15 16.8865 2.77315   5
   3   9 -15 20.8135 2.72614   2
  -3  -9  15 14.1046 2.69818   7
  -3  -9  15 16.3410 3.04662   1
   3   9  15 14.3542 2.58289   7
  -3  -9  15 20.9015 3.16706   5
   4   9 -15 2.94762 0.93689   7
  -4  -9 -15 1.73791 0.87955   5
  -4   9  15 6.70301 2.26236   3
   4   9 -15 1.99383 0.87181   2
  -4  -9  15 1.48598 1.00975   1
   4   9  15 5.84856 1.90173   7
  -4  -9  15 1.99632 1.09675   5
  -4  -9  15 0.59433 0.97010   7
  -5   9  15 35.6298 3.32508   3
   5   9 -15 37.5754 3.66153   2
  -5  -9 -15 33.3930 3.22018   5
   5   9 -15 35.7648 3.25564   7
   5   9  15 32.2197 3.15920   7
  -5  -9  15 29.7870 4.07110   1
  -5  -9  15 37.1626 3.15838   5
   0 -10  15 13.8685 2.46984   7
   0 -10  15 16.0346 3.48918   1
   0  10 -15 12.7913 2.59793   2
  -1  10  15 44.1536 4.56866   3
  -1 -10 -15 47.3387 4.69594   5
   1  10 -15 39.9014 4.15615   2
   1 -10  15 33.0268 4.07393   7
  -1 -10  15 43.4062 4.66965   1
  -1 -10  15 39.7817 4.16978   7
  -1  10 -15 38.5145 4.34307   2
  -2  10  15 64.5318 5.62657   3
   2 -10  15 63.7970 5.61525   7
  -2 -10 -15 52.9401 5.59962   5
   2  10 -15 56.3599 5.48800   2
  -2 -10  15 51.8438 5.70104   1
   2  10  15 59.1362 5.47961   7
  -2 -10  15 62.6220 5.36093   7
  -3  10  15 1.96320 1.01334   3
  -3 -10 -15 1.15328 0.74302   5
   3  10 -15 3.66176 1.72322   2
  -3 -10  15 1.08774 0.78634   7
   3  10  15 1.00064 0.82163   7
  -3 -10  15 1.68595 1.01060   1
  -3 -10  15 1.32059 0.92347   5
  -4  10  15 20.2024 2.27280   3
   4  10 -15 19.4838 2.36010   7
   4  10 -15 17.3529 2.64466   2
  -4 -10 -15 16.9831 2.05472   5
  -4 -10  15 17.8727 2.14353   5
   4  10  15 15.5226 2.03514   7
  -4 -10  15 20.9965 3.23336   1
  -5 -10 -15 16.0804 1.65664   5
   5  10 -15 14.2782 2.05909   7
   5  10 -15 15.0176 2.32700   2
  -5 -10  15 19.6857 1.98338   5
   0  11  15 -1.3832 1.30321   3
   0  11 -15 -0.2308 0.90518   2
   0 -11  15 -0.8994 1.02606   7
   1 -11  15 13.7507 1.99473   7
  -1 -11 -15 8.63943 2.58538   5
  -1  11  15 12.8338 2.43727   3
   1  11 -15 18.3025 2.60546   2
  -1 -11  15 13.2167 3.92718   1
  -1 -11  15 11.0170 1.71828   7
  -1  11 -15 13.0236 3.02911   2
  -2  11  15 1.02064 0.93802   3
   2 -11  15 1.51471 0.79010   7
   2  11 -15 3.83680 2.00170   2
  -2 -11  15 0.00865 0.66169   7
  -2 -11  15 1.14086 1.30084   1
  -3  11  15 4.27897 1.63241   3
   3  11 -15 4.60683 1.77974   2
  -3 -11  15 6.88925 1.44568   7
   3  11  15 4.02221 1.70541   7
  -3 -11  15 4.37526 1.85103   5
  -4 -11 -15 27.2037 2.46453   5
  -4  11  15 26.2106 2.51932   3
   4  11 -15 23.1724 2.86615   2
   4  11  15 17.5549 2.04270   7
  -4 -11  15 19.5769 2.09898   5
   0  12  15 1.70859 1.12083   3
   0  12 -15 1.57654 1.01098   2
   0 -12  15 1.12687 0.62992   7
   1  12 -15 6.26687 1.83562   2
   1 -12  15 1.88167 0.67710   7
  -1  12  15 -0.4543 0.93633   3
   1  12  15 1.32337 0.99595   3
  -1 -12  15 4.13247 1.17758   7
  -1  12 -15 1.63766 1.10320   2
   2  12 -15 4.91083 1.81270   2
  -2  12  15 4.64738 1.33794   3
  -2 -12 -15 2.86718 0.84451   5
  -2 -12  15 2.66819 1.15608   7
   0   0  16 2.39588 1.49072   4
   0   0  16 2.30043 1.18275   6
   1   0  16 31.3787 3.43339   6
   1   0  16 30.4303 3.20857   4
  -1   0  16 31.2839 3.46169   6
  -1   0  16 25.3811 3.39696   1
  -2   0  16 166.926 13.7738   6
   2   0  16 158.575 13.5355   6
  -2   0  16 159.138 13.4633   1
   2   0  16 167.250 13.5932   4
   3   0  16 60.9598 6.11043   4
  -4   0  16 251.369 20.4737   5
  -5   0  16 287.289 23.1591   3
  -5   0  16 279.488 22.9026   5
   6   0 -16 74.6727 7.18411   2
  -6   0  16 71.1416 6.59562   3
  -6   0  16 69.0897 6.35275   5
   7   0 -16 19.2950 2.98613   2
  -7   0  16 21.3687 2.46890   3
  -8   0  16 8.79749 1.61508   3
   0   1  16 227.333 18.1057   4
   0  -1  16 203.710 18.0651   1
   0   1  16 235.759 18.3521   6
   0  -1  16 228.425 18.3173   6
   1  -1  16 146.314 12.4355   6
  -1   1  16 149.966 12.5868   6
  -1   1  16 154.562 12.4890   1
   1   1  16 169.534 12.7494   4
  -1  -1  16 131.918 12.5569   1
  -1  -1  16 162.129 12.8558   6
   1   1  16 148.440 12.7668   6
   2  -1  16 9.94093 2.18633   4
  -2   1  16 8.47518 2.97451   6
   2  -1  16 11.2176 2.57100   6
   2   1  16 16.6145 2.89676   4
  -2  -1  16 15.5202 2.78176   1
   2   1  16 15.7923 3.96547   6
  -2  -1  16 16.3487 3.25102   6
   3  -1  16 385.211 31.2217   4
  -3  -1  16 308.421 24.1494   1
   3   1  16 288.172 24.3664   4
   4   1 -16 184.642 15.4764   2
  -4  -1 -16 175.223 15.1959   5
  -4   1  16 195.358 15.3204   5
   4   1  16 200.499 16.2283   7
  -4  -1  16 187.585 15.9878   5
   5   1 -16 0.74972 0.97649   2
  -5   1  16 -0.1194 1.01983   5
  -5   1  16 2.10265 1.78128   3
  -5  -1  16 0.76916 1.10812   5
  -6   1  16 55.0446 5.36858   3
  -6  -1  16 69.2136 6.16195   5
  -6  -1  16 67.3717 6.42189   3
  -7   1  16 12.4749 2.07778   3
  -7  -1  16 9.30774 1.95786   3
   7  -1 -16 10.5041 2.49732   2
  -8   1  16 8.68549 1.46409   3
   8   1 -16 10.3265 2.10276   7
  -8  -1  16 15.4128 1.99117   3
   0   2  16 651.268 50.9897   4
   0   2  16 632.401 51.2126   6
  -1   2  16 16.7034 3.18772   6
   1  -2  16 14.4011 2.45823   6
   1   2  16 10.4855 2.56095   6
  -1  -2  16 12.2092 2.71688   6
   1   2  16 13.9050 2.62426   4
  -1  -2  16 14.5165 2.27976   1
   2   2 -16 125.010 11.3491   2
   2  -2  16 134.241 11.3376   4
  -2   2  16 143.202 11.8434   6
   2  -2  16 134.532 11.3367   6
   2   2  16 153.235 12.3815   4
  -2  -2  16 135.622 12.1158   1
  -2  -2  16 154.299 12.6867   6
   2   2  16 138.695 13.3880   6
   3   2 -16 4.64967 2.29697   2
   3  -2  16 2.51683 1.42711   4
   3   2  16 1.27491 1.73831   4
  -3  -2  16 1.88658 1.02109   1
  -4  -2 -16 118.873 10.0643   5
  -4   2  16 124.504 10.1571   5
   4   2 -16 100.939 10.1932   2
  -4   2  16 131.418 10.5055   3
  -4  -2  16 113.240 11.4169   1
   4   2  16 150.087 11.4937   7
  -4  -2  16 142.121 11.4322   5
  -5   2  16 177.288 13.8001   5
   5   2 -16 154.336 14.1064   2
  -5   2  16 171.130 14.0156   3
  -5  -2  16 161.835 14.4492   5
   5   2  16 185.424 14.4774   7
   6   2 -16 152.694 12.4611   2
  -6   2  16 141.185 12.2993   3
  -6  -2  16 136.328 11.3154   5
  -7   2  16 4.04389 1.70088   3
   7   2 -16 2.81904 0.99163   2
   7  -2 -16 3.30913 1.00804   2
  -7  -2  16 9.15833 2.01199   3
   0  -3  16 118.198 9.36936   1
   0  -3  16 105.682 9.53118   6
   0   3  16 106.551 9.64279   6
  -1   3  16 125.942 10.6654   6
   1  -3  16 133.026 10.3448   1
   1   3 -16 105.179 11.4889   2
  -1  -3  16 148.848 12.0458   1
  -1  -3  16 142.435 12.6108   6
   1   3  16 140.716 12.3957   6
   2   3 -16 28.1305 3.80381   2
   2  -3  16 30.8749 3.85162   6
   2   3  16 29.4797 4.34513   4
  -2  -3  16 35.5356 3.61390   1
  -3   3  16 12.8273 4.71209   5
   3   3 -16 17.1011 2.88627   2
  -3  -3 -16 15.0892 3.17818   5
   3  -3  16 15.4804 3.46521   4
  -3  -3  16 16.5158 2.96882   1
   3   3  16 17.2933 4.39197   4
   4   3 -16 5.79980 2.47395   2
  -4  -3 -16 3.54040 1.19455   5
  -4   3  16 9.60503 3.28950   3
  -4  -3  16 2.86128 1.18423   1
   4   3  16 4.99397 1.54295   7
  -4  -3  16 2.89350 1.25211   5
   5   3 -16 26.2467 3.72137   2
  -5  -3 -16 32.4545 3.70730   5
  -5   3  16 27.8564 4.03854   3
  -5   3  16 29.8829 3.63630   5
  -5  -3  16 31.8008 4.19947   1
  -5  -3  16 31.1126 3.92437   5
   5   3  16 30.7877 3.87423   7
  -6   3  16 9.93716 2.74230   3
   6   3 -16 10.9646 2.44138   2
  -6  -3  16 6.40125 2.08499   5
   6   3  16 6.95591 3.00141   7
  -7   3  16 35.9292 3.36256   3
   7   3 -16 34.0412 3.88841   2
   7  -3 -16 41.2201 4.29609   2
   0  -4  16 1311.81 105.296   1
   0   4 -16 1377.73 105.361   2
   0   4  16 1300.58 105.548   6
  -1   4  16 50.9771 6.35599   6
   1  -4  16 69.7124 5.61112   1
   1   4 -16 56.5950 5.85743   2
  -1  -4  16 61.7462 5.43164   1
   1   4  16 51.0774 5.85638   4
   2   4 -16 55.8861 5.37586   2
  -2  -4  16 65.4112 6.11517   1
  -3   4  16 17.2250 4.67034   3
  -3  -4 -16 12.9847 2.71740   5
   3   4 -16 13.4520 2.67814   2
  -3   4  16 14.2813 3.43353   5
  -3  -4  16 5.84359 3.16308   7
  -3  -4  16 13.5380 3.43415   5
  -3  -4  16 12.8374 2.88147   1
   3   4  16 5.90625 1.59257   7
  -4  -4 -16 43.3914 4.39448   5
  -4   4  16 42.4702 4.56104   5
  -4   4  16 40.3907 4.82503   3
  -4  -4  16 37.3041 4.58707   1
   4   4  16 38.4025 4.37486   7
  -4  -4  16 41.0899 4.54989   5
  -5   4  16 2.49301 1.38083   3
  -5  -4 -16 -0.6212 0.96389   5
   5   4 -16 1.08581 1.00431   2
   5   4  16 -0.1421 1.13675   7
  -5  -4  16 0.17462 0.99290   5
   6   4 -16 24.9158 3.14243   2
  -6   4  16 22.0012 3.23204   3
  -6  -4  16 17.4128 2.53323   5
   6   4  16 16.8752 2.94555   7
  -7   4  16 3.75967 1.50395   3
   7   4 -16 4.52046 1.39447   7
   7   4 -16 4.22556 2.28905   2
   7  -4 -16 2.88526 1.03066   2
   7   4  16 1.92055 0.94198   7
   0  -5  16 477.199 40.2199   1
   0   5 -16 528.062 40.2338   2
   1   5 -16 99.7867 9.46077   2
   1  -5  16 118.554 9.45931   1
  -1  -5  16 78.5276 7.09668   1
  -2  -5 -16 101.415 8.95175   5
   2   5 -16 90.3324 8.96955   2
   2  -5  16 112.827 8.93927   1
  -2  -5  16 95.6644 10.0616   5
  -2  -5  16 93.1737 7.93639   1
   2   5  16 86.3248 7.84052   7
   2   5  16 72.5455 9.51999   4
  -2  -5  16 93.7176 9.05741   7
  -3   5  16 20.9724 3.76176   5
   3   5 -16 30.7760 3.69602   2
  -3   5  16 28.2285 4.28562   3
   3  -5  16 26.1590 3.74984   1
  -3  -5 -16 32.6011 3.48238   5
  -3  -5  16 27.2712 4.27974   7
  -3  -5  16 28.5993 3.85342   1
  -3  -5  16 27.8854 4.42801   5
   3   5  16 25.9215 3.54485   7
   4   5 -16 52.0537 5.31245   2
  -4   5  16 56.6873 5.45883   3
  -4  -5 -16 49.2399 5.02939   5
   4  -5  16 46.4327 5.38029   1
  -4   5  16 58.6185 5.27446   5
  -4  -5  16 52.8921 5.68933   5
  -4  -5  16 59.7155 5.57193   1
   4   5  16 53.0212 5.37562   7
  -5  -5 -16 6.44343 2.10364   5
  -5   5  16 11.7518 2.70847   3
   5   5 -16 3.34163 1.22533   2
   5  -5  16 4.67836 1.34655   1
  -5  -5  16 9.69006 2.62148   5
  -5  -5  16 8.13502 3.46870   1
   5   5  16 6.89261 2.37736   7
   6   5 -16 6.63228 2.20508   2
  -6   5  16 6.63514 2.24061   3
  -6  -5  16 7.58317 1.94099   5
  -6  -5  16 4.10038 1.30847   1
   7   5 -16 13.8095 2.36073   2
  -7   5  16 9.99744 1.69314   3
   7   5 -16 12.7909 1.65652   7
   7   5  16 15.9842 2.04989   7
   0  -6  16 2.27146 0.95069   1
   0  -6  16 4.64641 1.53724   7
   0   6  16 1.39464 1.75691   7
   0   6 -16 4.95291 2.71006   2
  -1  -6 -16 18.2089 3.67058   5
   1  -6  16 20.2652 3.47806   7
   1  -6  16 11.5922 2.96693   1
  -1  -6  16 19.6464 3.08069   1
   1   6  16 20.7685 3.49132   7
   2  -6  16 76.0753 7.71980   1
  -2  -6 -16 97.7350 7.80027   5
   2  -6  16 85.8788 8.12489   7
   2   6  16 94.3283 8.44965   7
  -2  -6  16 93.8958 8.62358   1
  -2  -6  16 81.7200 8.99200   5
  -2  -6  16 112.341 8.72868   7
  -3   6  16 16.2802 3.07824   5
   3  -6  16 14.2538 3.65692   1
  -3   6  16 18.2614 3.31950   3
   3   6 -16 17.3210 3.08536   2
  -3  -6 -16 18.1716 2.85891   5
  -3  -6  16 18.9218 3.30854   1
   3   6  16 18.9178 2.99883   7
  -3  -6  16 14.1815 3.78839   5
  -3  -6  16 18.0465 3.37802   7
  -4  -6 -16 19.2019 2.72513   5
   4   6 -16 15.1891 2.99773   2
  -4   6  16 17.3034 3.01717   5
  -4   6  16 20.3142 3.30751   3
  -4  -6  16 19.5355 3.23625   5
   4   6  16 18.4856 2.93481   7
  -4  -6  16 19.7262 3.01060   1
   5   6 -16 17.5640 2.66483   2
  -5   6  16 10.8237 2.74929   3
  -5  -6 -16 13.1353 2.31459   5
  -5  -6  16 17.3642 3.36221   1
   5   6  16 14.0329 2.58584   7
  -5  -6  16 16.3164 2.68920   5
  -6  -6 -16 4.77387 1.51230   5
   6   6 -16 3.73348 0.94264   2
  -6  -6  16 11.1880 3.55051   1
  -6  -6  16 11.1364 1.58937   5
   6   6  16 8.29462 1.73284   7
  -7   6  16 1.02876 0.64327   3
   7   6 -16 0.38773 0.55893   7
   7   6  16 1.39672 0.67556   7
   7  -6 -16 -0.6213 0.94426   2
   0  -7  16 230.257 17.9465   1
   0   7  16 182.590 17.9277   7
   0   7 -16 228.557 17.9261   2
   0  -7  16 224.090 17.8324   7
   1  -7  16 300.411 23.2683   7
   1   7 -16 274.160 23.2806   2
  -1  -7 -16 296.971 23.3224   5
   1  -7  16 272.152 23.3121   1
  -1   7 -16 294.445 25.4116   2
  -1  -7  16 331.168 25.4513   7
  -1  -7  16 353.851 25.6120   1
   1   7  16 275.871 25.2899   7
   2   7 -16 135.638 11.1040   7
   2  -7  16 119.823 11.2143   7
  -2  -7 -16 130.800 10.9613   5
  -2  -7  16 150.310 12.2409   5
  -2  -7  16 132.294 11.5381   1
  -2  -7  16 136.658 11.5772   7
   2   7  16 126.882 11.3713   7
   3   7 -16 8.71148 2.66484   2
  -3   7  16 7.45465 2.65449   5
  -3  -7 -16 10.8536 2.46984   5
   3   7 -16 13.7057 2.74345   7
   3  -7  16 10.9530 3.58396   1
  -3   7  16 8.08338 2.88682   3
   3   7  16 6.37253 2.47796   7
  -3  -7  16 5.92174 1.59156   7
  -3  -7  16 8.51458 3.29216   5
   4   7 -16 38.9602 3.88743   7
  -4  -7 -16 38.0231 3.80791   5
  -4   7  16 32.6402 3.87625   5
  -4   7  16 33.1056 4.11697   3
   4   7  16 35.0638 3.86071   7
  -4  -7  16 34.0965 3.98502   1
  -4  -7  16 36.0279 3.98507   5
  -5  -7 -16 15.5006 2.27417   5
  -5   7  16 13.9095 2.63367   3
   5   7 -16 16.0026 2.51596   2
   5   7 -16 15.6086 2.27332   7
  -5  -7  16 20.9437 3.37441   1
  -5  -7  16 16.7219 2.61490   5
   5   7  16 20.4505 2.70517   7
  -6  -7 -16 -0.2559 0.62849   5
   6   7 -16 0.19318 0.59396   7
   6   7 -16 1.55308 0.70737   2
  -6   7  16 1.56565 0.81133   3
   6   7  16 1.11265 0.66738   7
  -6  -7  16 1.37578 1.53800   1
  -6  -7  16 0.65510 0.52580   5
   0  -8  16 144.319 14.1056   7
   0  -8  16 171.792 13.4555   1
  -1  -8 -16 10.3573 3.53544   5
  -1   8  16 9.02758 3.70281   3
   1   8 -16 11.7385 2.92954   2
   1  -8  16 12.8537 3.05630   7
   1  -8  16 8.83338 2.71658   1
  -1  -8  16 12.6295 2.68986   7
  -1   8 -16 11.2804 2.97401   2
  -1  -8  16 9.22861 2.57478   1
   1   8  16 6.72399 1.74371   7
  -2   8  16 26.6104 3.67611   3
   2  -8  16 16.6817 3.58444   1
  -2  -8 -16 25.1979 3.40995   5
   2  -8  16 22.8378 3.56028   7
   2   8 -16 21.0489 3.27765   2
  -2  -8  16 33.8682 3.69604   1
   2   8  16 27.2063 3.74712   7
  -2  -8  16 30.7378 4.61865   5
  -2  -8  16 32.5465 3.78289   7
  -3   8  16 31.9746 3.67148   3
  -3   8  16 30.5229 3.50776   5
   3   8 -16 32.4512 3.69677   7
   3   8 -16 25.4244 3.83211   2
  -3  -8 -16 29.1881 3.48708   5
  -3  -8  16 32.0820 3.76391   1
  -3  -8  16 25.7506 3.95367   5
  -3  -8  16 27.1730 3.74153   7
   3   8  16 31.5286 3.54164   7
  -4  -8 -16 1.09602 0.81846   5
   4   8 -16 1.96144 1.06412   7
   4   8 -16 0.50600 0.75128   2
  -4   8  16 1.21541 1.31579   3
  -4  -8  16 1.69269 1.45186   7
  -4  -8  16 0.83850 1.02839   5
   4   8  16 2.40336 1.06968   7
  -4  -8  16 5.34404 2.60701   1
   5   8 -16 9.19428 2.02108   2
   5   8 -16 9.15371 1.62210   7
  -5  -8 -16 8.14819 1.56357   5
  -5   8  16 8.94173 1.76188   3
  -5  -8  16 7.25147 2.84553   1
  -5  -8  16 8.26153 1.71120   5
   5   8  16 10.7501 1.62686   7
   6   8 -16 3.37638 1.00179   2
  -6   8  16 2.92354 0.77302   3
   6   8 -16 2.39910 0.65407   7
  -6  -8  16 3.24669 1.05921   5
   0  -9  16 46.2811 5.02231   1
   0  -9  16 49.0281 4.80572   7
   0   9 -16 49.8804 5.21571   2
   1   9 -16 16.9541 3.14963   2
   1  -9  16 20.1618 3.61992   1
  -1  -9 -16 23.9237 3.72392   5
  -1   9  16 29.1185 3.76202   3
   1  -9  16 24.3537 3.18122   7
  -1  -9  16 28.4779 3.44623   1
  -1  -9  16 22.8782 3.29510   7
   1   9  16 22.7570 3.87202   7
   2  -9  16 30.0068 3.63990   7
  -2  -9 -16 28.3993 3.62877   5
   2   9 -16 25.1533 3.19857   2
  -2   9  16 33.5300 3.70056   3
  -2  -9  16 35.0663 4.26625   1
   2   9  16 34.8807 3.95128   7
  -2  -9  16 38.2162 4.95229   5
  -2  -9  16 33.8484 3.85292   7
   3   9 -16 13.7155 2.46721   2
  -3  -9 -16 20.7350 2.67869   5
  -3   9  16 18.4236 2.72974   5
  -3   9  16 18.6282 2.83567   3
  -3  -9  16 14.7193 3.01346   1
  -3  -9  16 14.9614 2.79837   7
  -3  -9  16 21.5946 3.15069   5
   3   9  16 19.4635 2.73902   7
  -4   9  16 29.5217 2.83910   3
   4   9 -16 22.3756 2.67027   7
  -4  -9 -16 24.1284 2.53062   5
   4   9 -16 20.7218 2.85159   2
   4   9  16 26.8997 2.77428   7
  -4  -9  16 26.0871 2.86200   5
  -4  -9  16 26.3170 3.60368   1
  -5   9  16 41.3031 3.94425   3
   5   9 -16 52.0890 3.93063   7
   5   9 -16 42.2280 4.16379   2
  -5  -9 -16 41.8928 3.83319   5
  -5  -9  16 48.0717 4.06597   5
   5   9  16 44.7399 4.08605   7
   0  10 -16 8.01202 2.46290   2
   0 -10  16 11.5622 2.26629   7
   0 -10  16 12.6646 3.28564   1
   1 -10  16 5.38310 2.26013   7
  -1 -10 -16 9.76721 2.94283   5
   1  10 -16 4.04881 2.12629   2
  -1  10  16 13.3737 3.14071   3
  -1 -10  16 8.40086 2.19124   7
  -1 -10  16 11.5635 3.05176   1
   2 -10  16 24.0156 3.07946   7
  -2 -10 -16 28.2952 3.54916   5
   2  10 -16 33.4787 3.33851   2
  -2  10  16 23.9483 3.40332   3
  -2 -10  16 26.7732 3.06837   7
  -2 -10  16 26.6242 3.81096   1
   2  10  16 26.5591 3.04065   7
  -3 -10 -16 16.5255 2.06110   5
  -3  10  16 12.7733 2.28189   3
   3  10 -16 16.1187 2.34677   2
  -3 -10  16 14.5092 2.43703   5
  -3 -10  16 12.9124 2.03938   7
  -3 -10  16 17.1063 2.96014   1
   3  10  16 16.9446 2.11952   7
   4  10 -16 5.89164 2.04978   2
  -4  10  16 6.34376 1.68085   3
  -4 -10 -16 6.21393 1.34658   5
  -4 -10  16 11.1033 1.72246   5
  -4 -10  16 6.50672 3.43425   1
   4  10  16 9.52646 1.55280   7
   0 -11  16 0.55664 0.70418   7
   0  11 -16 -0.0919 0.87767   2
   0  11  16 -0.3147 1.22376   3
  -1 -11 -16 1.02537 1.00024   5
   1  11 -16 4.25185 2.21675   2
  -1  11  16 1.67695 0.99221   3
   1 -11  16 3.39828 1.48225   7
  -1  11 -16 0.26454 1.22207   2
  -1 -11  16 2.87066 1.42915   1
  -1 -11  16 1.94742 0.65742   7
  -2 -11 -16 8.23954 1.89061   5
  -2  11  16 10.9670 1.64654   5
   2 -11  16 7.40775 1.69699   7
  -2  11  16 9.90260 1.79841   3
   2  11 -16 8.19878 2.15261   2
  -2 -11  16 10.1728 1.60316   7
  -2 -11  16 8.62191 3.73488   1
  -3 -11 -16 8.67706 1.58351   5
   3  11 -16 9.77357 2.01929   2
  -3  11  16 5.85617 1.64389   3
  -3 -11  16 8.17470 1.49667   7
   3  11  16 4.42657 1.79598   7
  -3 -11  16 7.85867 3.01603   5
   0  12  16 0.39695 0.94616   3
   0 -12  16 -0.7341 0.60163   7
   0  12 -16 0.38150 1.00658   2
   1 -12  16 5.41474 1.33511   7
   1  12 -16 5.71708 1.81538   2
  -1  12 -16 2.94607 1.43456   2
   1  12  16 1.83727 1.02494   3
  -1 -12  16 5.29607 1.21000   7
  -2  12  16 22.9622 2.57001   3
   2  12 -16 28.1888 2.90703   2
   2 -12  16 30.7502 2.61820   7
  -2 -12 -16 24.1036 2.80773   5
  -2 -12  16 26.4436 2.51449   7
   0   0  17 -0.3037 0.80749   4
   0   0  17 0.87770 1.25477   6
   1   0  17 48.6132 4.60148   4
  -1   0  17 42.1472 4.54273   1
   1   0  17 49.2276 4.88845   6
  -2   0  17 23.0870 3.23640   1
   2   0  17 19.6471 3.17316   4
   3   0  17 292.499 24.0539   4
  -4   0  17 597.324 47.6299   5
  -5   0  17 254.409 20.9503   5
   5   0 -17 248.824 20.7322   2
  -6   0  17 15.6985 3.21831   3
   6   0 -17 17.4756 2.96425   2
  -6   0  17 20.8242 2.80367   5
   7   0 -17 -1.2534 0.93671   2
  -7   0  17 2.28289 0.87289   3
   0   1  17 38.3933 4.25846   6
   0   1  17 38.8131 3.94188   4
   0  -1  17 35.6475 4.05140   6
   0  -1  17 29.4212 3.57778   1
  -1   1  17 140.461 12.0649   1
  -1   1  17 154.059 12.3807   6
   1  -1  17 155.214 12.0751   4
   1  -1  17 129.354 12.1014   6
   1   1  17 139.928 11.8947   4
   1   1  17 146.827 12.1665   6
  -1  -1  17 134.651 12.0110   6
  -1  -1  17 145.351 11.7954   1
  -2   1  17 150.145 12.4885   6
   2   1 -17 154.437 12.2259   2
   2  -1  17 126.304 12.0763   4
   2   1  17 120.438 9.77276   4
  -2  -1  17 98.6453 10.3578   1
   3   1 -17 112.262 9.14381   2
   3  -1  17 91.3972 10.6724   4
  -3  -1  17 115.566 9.97000   1
  -4   1  17 71.2907 6.66805   5
  -4  -1 -17 62.7564 6.56889   5
   4   1 -17 80.8531 6.90114   2
  -4  -1  17 73.8122 6.40440   5
   4   1  17 60.6537 6.60784   7
   5   1 -17 10.6451 2.87049   2
  -5   1  17 12.7858 2.67051   5
  -5   1  17 16.3428 5.45599   3
  -5  -1  17 13.7050 2.82335   5
  -6   1  17 28.7294 3.67368   3
   6   1 -17 32.3126 3.69806   2
  -6  -1  17 35.0924 3.75260   5
   6  -1 -17 33.9032 3.96082   2
   7   1 -17 5.67073 2.24287   2
  -7  -1  17 1.89001 0.98943   3
   7  -1 -17 7.93241 2.48951   2
   0   2  17 10.0655 2.69543   4
   0   2  17 7.99241 2.81469   6
   0  -2  17 11.6158 2.22960   1
   1  -2  17 85.9760 8.28372   6
  -1   2  17 96.8856 8.85135   6
   1   2 -17 105.300 9.23764   2
  -1  -2  17 96.7530 10.1549   6
   1   2  17 125.793 10.0169   4
  -1  -2  17 124.844 9.83894   1
   2   2 -17 67.7743 6.51453   2
   2  -2  17 71.4185 6.55849   4
   2   2  17 85.9647 7.89993   4
  -2  -2  17 81.2450 7.41679   1
   3  -2  17 62.5356 6.64162   4
  -3  -2 -17 47.4565 5.30337   5
  -3   2  17 52.7308 5.57545   5
   3   2  17 42.4583 5.85049   4
  -3  -2  17 46.2121 4.69942   1
  -3  -2  17 39.1769 4.92319   5
   4   2 -17 249.831 17.9694   2
  -4  -2 -17 191.637 17.5641   5
  -4   2  17 206.279 17.6955   5
   4   2  17 200.553 16.7873   7
  -4  -2  17 188.455 16.8673   1
  -4  -2  17 223.618 16.8265   5
  -5   2  17 59.0074 5.82032   3
  -5   2  17 59.1560 5.43037   5
   5   2 -17 53.8073 5.73746   2
  -5  -2  17 59.0703 5.89822   5
   5   2  17 65.0150 6.09180   7
  -6   2  17 67.5767 6.53999   3
   6   2 -17 75.2815 6.58996   2
  -6  -2  17 80.8900 7.04443   5
   7   2 -17 6.85229 2.34638   2
  -7   2  17 6.12171 1.76946   3
   7  -2 -17 10.8992 2.41774   2
   0   3  17 150.089 13.4168   6
   0  -3  17 164.001 13.0720   1
   1   3 -17 7.19274 2.69059   2
   1  -3  17 5.10404 2.01322   1
  -1   3  17 4.52432 3.25213   6
  -1  -3  17 4.68470 2.25757   1
   1   3  17 8.92606 3.09206   4
   2   3 -17 75.0769 6.99616   2
  -2  -3  17 53.2837 5.29409   1
   2   3  17 57.4352 5.96230   4
  -3   3  17 6.81290 2.97954   5
  -3  -3 -17 1.69336 1.15908   5
   3   3 -17 2.53062 1.11376   2
  -3  -3  17 7.82736 3.03335   5
   3   3  17 6.96257 2.71185   7
  -3  -3  17 3.16658 1.05702   1
  -3  -3  17 1.61653 1.97701   7
   4   3 -17 26.7429 3.66883   2
  -4   3  17 29.1596 3.61067   5
  -4   3  17 26.6288 4.44330   3
  -4  -3 -17 27.5072 3.48478   5
  -4  -3  17 20.4400 3.54435   5
  -4  -3  17 32.4093 4.06290   1
   4   3  17 24.2603 3.52110   7
  -5   3  17 46.1782 5.05348   3
  -5   3  17 47.9255 4.66072   5
   5   3 -17 42.6493 4.92045   2
  -5  -3 -17 52.0749 4.66489   5
   5   3  17 49.8554 5.08916   7
  -5  -3  17 49.6895 5.08322   5
  -5  -3  17 50.1494 5.56923   1
  -6   3  17 50.7112 5.55671   3
   6   3 -17 65.6998 5.57397   2
  -6  -3  17 51.4346 5.11531   5
   6   3  17 62.1868 5.43522   7
  -7   3  17 7.23914 1.72499   3
   7   3 -17 5.18460 2.41186   2
   7  -3 -17 17.5801 3.16883   2
   0   4 -17 333.119 26.3627   2
   0  -4  17 319.681 26.3446   1
   1   4 -17 306.905 26.3230   2
   1  -4  17 344.803 26.3530   1
  -1  -4  17 273.599 22.2608   1
   2  -4  17 1.05765 0.75410   1
  -2  -4 -17 -0.5745 1.18765   5
   2   4 -17 0.36072 0.95725   2
   2   4  17 2.05639 2.37775   4
   2   4  17 0.29529 1.36353   7
  -2  -4  17 0.21153 0.81478   1
  -2  -4  17 0.88439 1.50100   7
  -3   4  17 4.73244 2.10232   3
  -3   4  17 1.70150 1.34413   5
   3   4 -17 5.07103 2.27378   2
  -3  -4 -17 2.18172 1.20467   5
  -3  -4  17 3.44385 1.53328   5
   3   4  17 3.27448 1.34048   7
  -3  -4  17 3.59501 1.71005   7
  -3  -4  17 7.52136 2.97577   1
  -4  -4 -17 0.36029 1.02092   5
   4   4 -17 4.92677 2.35015   2
  -4   4  17 1.46177 1.54892   3
  -4   4  17 0.94793 1.13795   5
   4   4  17 0.16159 1.10129   7
  -4  -4  17 0.99983 1.22188   5
  -4  -4  17 0.77589 0.87510   1
   5   4 -17 0.77618 0.96648   2
  -5   4  17 2.05551 1.41129   3
  -5  -4 -17 2.55100 1.03877   5
   5   4  17 1.96169 1.22037   7
  -5  -4  17 1.16304 1.13357   1
  -5  -4  17 6.85344 2.45729   5
   6   4 -17 46.4347 4.39372   2
  -6   4  17 37.8493 4.39135   3
  -6  -4  17 39.1899 3.92788   5
   6   4  17 40.9791 4.48308   7
   7   4 -17 8.74584 2.42894   2
  -7   4  17 9.82954 1.62815   3
   7   4 -17 8.82142 1.57491   7
   7  -4 -17 6.73007 2.23817   2
   7   4  17 3.76496 1.74451   7
   0  -5  17 30.6654 4.25511   7
   0  -5  17 30.1463 3.75029   1
   0   5 -17 32.1104 4.03171   2
  -1  -5 -17 173.741 15.8776   5
   1   5 -17 214.604 15.9548   2
   1  -5  17 184.852 16.0093   7
  -1  -5  17 185.368 19.0011   7
  -1  -5  17 241.793 18.0952   1
   1   5  17 223.484 18.1288   7
   2  -5  17 267.558 24.1732   7
   2  -5  17 316.121 24.1483   1
   2   5 -17 309.978 24.1527   2
  -2  -5 -17 291.173 24.0093   5
  -2  -5  17 300.305 25.4321   5
  -2  -5  17 331.731 25.3230   7
   2   5  17 315.702 25.1661   7
  -2  -5  17 298.155 25.2889   1
   3  -5  17 5.48317 2.85681   1
  -3   5  17 9.68304 3.44431   3
  -3   5  17 1.48551 1.35981   5
  -3  -5  17 9.61153 3.62961   5
  -3  -5  17 1.50758 1.17570   1
   3   5  17 2.50162 1.20848   7
  -3  -5  17 2.03835 1.53600   7
  -4   5  17 20.0030 3.78562   3
  -4   5  17 25.3258 3.43899   5
  -4  -5 -17 27.3459 3.28053   5
   4  -5  17 30.4714 3.72903   1
   4   5  17 24.1210 3.29344   7
  -4  -5  17 30.2817 3.69873   1
  -4  -5  17 21.3127 3.65860   5
   5  -5  17 30.2652 4.59040   1
  -5  -5 -17 26.7721 3.35390   5
  -5   5  17 30.2417 3.77150   3
   5   5 -17 33.9716 3.70394   2
   5   5  17 25.1234 3.23398   7
  -5  -5  17 27.5204 3.37695   5
  -5  -5  17 30.1955 4.45643   1
   6   5 -17 16.4907 2.60791   2
  -6   5  17 18.4465 2.35554   3
   6   5 -17 17.2136 3.00671   7
  -6  -5  17 16.3707 1.96614   5
  -6  -5  17 15.3045 3.96168   1
   6   5  17 13.7601 2.17416   7
  -7   5  17 24.3009 2.17289   3
   7   5 -17 14.9852 2.72845   2
   7   5 -17 19.7259 2.11641   7
   7   5  17 16.0095 2.03416   7
   0  -6 -17 692.460 51.7283   5
   0   6 -17 682.692 51.5709   2
   0  -6  17 630.316 51.6335   1
   0  -6  17 588.549 51.5072   7
   0   6  17 639.000 51.4978   7
  -1  -6 -17 554.378 43.1864   5
   1  -6  17 600.024 43.1533   7
   1  -6  17 540.149 43.2420   1
   1   6 -17 464.874 43.0915   2
   1   6  17 587.201 46.5329   7
  -1  -6  17 634.719 46.6540   7
  -1  -6  17 529.498 46.6354   1
  -2  -6 -17 70.6753 6.07122   5
   2   6 -17 55.5182 6.03145   2
   2  -6  17 74.8354 6.50205   7
   2  -6  17 56.1091 6.14300   1
   2   6  17 62.5784 6.13821   7
  -2  -6  17 63.9227 6.25761   1
  -2  -6  17 62.4302 6.30022   7
  -2  -6  17 73.1315 6.98469   5
  -3   6  17 31.5775 4.43419   3
  -3   6  17 38.7872 4.17465   5
  -3  -6 -17 30.8753 4.19980   5
   3  -6  17 37.4425 4.26170   1
   3   6 -17 43.1627 4.37043   2
   3   6  17 27.3746 3.98767   7
  -3  -6  17 38.0619 4.68439   5
  -3  -6  17 38.9853 4.31179   7
  -3  -6  17 37.1539 3.85071   1
  -4   6  17 61.6077 5.71212   3
   4   6 -17 49.4580 5.59808   2
  -4   6  17 60.5158 5.41330   5
   4  -6  17 59.3939 6.06543   1
  -4  -6 -17 57.6824 5.35167   5
  -4  -6  17 59.2585 6.01887   5
   4   6  17 65.5899 5.91378   7
  -4  -6  17 65.0051 6.05826   1
  -5   6  17 12.8151 2.67194   3
   5   6 -17 7.87405 2.23061   2
  -5  -6 -17 8.19396 2.00104   5
   5   6  17 11.8046 2.24659   7
  -5  -6  17 7.47240 3.17743   1
  -5  -6  17 10.9009 2.37115   5
  -6   6  17 12.9819 1.92580   3
   6   6 -17 12.6370 1.69277   7
   6   6 -17 12.5681 2.28660   2
  -6  -6  17 14.7593 1.81347   5
  -6  -6  17 16.6767 3.75090   1
   6   6  17 13.2630 2.00567   7
   0  -7  17 20.8145 3.42979   1
   0  -7 -17 26.0873 4.27261   5
   0   7  17 20.2290 4.14183   7
   0  -7  17 20.0834 3.35006   7
  -1  -7 -17 31.9015 4.56616   5
   1   7 -17 45.3421 4.32566   2
   1  -7  17 39.1673 4.60810   7
  -1   7  17 26.5497 5.33330   3
  -1   7 -17 45.2193 4.93489   2
  -1  -7  17 33.0039 4.42367   7
   1   7  17 47.3995 4.55209   7
  -1  -7  17 32.3240 5.46872   1
  -2  -7 -17 44.4105 6.42106   5
   2  -7  17 45.3471 5.39095   7
   2   7 -17 40.8881 4.99031   2
   2  -7  17 56.2585 4.93022   1
   2   7 -17 45.3009 5.50601   7
  -2  -7  17 41.3830 4.56232   1
  -2  -7  17 45.0070 5.80636   5
   3   7 -17 49.1936 4.70319   2
  -3   7  17 36.5064 4.48706   3
  -3  -7 -17 35.2754 4.29064   5
  -3   7  17 41.9192 4.32433   5
   3   7 -17 42.6047 4.47354   7
   3   7  17 39.0402 4.11470   7
  -3  -7  17 44.2420 4.78119   5
  -3  -7  17 36.1053 4.17005   1
  -3  -7  17 33.3254 4.33683   7
  -4  -7 -17 33.6473 3.60006   5
   4   7 -17 35.5526 3.68772   7
   4   7 -17 30.0889 3.56626   2
  -4   7  17 34.6658 4.00078   3
  -4   7  17 36.4837 3.69299   5
  -4  -7  17 33.7528 3.99537   5
   4   7  17 37.1608 3.89418   7
  -4  -7  17 37.9071 4.17639   1
   5   7 -17 0.22208 0.80161   2
  -5   7  17 -0.3598 0.85967   3
   5   7  17 0.04337 0.91800   7
  -5  -7  17 -0.2363 0.84679   5
  -5  -7  17 -0.6801 0.96875   1
  -6   7  17 1.88987 0.80527   3
  -6  -7  17 1.63577 0.56521   5
   6   7  17 1.86150 0.67449   7
   0  -8  17 3.01732 1.30395   7
   0  -8  17 7.94701 2.47445   1
   0   8 -17 4.69483 2.45367   2
   1  -8  17 169.942 15.0494   7
   1  -8  17 184.797 15.1235   1
  -1  -8 -17 203.938 15.2403   5
   1   8 -17 172.953 15.1929   2
  -1   8  17 177.716 15.1969   3
  -1  -8  17 174.117 16.9704   1
  -1   8 -17 222.089 17.1051   2
  -1  -8  17 223.940 17.0371   7
   1   8  17 207.410 16.9886   7
  -2   8  17 43.3149 4.97015   3
   2   8 -17 36.1732 4.61223   2
   2  -8  17 47.9591 5.03193   1
  -2  -8 -17 45.4798 4.71479   5
   2  -8  17 54.2784 4.83588   7
  -2  -8  17 49.0208 5.50659   5
  -2  -8  17 43.1056 4.74655   7
   2   8  17 48.7757 4.76519   7
  -2  -8  17 46.8449 4.81320   1
  -3   8  17 9.37360 2.75051   3
  -3  -8 -17 10.6764 2.40465   5
   3   8 -17 12.9456 2.72594   7
  -3   8  17 12.9815 2.66445   5
  -3  -8  17 11.3686 2.79223   7
   3   8  17 12.4967 2.71876   7
  -3  -8  17 14.2819 2.82301   1
  -3  -8  17 16.0321 3.10251   5
  -4  -8 -17 27.4596 2.95050   5
   4   8 -17 19.9132 2.97421   7
   4   8 -17 24.3337 2.87195   2
  -4   8  17 26.5506 3.25468   3
  -4  -8  17 27.0058 3.36930   5
   4   8  17 26.2791 3.13790   7
  -5  -8 -17 6.46081 1.36725   5
   5   8 -17 3.36786 1.34396   7
   5   8 -17 7.21326 2.00936   2
  -5   8  17 2.96323 0.89525   3
   5   8  17 5.54119 1.44810   7
  -5  -8  17 8.28019 2.88426   1
  -5  -8  17 6.96445 1.55414   5
   0  -9  17 -0.2399 1.00194   7
   0  -9  17 0.09295 1.02705   1
   0   9 -17 0.01974 0.91271   2
   1  -9  17 116.234 10.0881   1
   1  -9  17 109.298 9.81774   7
   1   9 -17 125.654 9.88086   2
  -1   9  17 109.591 10.1140   3
  -1  -9 -17 115.675 10.0377   5
  -1  -9  17 128.808 9.73731   1
  -1  -9  17 101.872 9.53766   7
   1   9  17 109.811 9.65485   7
  -1   9 -17 106.587 9.67284   2
   2   9 -17 53.7416 4.65813   2
  -2  -9 -17 43.4557 4.79585   5
   2  -9  17 44.2874 4.75847   7
  -2   9  17 46.8194 5.07103   3
  -2  -9  17 57.6243 5.78769   5
  -2  -9  17 50.0715 5.23196   1
  -2  -9  17 49.9930 4.84722   7
   2   9  17 44.4343 4.81525   7
  -3   9  17 30.3330 3.58491   3
  -3  -9 -17 32.5484 3.28035   5
   3   9 -17 25.3465 3.22951   2
  -3  -9  17 34.0561 5.50992   1
   3   9  17 33.9259 3.48028   7
  -3  -9  17 26.4624 3.51299   7
  -4   9  17 20.3451 2.33982   3
  -4  -9 -17 17.6475 2.05726   5
   4   9 -17 16.4156 2.45620   2
   4   9 -17 16.7153 2.19438   7
  -4  -9  17 22.7428 3.18936   1
   4   9  17 16.5582 2.18339   7
  -4  -9  17 19.3826 2.34884   5
  -5   9  17 11.7728 1.61457   3
   5   9 -17 11.0439 2.04100   2
  -5  -9 -17 12.6888 1.51988   5
   5   9 -17 10.6524 1.64680   7
   5   9  17 10.7947 1.54641   7
  -5  -9  17 12.9774 1.60289   5
   0 -10  17 0.05957 0.91419   7
   0 -10  17 0.82586 1.20651   1
   0  10 -17 0.71685 0.96874   2
   0  10  17 -0.2277 1.68595   3
  -1  10  17 33.4871 3.84978   3
   1  10 -17 26.3820 3.33832   2
  -1 -10 -17 26.9371 3.39150   5
   1 -10  17 32.0753 3.38276   7
  -1 -10  17 35.6844 3.59373   7
  -1  10 -17 27.3023 3.80857   2
  -1 -10  17 38.9714 4.32120   1
  -2 -10 -17 11.2410 1.89735   5
   2  10 -17 7.56316 2.18087   2
   2 -10  17 7.60619 1.93511   7
  -2  10  17 4.87657 1.22162   3
  -2 -10  17 8.17709 2.95717   1
   2  10  17 7.73738 2.01017   7
  -2 -10  17 7.22133 2.38872   7
  -3  10  17 37.5897 3.38974   3
  -3 -10 -17 30.6256 3.25489   5
   3  10 -17 34.6430 3.59035   2
  -3 -10  17 34.2380 3.46957   5
   3  10  17 33.2653 3.25772   7
  -3 -10  17 35.4836 3.96619   1
  -3 -10  17 32.0527 3.21134   7
  -4  10  17 3.48917 1.41441   3
   4  10 -17 5.67051 1.85607   2
  -4 -10 -17 5.07736 1.20506   5
   4  10  17 5.06636 1.26228   7
  -4 -10  17 3.48787 1.51634   5
   0  11  17 -1.4376 1.23401   3
   0  11 -17 -0.4570 0.87554   2
   0 -11  17 0.14994 0.65428   7
   1  11 -17 0.69079 0.87806   2
  -1  11  17 0.54009 1.04204   3
  -1 -11 -17 0.62165 0.95861   5
  -1 -11  17 1.62717 0.63992   7
   1  11  17 0.81844 1.25515   3
  -1  11 -17 1.48823 1.23476   2
  -2 -11 -17 14.1916 2.09189   5
   2  11 -17 18.7451 2.39583   2
  -2  11  17 13.3680 1.88334   5
   2 -11  17 18.1389 2.01654   7
  -2  11  17 12.2185 1.92001   3
  -2 -11  17 14.9245 1.86193   7
   3  11 -17 20.8417 2.86501   2
  -3 -11 -17 25.8909 2.50847   5
  -3  11  17 27.7687 2.49379   3
   3  11  17 25.9296 3.52356   7
  -3 -11  17 29.2882 2.90052   5
   0 -12  17 0.35267 0.59061   7
   0  12 -17 1.18218 1.11637   2
   0  12  17 -0.5383 0.84405   3
   1  12 -17 3.98987 2.10685   2
  -1  12  17 9.07732 1.40543   5
   1 -12  17 7.67212 2.02415   7
  -1  12  17 6.84017 1.45904   3
   1  12  17 2.04461 1.26126   3
   0   0  18 64.4308 6.69844   1
   0   0  18 73.8631 6.81007   4
   0   0  18 70.8309 6.61095   6
  -1   0  18 44.2144 4.88572   6
   1   0  18 41.2289 4.43899   4
   2   0  18 129.990 10.7894   4
  -2   0  18 116.383 11.1426   1
  -3   0  18 459.716 36.1872   5
  -3   0 -18 420.370 35.0684   5
   4   0  18 294.131 21.1225   7
  -4   0  18 252.607 20.6866   5
  -4   0 -18 218.528 20.4481   5
   5   0 -18 6.62660 2.73044   2
  -5   0  18 3.37208 1.17301   5
  -6   0  18 15.7556 2.56087   5
   6   0 -18 13.1044 2.56929   2
   7   0 -18 7.18406 2.44805   2
   0   1  18 50.5189 6.15317   6
   0  -1  18 70.6613 6.40840   6
   0   1  18 59.2831 5.90728   4
   0  -1  18 64.9656 5.64074   1
   1   1 -18 6.38000 3.07597   2
  -1   1  18 3.91912 1.97394   6
  -1   1  18 2.51553 1.07898   1
  -1  -1  18 6.33738 2.14580   1
   1   1  18 5.52922 2.92306   4
   2  -1  18 23.0470 3.59364   4
   2   1 -18 27.1148 3.69976   2
  -2  -1  18 26.8987 3.79709   1
   2   1  18 38.9854 4.59491   4
  -3   1  18 87.0247 6.97069   5
   3   1 -18 59.2326 7.19836   2
  -3   1 -18 73.9097 6.78400   5
  -3  -1  18 75.7528 6.90882   5
  -3  -1  18 75.1784 6.86525   1
   3   1  18 66.9584 6.96492   7
  -4  -1 -18 326.322 26.9684   5
   4   1 -18 353.967 27.3407   2
  -4   1  18 328.210 27.0953   5
   4   1  18 302.897 23.0739   7
  -4  -1  18 265.275 23.0023   5
  -5   1  18 1.48491 1.00859   5
   5   1 -18 2.39008 1.12868   2
  -5  -1  18 2.39228 1.11409   5
  -6   1  18 38.1547 4.72696   5
  -6   1  18 39.9353 4.53884   3
   6   1 -18 43.5297 4.40025   2
  -6  -1  18 40.7743 4.41343   5
   6  -1 -18 51.1394 4.69403   2
  -7   1  18 8.71470 2.01918   3
   7   1 -18 10.8829 2.50024   2
   7  -1 -18 14.8048 2.72671   2
   0  -2  18 10.6376 2.31834   1
  -1   2  18 83.6384 8.22546   6
   1   2 -18 68.0964 7.14070   2
   2  -2  18 46.0319 4.88180   4
   2   2 -18 38.9793 4.65050   2
  -2  -2  18 47.2169 4.49888   1
   2   2  18 36.2386 5.33800   4
  -3  -2 -18 10.5311 2.98850   5
  -3   2  18 13.1878 3.16686   5
   3   2 -18 10.2983 2.76845   2
  -3   2 -18 11.4256 3.35421   5
   3   2  18 11.0122 3.07472   7
  -3  -2  18 9.16529 2.87233   1
   4   2 -18 60.2153 6.11929   2
  -4   2  18 61.1904 6.00409   5
  -4  -2 -18 67.9508 5.90079   5
  -4  -2  18 63.0132 6.67960   1
   4   2  18 73.7368 6.42331   7
  -4  -2  18 64.6621 6.29983   5
  -5   2  18 25.3668 4.28229   3
  -5   2  18 30.0164 3.44786   5
   5   2 -18 29.3692 3.79052   2
   5   2  18 24.4993 3.49976   7
  -5  -2  18 25.5275 3.44481   5
   6   2 -18 19.4409 2.84302   2
  -6   2  18 12.9906 2.90448   3
  -6  -2  18 19.6235 2.76977   5
   6  -2 -18 22.2471 2.98795   2
  -7   2  18 21.7220 2.49787   3
   7   2 -18 21.9382 2.87595   2
   0  -3  18 4.39017 2.14191   1
   1   3 -18 0.63668 1.04859   2
   1  -3  18 0.95914 0.73719   1
   1   3  18 0.21839 2.04107   4
  -1  -3  18 0.65051 0.83544   1
   2   3 -18 180.064 15.8142   2
  -2   3  18 177.807 15.8378   5
  -2  -3 -18 214.821 15.7603   5
  -2  -3  18 255.213 19.9480   1
   2   3  18 237.175 19.9048   7
   2   3  18 239.713 20.3465   4
  -3   3  18 12.8184 3.10175   5
  -3  -3 -18 8.06756 2.71188   5
   3   3 -18 9.69373 2.75219   2
  -3  -3  18 3.69956 1.96936   7
  -3  -3  18 9.07459 2.84088   1
   3   3  18 2.64927 1.45540   7
  -3  -3  18 3.80739 1.36043   5
  -4  -3 -18 55.0848 5.65789   5
  -4   3  18 60.7248 5.74846   5
   4   3 -18 69.4823 6.07362   2
  -4   3  18 55.7437 6.37233   3
   4   3  18 46.6176 5.09734   7
  -4  -3  18 56.5726 5.25478   5
  -5  -3 -18 21.3717 3.10750   5
  -5   3  18 20.2076 3.03216   5
   5   3 -18 21.5586 3.19081   2
  -5   3  18 23.5019 3.58102   3
  -5  -3  18 25.0480 3.41232   5
   5   3  18 25.4651 3.41201   7
   6   3 -18 6.99341 2.21084   2
  -6   3  18 11.6262 2.77095   3
   6   3  18 10.1271 2.85946   7
  -6  -3  18 11.5749 2.10212   5
  -7   3  18 47.4396 4.28962   3
   7   3 -18 47.9566 4.58391   2
   7  -3 -18 49.3824 4.70130   2
   0  -4  18 48.4598 4.47938   1
   0   4 -18 37.2276 4.71458   2
   1  -4  18 384.771 32.5020   1
   1   4 -18 459.703 32.6226   2
   1   4 -18 365.833 32.9869   5
  -1  -4  18 343.494 28.6407   7
   1   4  18 389.930 28.6230   7
  -1  -4  18 347.024 28.6612   1
  -1   4 -18 336.913 29.1877   5
   2  -4  18 124.712 10.0152   7
   2  -4  18 96.5340 9.47184   1
  -2  -4 -18 113.276 9.56752   5
  -2  -4  18 155.972 12.9573   5
   2   4  18 145.738 12.2361   7
  -2  -4  18 131.244 12.3399   7
  -2  -4  18 150.354 12.3331   1
  -3   4  18 66.1389 6.07957   5
   3   4 -18 59.3261 5.96586   2
  -3  -4 -18 62.2422 5.86384   5
  -3  -4  18 65.8470 6.12013   1
  -3  -4  18 59.2531 6.23273   7
  -3  -4  18 54.5722 6.13563   5
   3   4  18 60.6642 5.78500   7
  -4   4  18 23.9542 4.11142   3
   4   4 -18 20.5614 3.32772   2
  -4   4  18 25.3553 3.17272   5
  -4  -4 -18 18.6866 2.97750   5
   4   4  18 23.0371 3.27322   7
  -4  -4  18 26.1124 3.50280   1
  -4  -4  18 25.0226 3.62478   5
  -5   4  18 9.07488 2.41536   5
  -5  -4 -18 9.71366 2.32506   5
  -5   4  18 6.31710 1.74498   3
   5   4 -18 6.42570 2.43895   2
  -5  -4  18 11.4963 2.58733   5
  -5  -4  18 7.55958 4.02528   1
   5   4  18 7.76781 2.49406   7
  -6   4  18 7.32595 1.32795   3
   6   4 -18 10.2828 2.23243   2
   6   4  18 10.5775 2.06351   7
   7   4 -18 7.08508 2.32191   2
  -7   4  18 10.6714 1.68049   3
   7   4 -18 11.2567 1.55147   7
   7  -4 -18 13.5029 2.37823   2
   0  -5  18 117.759 10.5581   1
   0   5  18 127.152 10.7632   7
   0   5 -18 132.176 10.6920   2
   0  -5  18 125.689 10.6458   7
   0  -5 -18 113.430 10.8602   5
   1   5 -18 55.2504 5.27294   2
  -1  -5 -18 47.9556 5.62992   5
   1  -5  18 48.6406 5.63684   7
   1  -5  18 56.6621 5.30557   1
  -1  -5  18 42.5152 4.59436   1
  -1  -5  18 37.3810 4.63295   7
   1   5  18 47.5952 4.78145   7
   2  -5  18 19.7064 3.16311   1
   2   5 -18 22.3920 3.35860   2
   2  -5  18 21.3371 4.06937   7
  -2  -5 -18 22.2080 3.25569   5
   2   5  18 26.3835 3.47117   7
  -2  -5  18 20.6923 3.74827   7
  -2  -5  18 16.0391 4.54867   5
  -2  -5  18 24.8746 3.53973   1
  -3   5  18 99.1325 8.00174   5
   3   5 -18 74.6943 7.98619   2
   3  -5  18 92.6674 8.35858   1
  -3  -5 -18 96.3261 7.89363   5
  -3   5  18 82.8628 8.28870   3
  -3  -5  18 103.963 9.06800   1
  -3  -5  18 98.1569 9.32795   5
   3   5  18 110.984 8.95824   7
  -3  -5  18 97.7523 9.17174   7
  -4   5  18 61.9638 5.69526   3
  -4   5  18 53.9152 5.23169   5
  -4  -5 -18 55.5495 5.25380   5
   4  -5  18 50.4775 5.56577   1
   4   5 -18 57.7122 5.60423   2
  -4  -5  18 55.2496 5.51666   1
  -4  -5  18 51.2371 5.37279   5
   4   5  18 52.0030 5.09458   7
  -5   5  18 1.33122 1.26102   3
   5   5 -18 0.33704 0.76557   2
  -5  -5 -18 0.78002 0.96036   5
   5  -5  18 -1.1178 1.26335   1
  -5  -5  18 1.65144 1.23025   1
   5   5  18 1.41917 1.04689   7
  -5  -5  18 0.85461 1.02495   5
  -6   5  18 12.0712 2.12512   3
   6   5 -18 16.0998 1.88847   7
   6   5 -18 10.6357 2.26330   2
  -6  -5  18 12.3674 1.63019   5
   6   5  18 9.74741 1.81615   7
  -7   5  18 3.67207 1.40639   3
   7  -5 -18 3.19322 0.88141   2
   7   5  18 2.23034 0.86625   7
   0   6 -18 90.0563 8.19369   2
   0  -6 -18 99.3609 8.54228   5
   0   6  18 84.6012 8.35128   7
   0  -6  18 90.2460 8.16778   7
   0  -6  18 95.0942 8.27680   1
   1  -6  18 105.544 10.3576   1
   1   6 -18 121.545 10.3458   2
  -1  -6 -18 131.938 10.4382   5
  -1  -6  18 135.394 12.0338   7
  -1  -6  18 163.513 12.2165   1
   1   6  18 127.327 11.9243   7
  -2  -6 -18 55.2532 5.86204   5
   2   6 -18 64.1957 5.88433   2
   2  -6  18 62.1493 6.10180   7
  -2  -6  18 64.2669 6.73450   5
  -2  -6  18 72.8256 6.12118   1
  -2  -6  18 53.6620 6.01799   7
   2   6  18 57.5273 5.89596   7
  -3   6  18 20.0782 3.27259   5
   3  -6  18 21.9075 3.49754   1
   3   6 -18 25.3357 3.38225   2
  -3   6  18 18.7982 3.93163   3
  -3  -6 -18 18.9220 3.08899   5
   3   6  18 21.2598 3.07411   7
  -3  -6  18 19.8498 3.40393   7
  -3  -6  18 21.5171 3.81560   5
  -3  -6  18 20.1828 3.00274   1
  -4  -6 -18 0.53342 0.89805   5
   4  -6  18 -1.5734 1.15442   1
  -4   6  18 1.05902 1.36123   3
   4   6 -18 -1.2009 1.18901   2
  -4   6  18 0.16361 0.99432   5
   4   6  18 0.11897 1.02975   7
  -4  -6  18 1.24946 0.89641   1
  -4  -6  18 0.61558 1.03386   5
   5   6 -18 5.65287 2.10596   7
   5   6 -18 5.66017 2.04596   2
  -5   6  18 6.98267 2.31175   3
  -5  -6 -18 4.20409 1.86516   5
   5   6  18 3.05524 1.07764   7
  -5  -6  18 7.25972 1.98121   5
  -5  -6  18 2.28299 1.07325   1
   6   6 -18 1.57838 0.78748   2
  -6   6  18 0.90658 0.84542   3
   6   6 -18 1.43544 0.61434   7
  -6  -6  18 1.23361 0.61381   5
   6   6  18 1.50240 0.69254   7
   0  -7 -18 5.41939 1.80391   5
   0   7  18 8.04656 2.02431   7
   0  -7  18 8.08176 2.60490   7
   1   7 -18 115.073 9.25523   2
  -1  -7 -18 96.8371 9.29361   5
   1  -7  18 101.797 9.29108   7
  -1  -7  18 96.9329 8.24638   1
  -1  -7  18 79.9458 8.84825   7
   1   7  18 98.1255 8.34989   7
   2  -7  18 72.7891 6.91475   7
   2   7 -18 67.6685 6.77230   2
  -2   7  18 64.5006 7.13214   3
  -2  -7 -18 82.3536 6.73459   5
   2   7  18 63.7463 6.58289   7
  -2  -7  18 86.5617 7.51791   5
  -2  -7  18 71.5684 6.67789   1
  -2  -7  18 69.6517 6.70905   7
  -3   7  18 2.41725 1.44487   3
   3   7 -18 2.36345 1.24523   7
   3   7 -18 4.67851 2.55607   2
   3  -7  18 1.38492 1.08477   1
  -3  -7 -18 1.03086 0.95041   5
  -3   7  18 1.39899 1.08521   5
  -3  -7  18 0.60121 0.93767   1
   3   7  18 1.06774 1.11674   7
  -3  -7  18 1.08136 1.25628   7
  -3  -7  18 1.40031 1.33288   5
   4   7 -18 29.1829 3.36445   2
  -4   7  18 32.8706 3.67684   3
  -4   7  18 31.9084 3.46783   5
   4   7 -18 29.4502 3.33597   7
  -4  -7 -18 30.6627 3.44063   5
  -4  -7  18 29.0505 3.56372   5
  -4  -7  18 29.6457 3.82690   1
   4   7  18 32.6217 3.50853   7
  -5  -7 -18 0.71130 0.61822   5
   5   7 -18 0.64135 0.65267   7
   5   7 -18 1.00679 0.81299   2
  -5   7  18 0.51503 0.84366   3
  -5  -7  18 3.36551 1.36892   5
  -5  -7  18 0.19255 0.97240   1
   5   7  18 0.91802 0.69544   7
   6   7 -18 0.07119 0.54846   7
   6   7 -18 4.64787 1.89380   2
  -6   7  18 -0.4591 0.76665   3
   6   7  18 5.09661 1.37557   7
   0   8 -18 108.026 8.38375   2
   0  -8 -18 75.9262 8.54218   5
   0  -8  18 96.4948 8.28895   1
   0  -8  18 88.9767 8.17172   7
   1   8 -18 84.0781 7.42304   2
   1  -8  18 87.1458 7.42071   1
  -1   8  18 68.7407 7.74179   3
  -1  -8 -18 87.6760 7.48658   5
   1  -8  18 72.9677 7.29492   7
  -1  -8  18 102.467 8.10607   7
   1   8  18 89.9436 8.09978   7
  -1  -8  18 91.3165 8.23614   1
  -1   8 -18 82.3698 8.33683   2
  -2  -8 -18 86.4656 7.24949   5
   2  -8  18 76.9827 7.23982   7
   2   8 -18 74.3514 8.75589   2
  -2  -8  18 63.9340 6.37960   7
   2   8  18 68.9169 6.35549   7
  -2  -8  18 69.5646 6.43335   1
  -2  -8  18 78.5314 6.94541   5
  -3   8  18 26.1774 3.43932   5
   3   8 -18 29.1673 3.53593   7
   3   8 -18 34.1393 3.31325   2
  -3  -8 -18 27.7401 3.33317   5
  -3   8  18 23.1750 3.65313   3
  -3  -8  18 22.6430 3.43118   7
   3   8  18 30.4305 3.33473   7
  -3  -8  18 21.9995 3.65628   1
  -3  -8  18 28.0261 3.62003   5
  -4   8  18 17.8803 2.40736   3
  -4  -8 -18 14.1598 2.39391   5
   4   8 -18 18.5084 2.23116   7
  -4  -8  18 12.1156 2.47868   5
   4   8  18 14.1951 2.24175   7
  -4  -8  18 12.6551 3.04226   1
   5   8 -18 12.7971 2.48921   2
  -5   8  18 18.7089 2.01176   3
  -5  -8 -18 14.3997 1.85129   5
   5   8 -18 16.6981 1.91021   7
  -5  -8  18 13.9448 1.91951   5
   5   8  18 15.4147 1.87552   7
  -5  -8  18 19.7828 3.34853   1
   0   9  18 8.59360 2.21648   3
   0   9 -18 6.13939 2.48123   2
   0  -9  18 7.96456 2.78841   1
   0  -9  18 7.80839 2.24015   7
   1   9 -18 13.9118 2.27876   2
  -1  -9 -18 12.3326 3.13061   5
  -1   9  18 11.2866 3.41998   3
   1  -9  18 11.8603 2.56323   7
  -1  -9  18 16.4588 2.90509   1
  -1   9 -18 15.9283 3.06052   2
  -1  -9  18 15.0213 2.68132   7
   1   9  18 16.3866 3.44254   7
  -2   9  18 46.1593 4.60980   3
  -2  -9 -18 45.5301 4.63859   5
   2  -9  18 40.4067 4.54226   7
   2   9 -18 48.0666 4.48010   2
   2   9  18 43.9990 4.81987   7
  -2  -9  18 54.0279 4.79747   7
  -2  -9  18 49.0460 5.19727   1
  -3   9  18 6.58591 1.71092   5
   3   9 -18 7.19310 2.04300   2
  -3   9  18 8.75719 2.11268   3
  -3  -9  18 6.00514 2.16012   5
  -3  -9  18 9.80828 1.83204   7
   3   9  18 6.83658 1.70377   7
  -3  -9  18 10.5893 2.70991   1
  -4  -9 -18 15.9822 1.86868   5
   4   9 -18 15.5469 2.19680   2
   4   9 -18 15.1132 2.14297   7
  -4   9  18 18.4491 2.14245   3
  -4  -9  18 17.3295 3.09456   1
  -4  -9  18 17.1111 2.17739   5
   4   9  18 15.1151 1.95819   7
   5   9 -18 0.44257 0.74556   2
  -5   9  18 2.36730 0.87944   3
   5   9 -18 1.39051 0.71705   7
   5   9  18 0.33732 0.59054   7
  -5  -9  18 0.37419 0.55191   5
   0 -10  18 9.00111 3.40405   1
   0  10  18 6.63025 2.37597   3
   1 -10  18 17.6364 2.29700   7
  -1  10  18 18.3116 2.63318   3
  -1 -10 -18 17.9907 2.53238   5
   1  10 -18 17.0604 2.56046   2
  -1 -10  18 18.5945 2.62266   7
  -1  10 -18 17.7798 3.07740   2
  -1 -10  18 17.4775 3.53627   1
   2 -10  18 15.7214 2.48241   7
  -2 -10 -18 23.7982 2.51070   5
  -2  10  18 16.2870 2.43967   3
   2  10 -18 24.4526 2.92569   2
  -2  10  18 24.1696 2.35553   5
   2  10  18 12.4338 2.33739   7
  -2 -10  18 14.1174 3.21803   1
  -2 -10  18 16.3729 2.00146   7
  -3 -10 -18 6.00530 1.45245   5
   3  10 -18 5.19666 1.94238   2
  -3  10  18 5.08812 1.60615   3
  -3 -10  18 4.61401 1.85547   5
   3  10  18 4.04678 1.51166   7
  -3 -10  18 3.68337 0.84811   7
  -3 -10  18 2.65737 1.15127   1
  -4  10  18 1.83870 0.74090   3
   4  10 -18 5.17447 1.87790   2
  -4 -10 -18 0.74052 0.54007   5
  -4 -10  18 3.52228 1.46445   5
   0 -11  18 1.00603 0.65754   7
   0  11  18 0.24625 1.13921   3
   0  11 -18 0.28724 0.92347   2
  -1  11  18 18.3558 2.39144   3
   1 -11  18 18.8578 2.17438   7
  -1 -11 -18 15.4995 2.75133   5
   1  11 -18 23.6961 2.80305   2
  -1 -11  18 20.1082 2.05578   7
   1  11  18 15.9305 2.43760   3
   2 -11  18 90.6836 7.25749   7
  -2 -11 -18 80.8356 7.01483   5
  -2  11  18 76.4830 6.86829   5
  -2  11  18 83.2507 6.96386   3
   2  11 -18 87.0421 7.19212   2
  -2 -11  18 75.6501 6.31150   7
   0   0  19 0.16055 1.21914   4
   0   0  19 0.11048 0.74714   1
  -1   0  19 68.0405 6.11353   1
   1   0  19 63.3768 6.44044   4
   2   0  19 56.7790 5.94768   4
  -2   0  19 50.8367 5.93060   1
  -3   0 -19 27.9391 3.76033   5
  -3   0  19 25.4371 3.89713   5
   3   0  19 26.2513 4.24717   7
  -4   0 -19 185.585 16.8343   5
   4   0  19 208.378 17.1469   7
  -4   0  19 197.322 17.0132   5
   4   0 -19 237.627 17.3581   2
   5   0 -19 78.5073 6.67760   2
  -5   0  19 60.3253 6.31000   5
  -6   0  19 122.238 10.4094   5
   6   0 -19 130.722 10.7565   2
   7   0 -19 0.46448 0.84128   2
   0   1  19 261.652 22.6127   1
   0  -1  19 292.983 22.7571   4
   0  -1  19 286.199 22.6870   1
   1  -1  19 102.455 8.66851   4
   1   1 -19 91.8833 8.80942   2
   1   1  19 100.122 8.74179   4
  -1  -1  19 89.2079 8.19160   1
   2   1 -19 74.1192 6.99926   2
  -2  -1  19 61.3040 6.01496   1
   2   1  19 63.5810 6.77645   4
  -3  -1 -19 124.897 10.1116   5
  -3   1  19 111.934 10.2201   5
  -3  -1  19 113.865 9.75633   1
  -3   1 -19 106.015 9.40189   5
  -3  -1  19 108.796 9.58391   5
   3   1  19 108.610 9.56555   7
  -4   1  19 149.833 13.4320   5
   4   1 -19 181.668 13.7506   2
  -4  -1 -19 154.077 13.3427   5
   4   1  19 115.901 10.9946   7
  -4  -1  19 142.022 11.0065   5
   5   1 -19 0.59068 0.94511   2
  -5   1  19 0.69414 0.96932   5
   5   1  19 1.91278 1.58886   7
  -5  -1  19 1.86219 1.08675   5
  -6   1  19 25.1608 3.02146   5
   6   1 -19 29.3464 3.39576   2
  -6  -1  19 31.8318 3.36755   5
   6  -1 -19 30.3909 3.49666   2
   7   1 -19 8.25764 2.21061   2
   7  -1 -19 11.8954 2.52415   2
   0  -2  19 246.040 20.0446   1
   1  -2  19 289.144 20.6678   1
   1   2 -19 217.189 20.6588   2
  -2   2  19 209.684 17.8329   5
  -2  -2 -19 208.053 17.6946   5
   2  -2  19 236.522 19.1071   4
   2   2 -19 208.535 17.7705   2
   2   2  19 201.093 16.6115   7
  -2  -2  19 202.770 16.6103   1
  -2  -2  19 200.609 17.1081   7
   3  -2  19 193.357 17.1020   7
  -3  -2 -19 233.592 16.8582   5
   3   2 -19 210.808 17.0536   2
  -3   2  19 182.283 16.8987   5
   3   2  19 195.105 16.4826   7
  -3  -2  19 202.630 16.6458   5
  -3  -2  19 208.998 16.6233   1
  -3   2 -19 194.555 16.3556   5
  -4   2  19 116.940 9.93903   5
  -4  -2 -19 116.145 9.86858   5
   4   2  19 119.459 10.0792   7
  -4  -2  19 115.802 10.1215   5
  -5   2  19 62.3877 6.00349   5
   5   2 -19 71.9945 6.50988   2
  -5  -2  19 66.0866 6.27118   5
   5   2  19 69.9626 6.39388   7
   6   2 -19 46.5573 4.88893   2
  -6   2  19 59.1615 4.82068   3
   6   2  19 60.2022 5.28743   7
   6  -2 -19 52.2178 5.34738   2
  -6  -2  19 56.7127 5.10161   5
   7   2 -19 1.15941 0.85291   2
  -7   2  19 1.53410 1.01232   3
   7  -2 -19 8.45635 2.32033   2
   0  -3  19 317.173 25.6934   1
   1  -3  19 218.634 18.1306   1
   1   3 -19 223.870 18.2039   2
  -1  -3  19 155.845 13.9309   7
  -1  -3  19 142.510 13.7520   1
  -1   3 -19 177.392 14.3307   5
   1   3  19 190.690 13.8768   7
  -2  -3 -19 499.355 43.3760   5
   2   3 -19 587.726 44.1112   2
   2   3 -19 561.335 43.8790   5
  -2   3  19 528.781 43.5027   5
  -2  -3  19 519.013 42.2586   5
  -2   3 -19 506.404 42.0229   5
  -2  -3  19 531.404 42.1364   1
  -2  -3  19 519.968 42.1257   7
   2   3  19 555.589 42.0849   7
   3  -3  19 169.883 14.4127   7
  -3   3  19 152.427 13.7316   5
  -3  -3 -19 191.096 13.7557   5
   3   3 -19 147.389 13.8449   2
   3   3  19 159.142 14.5871   7
  -3  -3  19 199.322 14.8018   5
  -3   3 -19 164.334 14.5283   5
  -3  -3  19 182.296 14.9543   7
  -3  -3  19 181.124 14.8170   1
  -4   3  19 25.3822 3.44743   5
   4   3 -19 20.2212 3.48069   2
  -4  -3 -19 25.7828 3.17157   5
  -4  -3  19 28.1985 3.80611   5
  -4  -3  19 34.2444 3.89556   1
   4   3  19 28.1422 3.75935   7
  -5   3  19 10.7930 3.27336   3
  -5   3  19 11.7446 2.35324   5
  -5  -3 -19 5.47450 2.46878   5
   5   3  19 6.50606 2.55311   7
  -5  -3  19 9.34686 2.58679   5
   6   3 -19 11.2745 2.26235   2
  -6   3  19 7.05141 2.15315   3
   6   3  19 7.81973 2.05927   7
   7   3 -19 6.16798 2.15888   2
   7   3 -19 8.08086 1.52862   7
  -7   3  19 8.32676 1.75350   3
   7  -3 -19 6.20464 2.20445   2
   0  -4  19 6.66694 2.23587   1
   0   4 -19 2.23945 1.22401   5
   0  -4  19 3.19214 1.40480   7
   0   4  19 4.42295 2.29558   7
   0  -4 -19 1.94814 1.76021   5
   1   4 -19 100.330 8.02403   5
  -1  -4 -19 77.0995 7.97193   5
   1  -4  19 92.3473 7.87915   1
   1  -4  19 84.8357 8.08355   7
   1   4 -19 88.1306 8.00280   2
  -1   4  19 84.6884 8.33891   7
  -1  -4  19 86.8770 8.89590   1
  -1  -4  19 96.2801 8.94711   7
  -1   4 -19 105.052 8.85488   5
   1   4  19 117.760 8.90042   7
   2  -4  19 329.331 24.4048   7
   2   4 -19 252.284 24.2871   2
   2  -4  19 281.709 24.3417   1
  -2   4  19 325.973 24.3822   5
  -2  -4 -19 313.026 24.2600   5
   2   4  19 385.246 27.3808   7
  -2  -4  19 353.142 27.4660   7
  -2  -4  19 304.816 27.5031   5
  -2  -4  19 320.348 27.4498   1
  -2   4 -19 331.873 27.2326   5
  -3  -4 -19 182.780 14.2788   5
   3   4 -19 151.766 14.3803   2
  -3   4  19 172.123 14.3568   5
   3  -4  19 184.322 14.8380   1
  -3  -4  19 204.637 16.5357   7
  -3  -4  19 187.702 16.6395   1
  -3  -4  19 197.156 16.4963   5
   3   4  19 204.290 16.3082   7
   4  -4  19 20.7640 3.20130   1
   4   4 -19 21.6119 3.27017   2
  -4   4  19 23.0206 3.09582   5
  -4   4  19 20.7458 3.74302   3
  -4  -4 -19 17.8517 3.00760   5
  -4  -4  19 25.0460 3.43596   1
   4   4  19 19.6861 3.10530   7
  -4  -4  19 19.0571 3.56747   5
  -5   4  19 45.2671 4.94930   3
  -5  -4 -19 51.7165 4.60212   5
   5   4 -19 56.8750 4.78704   2
   5  -4  19 40.1106 5.12360   1
  -5   4  19 43.9034 4.53444   5
  -5  -4  19 45.5676 5.42851   1
   5   4  19 42.1283 4.34767   7
  -6   4  19 40.9028 3.70332   3
   6  -4  19 44.4841 6.83355   1
   6   4 -19 33.4123 3.90672   2
  -6  -4  19 37.9515 3.34835   5
   6   4  19 33.2710 3.47162   7
  -7   4  19 34.5438 3.09386   3
   7   4 -19 30.7013 3.52817   2
   7  -4 -19 20.2476 2.74271   2
   0  -5  19 119.334 10.8956   1
   0   5  19 122.241 11.0415   7
   0  -5 -19 138.362 11.2488   5
   0   5 -19 135.796 11.0429   2
   0  -5  19 121.906 10.8714   7
   1  -5  19 251.414 18.8093   1
   1   5 -19 205.109 18.6558   2
  -1  -5 -19 248.361 18.7399   5
   1  -5  19 207.496 18.6482   7
   1   5  19 234.942 20.5662   7
  -1  -5  19 255.080 20.7645   1
  -1  -5  19 268.703 20.6655   7
   2  -5  19 149.116 11.4817   7
   2   5 -19 145.241 11.4128   2
   2  -5  19 114.869 11.3016   1
  -2  -5 -19 121.617 11.1595   5
  -2  -5  19 138.277 11.5113   5
  -2  -5  19 114.289 11.1078   1
  -2  -5  19 136.297 11.1268   7
  -3  -5 -19 8.99906 2.47582   5
  -3   5  19 10.3229 2.89657   5
   3  -5  19 10.5803 2.60229   1
  -3   5  19 2.77966 2.46310   3
   3   5 -19 9.80891 2.75087   2
   3   5  19 10.0471 2.91602   7
  -3  -5  19 11.0787 2.68798   1
   4   5 -19 11.7318 2.86072   2
   4  -5  19 13.9729 3.16225   1
  -4   5  19 14.9509 2.60019   5
  -4  -5 -19 9.68200 2.56843   5
  -4  -5  19 14.1803 2.97800   5
   4   5  19 14.4706 2.67066   7
  -5   5  19 8.34918 2.94617   3
  -5  -5 -19 12.7167 2.26405   5
   5   5 -19 11.6816 2.27332   2
  -5  -5  19 10.7277 2.38282   5
   5   5  19 10.9584 2.78401   7
  -6   5  19 13.6607 2.18289   3
   6   5 -19 16.5858 2.44367   2
  -6  -5  19 17.2809 2.06091   5
   6   5  19 21.1922 2.22395   7
   0   6 -19 11.7619 3.10011   2
   0   6  19 13.3784 3.53128   7
   0  -6  19 15.3845 3.03782   7
   0  -6  19 11.8312 3.03317   1
   0  -6 -19 14.4633 3.82789   5
   1  -6  19 44.9096 4.98179   7
  -1  -6 -19 49.0800 5.11629   5
  -1  -6  19 47.5527 5.13756   7
  -1  -6  19 45.4837 5.53515   1
   1   6  19 53.6586 5.08034   7
   2   6 -19 25.5211 3.38057   2
   2  -6  19 25.4753 3.88143   7
  -2   6  19 21.4945 4.63755   3
   2  -6  19 26.0950 3.32914   1
  -2  -6  19 21.9147 3.14144   1
  -2  -6  19 18.6873 4.21654   5
  -3   6  19 100.566 8.69899   5
   3  -6  19 112.296 8.92975   1
  -3  -6 -19 97.6719 8.65740   5
   3   6 -19 96.2631 8.89439   2
  -3   6  19 91.8875 8.91442   3
  -3  -6  19 87.7648 8.65826   5
  -3  -6  19 102.836 8.46508   7
  -3  -6  19 94.6761 8.37868   1
   4   6 -19 18.0732 2.68567   2
   4  -6  19 23.6836 4.07786   1
  -4  -6 -19 17.8331 2.70784   5
  -4   6  19 18.3068 2.79702   5
  -4   6  19 22.3230 3.35126   3
  -4  -6  19 20.4510 3.04148   5
   4   6  19 19.9721 2.70485   7
  -4  -6  19 14.9171 2.94039   1
   5   6 -19 1.59667 0.77143   2
  -5  -6 -19 1.35000 0.71837   5
   5   6 -19 5.67965 2.17570   7
  -5   6  19 0.32939 0.98950   3
  -5  -6  19 1.55482 0.87246   5
  -5  -6  19 1.27635 1.09686   1
  -6   6  19 3.41524 0.89628   3
   6   6 -19 2.17357 0.81516   2
   6   6  19 1.94980 0.72331   7
  -6  -6  19 4.99453 1.23178   5
   0   7 -19 84.6495 7.52032   2
   0  -7  19 90.8450 7.35949   7
   0   7  19 72.0384 7.53430   7
   0  -7 -19 92.4470 7.93401   5
   0  -7  19 68.4581 7.29630   1
  -1   7  19 23.3523 5.09702   3
   1  -7  19 36.2090 3.99938   7
   1   7 -19 27.8450 3.88827   2
  -1  -7 -19 32.6741 4.04316   5
   1   7  19 33.9351 4.22250   7
  -1  -7  19 42.1334 4.32916   1
  -1  -7  19 40.0950 4.40790   7
  -2   7  19 83.7253 8.25575   3
   2   7 -19 91.8941 8.13893   2
  -2  -7 -19 88.0788 7.95914   5
   2  -7  19 99.6260 8.21629   1
   2  -7  19 82.8271 8.07059   7
  -2  -7  19 86.2888 7.91924   7
  -2  -7  19 101.670 8.64265   5
  -2  -7  19 86.2857 7.95703   1
   2   7  19 84.7958 7.81951   7
   3  -7  19 85.3315 7.14645   1
  -3   7  19 72.0920 6.58890   5
  -3  -7 -19 63.7019 6.56747   5
   3   7 -19 72.8417 6.60061   2
   3   7 -19 79.6485 6.69721   7
  -3   7  19 70.6727 6.93782   3
  -3  -7  19 78.2186 6.77278   7
   3   7  19 81.1536 6.71731   7
  -3  -7  19 68.6088 6.80427   1
  -3  -7  19 67.2107 6.89349   5
  -4   7  19 8.39742 2.59033   3
   4   7 -19 8.28338 2.03456   2
  -4  -7 -19 8.68220 1.98695   5
   4   7 -19 9.36274 2.11458   7
   4   7  19 9.38124 2.23356   7
  -4  -7  19 9.68091 2.38322   5
  -4  -7  19 6.71492 2.65820   1
  -5  -7 -19 29.7378 3.13225   5
  -5   7  19 32.9148 3.31384   3
   5   7 -19 36.6750 3.17513   7
   5   7 -19 36.3802 3.53420   2
   5   7  19 31.5252 3.25215   7
  -5  -7  19 32.7772 3.19689   5
  -5  -7  19 40.1465 4.12655   1
   6   7 -19 9.70665 1.37581   7
   6   7 -19 8.39823 2.24624   2
  -6   7  19 9.07271 1.61271   3
   6   7  19 10.4386 1.49243   7
  -6  -7  19 9.63557 1.31268   5
   0   8 -19 1.08405 1.27171   2
   0  -8  19 1.28884 0.91369   1
   0  -8  19 -0.0763 1.14926   7
   0   8  19 0.97649 2.21340   3
   0  -8 -19 1.06987 1.56513   5
   1  -8  19 12.0496 2.86076   1
  -1   8  19 14.5129 3.82133   3
   1  -8  19 14.4884 2.78868   7
  -1  -8 -19 15.1874 3.05416   5
   1   8  19 14.1766 3.13490   7
  -1  -8  19 8.83473 2.74711   1
  -1  -8  19 16.8685 2.67346   7
   2   8 -19 154.811 14.4629   2
  -2   8  19 188.170 14.5159   3
   2  -8  19 174.031 14.4594   7
  -2  -8 -19 192.776 14.5320   5
   2  -8  19 167.061 14.6203   1
   2   8  19 203.460 15.2233   7
  -2  -8  19 162.373 15.2582   1
  -2  -8  19 177.130 15.4461   5
  -2  -8  19 196.840 15.2650   7
   3   8 -19 66.8073 5.47159   2
  -3   8  19 61.1096 5.36799   5
  -3   8  19 48.0790 5.59001   3
  -3  -8 -19 55.2868 5.39725   5
  -3  -8  19 65.7886 5.76683   7
  -3  -8  19 58.0575 5.86768   5
  -3  -8  19 63.7519 6.06571   1
   3   8  19 59.4948 5.63170   7
  -4   8  19 3.73574 1.04490   3
  -4  -8 -19 7.26073 1.47661   5
   4   8 -19 4.04437 1.68428   7
   4   8 -19 5.76315 1.88165   2
  -4  -8  19 4.45257 1.64858   5
  -4  -8  19 2.70887 1.03382   1
   5   8 -19 11.1492 2.22681   2
  -5  -8 -19 9.38297 1.48269   5
   5   8 -19 11.1461 1.57725   7
  -5  -8  19 10.5767 1.57248   5
   5   8  19 10.9545 1.48739   7
   0  -9  19 24.0385 3.34622   1
   0   9  19 18.2610 3.91778   3
   0   9 -19 22.8984 3.10014   2
   0  -9 -19 16.8510 5.55082   5
   0  -9  19 23.6537 2.91645   7
  -1  -9 -19 31.3385 3.97913   5
  -1   9  19 24.6301 4.12679   3
   1   9 -19 33.0149 3.60664   2
   1  -9  19 40.9132 3.72555   7
   1  -9  19 31.0649 5.95049   1
  -1  -9  19 34.0987 3.78291   7
  -1  -9  19 35.5811 3.93282   1
   2   9 -19 50.2662 4.97104   2
   2  -9  19 58.0431 4.96053   7
  -2   9  19 53.3234 5.27759   3
  -2  -9 -19 52.6166 5.11680   5
  -2  -9  19 68.2746 5.90989   1
  -2  -9  19 55.5809 5.44206   7
  -2  -9  19 52.2763 5.90323   5
   3   9 -19 24.1693 3.14458   2
  -3   9  19 29.4119 2.91667   5
  -3   9  19 29.1134 3.11646   3
  -3  -9 -19 35.8556 2.97114   5
  -3  -9  19 28.3989 3.19266   5
  -3  -9  19 26.7176 3.04099   7
   3   9  19 32.2010 2.98965   7
  -3  -9  19 30.3017 3.62518   1
  -4   9  19 0.63143 0.80861   3
   4   9 -19 3.73218 1.68981   2
  -4  -9 -19 1.15949 0.60528   5
  -4  -9  19 -0.4332 0.98002   1
   4   9  19 0.19758 0.63961   7
  -4  -9  19 -0.2731 0.67522   5
   0 -10  19 12.0980 3.74966   1
   0 -10  19 17.2543 2.32359   7
   0  10 -19 18.5707 3.11652   2
   0  10  19 16.4683 2.70805   3
  -1  10  19 9.28566 2.36104   3
   1 -10  19 13.3578 1.91751   7
   1  10 -19 12.2473 2.38452   2
  -1 -10 -19 13.1322 2.23534   5
  -1 -10  19 12.0468 1.90744   7
   1  10  19 14.9584 2.49627   3
   2  10 -19 35.6750 3.44203   2
   2 -10  19 28.2376 2.98731   7
  -2  10  19 28.1502 2.99156   3
  -2  10  19 27.7474 2.86982   5
  -2 -10 -19 27.7696 3.02114   5
   2  10  19 25.6286 3.01049   7
  -2 -10  19 21.4392 3.62341   1
  -2 -10  19 29.9321 2.72584   7
  -3  10  19 20.3602 2.24548   3
  -3 -10 -19 18.3515 2.19453   5
  -3 -10  19 24.9045 2.63857   5
   3  10  19 21.4009 2.47702   7
  -3 -10  19 19.2350 2.31642   7
   0  11 -19 1.85997 1.09894   2
   0  11  19 1.91436 1.11443   3
   0 -11  19 3.12881 1.21895   7
  -1 -11 -19 26.0877 3.59245   5
  -1  11  19 33.1643 3.12655   3
   1  11 -19 33.1343 3.51658   2
   1 -11  19 34.2432 3.01123   7
  -1 -11  19 31.2816 2.91978   7
  -2  11  19 5.99321 1.54417   3
   2  11 -19 3.95132 2.01009   2
   2 -11  19 2.71002 0.81009   7
  -2 -11 -19 0.90033 1.37957   5
   2  11  19 7.97313 1.89690   3
  -2 -11  19 2.85029 1.22159   7
   0   0  20 442.703 35.4648   1
  -1   0  20 70.8563 6.07684   1
   1   0  20 65.7339 6.89712   4
   1   0 -20 53.6280 6.43409   2
   2   0 -20 5.72463 3.09118   2
  -2   0  20 6.03730 1.81359   5
  -2   0 -20 12.6506 2.84557   5
  -2   0  20 13.6659 3.69800   7
   2   0  20 6.76312 2.39014   7
   3   0 -20 -0.0449 1.00674   2
   3   0  20 0.33353 1.47152   7
  -3   0  20 0.13856 1.18657   5
  -3   0 -20 1.09268 1.14007   5
   4   0  20 100.411 8.59834   7
   4   0 -20 87.8896 8.65650   2
  -4   0  20 92.0196 9.07749   5
  -4   0 -20 102.479 8.29638   5
  -5   0  20 38.4191 3.91878   5
   5   0 -20 33.8036 4.19957   2
  -6   0  20 38.9993 4.09619   5
   6   0 -20 55.0588 4.72113   2
   7   0 -20 41.3917 4.05384   2
   0   1  20 28.1364 3.85259   1
   0  -1  20 34.8082 4.22700   4
   0  -1  20 29.0402 3.57947   1
   1   1 -20 42.9882 4.95732   2
   1  -1  20 33.6766 4.83462   4
   1   1  20 35.6112 5.35124   4
  -1  -1  20 42.2418 4.30875   1
  -2   1  20 145.834 13.8202   5
   2  -1  20 171.714 13.9947   7
  -2  -1 -20 184.729 13.6916   5
  -2   1  20 153.622 14.0437   7
   2   1 -20 161.483 13.9844   5
  -2  -1  20 144.027 13.9127   5
   2   1  20 179.862 13.7822   7
  -2  -1  20 171.429 13.7307   1
  -2   1 -20 158.812 13.6109   5
  -3  -1 -20 69.7992 5.61158   5
   3   1 -20 46.8089 5.63703   2
   3  -1  20 67.7906 6.00102   7
  -3   1  20 52.2082 5.66479   5
   3   1  20 56.8708 5.97000   7
  -3   1 -20 58.5672 5.87025   5
  -3  -1  20 68.1178 5.99874   5
   4  -1  20 9.31956 3.71178   7
   4   1 -20 9.54230 2.86814   2
   5   1 -20 3.63383 1.55633   2
  -5   1  20 3.64819 1.02800   5
  -5  -1  20 3.55132 1.13299   5
   5  -1 -20 2.84638 1.46357   2
   5   1  20 8.62154 3.37896   7
  -6   1  20 12.6538 1.96925   5
   6   1 -20 11.0701 2.43395   2
   6  -1 -20 3.98641 2.11714   2
  -6  -1  20 7.61660 1.68275   5
   7   1 -20 20.0965 2.61336   2
   7  -1 -20 21.1867 2.85617   2
   0  -2  20 28.9946 3.41717   1
   0   2 -20 35.1273 5.46779   5
   0   2  20 20.2208 4.00745   1
   0  -2  20 28.7711 4.36986   7
  -1  -2 -20 221.832 20.7398   5
   1   2 -20 286.232 20.9515   2
   1  -2  20 260.033 21.0318   4
   1  -2  20 252.861 20.8803   7
  -1   2  20 253.203 21.1172   5
  -1  -2  20 269.634 19.9334   1
  -1  -2  20 231.849 19.8362   7
   1   2  20 225.814 19.9575   7
   2   2 -20 120.136 11.2661   5
  -2  -2 -20 131.665 10.7913   5
  -2   2  20 126.897 10.9778   5
   2  -2  20 127.462 10.9699   7
  -2  -2  20 154.754 11.5753   5
  -2  -2  20 121.842 11.3570   7
   2   2  20 132.278 11.1617   7
  -2  -2  20 120.659 11.1739   1
  -2   2 -20 134.043 11.1567   5
   3  -2  20 31.6407 4.36963   7
  -3  -2 -20 28.0711 3.70451   5
  -3   2  20 37.1046 4.10164   5
  -3   2 -20 29.1958 3.79887   5
  -3  -2  20 37.2992 4.11515   5
  -3  -2  20 32.4703 4.29263   1
   3   2  20 30.7718 3.96273   7
  -4  -2 -20 21.0267 3.00472   5
   4   2 -20 24.6186 3.44716   2
  -4   2  20 17.4420 3.19224   5
  -4  -2  20 12.2277 2.85447   5
   4   2  20 16.1692 3.02060   7
   5   2 -20 51.2657 4.95295   2
  -5   2  20 48.5780 4.73018   5
   5   2  20 52.9272 5.35056   7
  -5  -2  20 54.7514 5.22484   5
   6   2 -20 21.8939 2.76630   2
  -6  -2  20 31.3981 3.06776   5
   6   2  20 27.4848 3.51402   7
   6  -2 -20 35.9840 3.56519   2
   7   2 -20 34.5945 3.62920   2
   7  -2 -20 35.0839 3.72020   2
   0  -3 -20 272.000 22.4214   5
   0  -3  20 272.691 22.2984   1
   0   3  20 274.723 22.8732   7
   0   3 -20 275.336 22.2872   5
   0  -3  20 273.091 22.2419   7
   1  -3  20 69.5229 6.03841   1
   1   3 -20 67.9778 6.28875   2
   1   3 -20 54.9652 6.22907   5
  -1  -3 -20 55.9271 6.13640   5
  -1  -3  20 51.2565 5.93107   7
  -1  -3  20 66.3501 7.51407   5
   1  -3 -20 59.6174 6.94479   5
   1   3  20 58.9174 5.82766   7
  -1   3 -20 51.7999 5.74104   5
  -1  -3  20 69.3260 5.88749   1
   2  -3  20 369.451 31.0548   1
  -2  -3 -20 349.146 30.9605   5
   2   3 -20 415.156 31.0992   2
  -2   3  20 395.003 31.1009   5
   2   3 -20 402.254 31.1538   5
   2  -3  20 381.212 31.0537   7
   2   3  20 336.074 31.8213   7
  -2  -3  20 402.429 31.9776   7
  -2   3 -20 452.900 31.9308   5
  -2  -3  20 394.555 31.9974   1
  -2  -3  20 400.965 32.1034   5
   3   3 -20 9.11262 2.57842   2
  -3  -3 -20 10.3574 2.71260   5
  -3   3  20 9.94444 2.84564   5
   3  -3  20 6.01552 1.89033   7
  -3  -3  20 11.8406 3.75637   7
  -3  -3  20 9.75357 2.95426   5
  -3   3 -20 10.9322 2.77692   5
  -3  -3  20 11.7392 3.25977   1
   3   3  20 8.39929 2.68574   7
  -4  -3 -20 6.75470 2.28409   5
   4   3 -20 8.53082 2.65782   2
  -4   3  20 11.2411 2.60817   5
   4   3  20 5.66098 2.54437   7
  -4  -3  20 7.23368 2.71648   5
  -4  -3  20 13.2902 3.00759   1
  -5  -3 -20 0.57180 1.03259   5
   5   3 -20 1.27918 0.72938   2
  -5   3  20 1.72615 0.97738   5
  -5  -3  20 5.45491 2.37690   5
   6   3 -20 17.2854 2.59211   2
  -6   3  20 19.5249 2.51388   3
   6   3  20 17.3872 2.64292   7
  -6  -3  20 24.0273 2.24918   5
   6  -3 -20 18.8457 2.82306   2
   7   3 -20 24.5714 2.88741   2
   7   3 -20 21.7152 2.30650   7
   7  -3 -20 23.3295 2.95247   2
   0  -4  20 207.524 16.6459   7
   0   4  20 198.214 16.5945   7
   0  -4  20 196.922 16.6333   1
   1   4 -20 156.151 11.5811   5
   1  -4  20 111.769 11.4723   1
  -1  -4 -20 128.264 11.5790   5
  -1   4  20 147.826 11.8648   7
   1  -4 -20 104.114 11.0338   5
  -1  -4  20 130.939 10.3853   7
  -1  -4  20 115.829 10.3332   1
   1   4  20 122.587 10.2808   7
  -2   4  20 211.648 16.3097   5
  -2  -4 -20 213.241 16.2596   5
   2   4 -20 189.907 16.3096   2
   2  -4  20 205.222 16.3241   7
   2  -4  20 165.737 16.2533   1
  -2  -4  20 206.913 17.6243   5
  -2  -4  20 188.232 17.5243   1
   2   4  20 238.569 17.4492   7
  -2  -4  20 215.263 17.5200   7
  -3   4  20 196.128 14.6333   5
   3  -4  20 170.505 14.6342   7
   3  -4  20 159.038 14.5432   1
   3   4  20 189.429 14.8027   7
  -3  -4  20 170.229 14.7759   5
  -3  -4  20 182.546 14.7704   1
  -3  -4  20 164.695 14.8311   7
  -4  -4 -20 60.5860 5.43599   5
  -4   4  20 54.3445 5.36170   5
  -4  -4  20 61.2756 5.74855   1
  -4  -4  20 52.2418 5.42010   5
   4   4  20 49.4320 5.16542   7
  -5   4  20 17.6159 3.29010   3
  -5  -4 -20 15.2106 2.51664   5
  -5   4  20 13.6140 2.54666   5
   5  -4  20 16.6805 3.49986   1
   5   4 -20 19.2533 2.52564   2
   5   4  20 13.6886 2.64152   7
  -5  -4  20 14.3949 2.52120   5
  -5  -4  20 14.2040 4.37926   1
  -6   4  20 7.84241 2.04568   3
   6   4  20 5.37085 1.68573   7
  -6  -4  20 4.83762 1.40410   5
   0   5 -20 67.7112 6.95760   2
   0  -5  20 75.9490 6.70096   7
   0  -5 -20 74.1548 7.30008   5
   0  -5  20 67.0301 6.69864   1
  -1  -5 -20 23.4668 3.84306   5
   1   5 -20 26.0861 3.51133   2
   1  -5  20 23.5792 3.43229   1
   1  -5  20 31.0024 3.85756   7
  -1  -5  20 21.1544 3.56477   7
   1   5  20 32.0017 3.73405   7
  -1  -5  20 29.5183 3.79748   1
   2  -5  20 139.368 12.3768   1
  -2   5  20 131.870 12.3033   5
   2  -5  20 155.061 12.4686   7
   2   5 -20 158.295 12.4305   2
  -2  -5  20 125.589 10.9524   5
  -2  -5  20 124.129 10.5212   1
   2   5  20 120.898 10.4292   7
  -2  -5  20 119.384 10.5306   7
   3  -5  20 38.6820 4.68214   7
  -3  -5 -20 34.4126 3.84191   5
  -3   5  20 33.2601 4.03046   5
   3   5 -20 34.4310 4.18365   2
   3  -5  20 30.3195 4.04500   1
  -3  -5  20 43.4727 4.79743   5
   3   5  20 40.2846 3.98251   7
  -3  -5  20 31.9710 4.06854   1
  -3  -5  20 31.7746 4.45806   7
   4   5 -20 59.0229 6.36715   2
   4  -5  20 69.6118 6.83116   1
  -4  -5 -20 82.0622 6.48395   5
  -4   5  20 73.5084 6.39021   5
  -4   5  20 74.4205 6.81480   3
  -4  -5  20 68.9154 6.49295   1
  -4  -5  20 69.3667 6.46223   5
   4   5  20 66.2390 6.11040   7
   5  -5  20 22.5284 4.57321   1
   5   5 -20 27.9816 3.01002   2
  -5   5  20 24.0213 3.01680   3
  -5  -5  20 17.8970 3.96170   1
  -5  -5  20 23.9238 2.87298   5
   5   5  20 21.6016 2.89903   7
   6   5 -20 9.63285 2.18602   2
  -6   5  20 8.13353 1.90918   3
   6   5 -20 10.5800 1.61653   7
   6   5  20 7.76569 1.54696   7
  -6  -5  20 6.38508 1.36887   5
   0  -6  20 7.22888 2.55736   7
   0   6  20 4.44251 1.70488   7
   0  -6 -20 12.7846 3.52756   5
   0  -6  20 6.29498 2.33636   1
   1  -6  20 2.77041 1.93091   7
   1  -6  20 6.17265 2.46427   1
   1   6 -20 7.95090 2.71201   2
  -1  -6  20 7.73211 2.37871   1
   2  -6  20 34.6571 3.96050   1
   2   6 -20 33.4957 3.96816   2
  -2  -6 -20 34.9928 3.85197   5
   2  -6  20 33.8627 4.29786   7
  -2  -6  20 44.3417 5.14341   5
   2   6  20 31.6862 3.98853   7
  -2  -6  20 34.8363 4.08548   1
  -2  -6  20 41.9512 4.36322   7
   3   6 -20 8.52657 2.68090   2
   3  -6  20 15.7511 3.49573   7
  -3   6  20 15.2419 3.36346   3
  -3   6  20 9.27741 2.55857   5
  -3  -6 -20 10.1697 2.40843   5
  -3  -6  20 8.12372 2.41731   1
  -3  -6  20 10.0504 2.81117   7
   3   6  20 6.73364 2.32066   7
  -3  -6  20 9.51651 3.16960   5
  -4   6  20 9.68470 2.76299   3
  -4   6  20 7.39042 2.39783   5
   4   6 -20 8.35221 2.00027   2
  -4  -6 -20 8.41218 2.23962   5
   4   6  20 9.84778 2.10384   7
  -4  -6  20 4.13998 1.14526   1
  -4  -6  20 7.42298 2.39436   5
   5   6 -20 5.03443 2.01309   2
   5   6 -20 7.65428 1.59126   7
  -5   6  20 5.62288 2.02027   3
  -5  -6 -20 8.51878 1.51458   5
   5   6  20 6.22701 1.50606   7
  -5  -6  20 4.61866 1.51428   5
  -5  -6  20 7.78038 3.24983   1
  -6   6  20 -0.0243 0.87287   3
   6   6 -20 0.64833 0.73750   2
   6   6 -20 -0.2054 0.53967   7
   6   6  20 0.46563 0.62304   7
  -6  -6  20 0.75382 0.53815   5
   0   7 -20 27.1017 3.81547   2
   0  -7 -20 29.0231 4.15668   5
   0  -7  20 20.6655 3.33999   1
   0   7  20 30.9177 4.19368   7
   0  -7  20 22.3993 3.35417   7
   1   7 -20 85.5096 7.84649   2
   1  -7  20 87.9510 7.83689   7
  -1  -7 -20 89.0225 7.98742   5
   1   7  20 80.9756 7.63653   7
  -1  -7  20 83.9494 7.65221   7
  -1  -7  20 90.8969 7.73257   1
  -2   7  20 60.9706 5.90335   3
   2  -7  20 52.8213 5.86274   7
  -2  -7 -20 64.6691 5.74856   5
   2   7 -20 68.6036 6.11341   2
   2  -7  20 55.9262 6.01654   1
   2   7  20 62.3852 5.85534   7
  -2  -7  20 60.0075 6.64297   5
  -2  -7  20 67.5440 6.09179   1
  -2  -7  20 60.2356 5.92365   7
   3  -7  20 27.5028 4.53303   7
  -3  -7 -20 29.2937 3.20421   5
   3  -7  20 23.1656 4.31836   1
  -3   7  20 26.9213 3.71220   3
   3   7 -20 26.1523 3.16715   2
   3   7 -20 28.8040 3.41851   7
  -3   7  20 27.8245 3.29068   5
   3   7  20 28.7213 3.42966   7
  -3  -7  20 29.7127 3.77246   1
  -3  -7  20 31.1393 3.65499   7
  -3  -7  20 27.1269 3.89136   5
  -4   7  20 -1.3004 0.77428   5
   4   7 -20 -0.2251 0.79019   2
  -4   7  20 -0.4467 1.02559   3
   4   7 -20 0.30460 0.73637   7
  -4  -7 -20 0.02281 0.80708   5
  -4  -7  20 0.69190 1.00130   1
  -4  -7  20 0.66890 1.14466   5
   4   7  20 0.54811 0.93436   7
  -5   7  20 15.1507 2.15055   3
  -5  -7 -20 16.4131 1.85214   5
   5   7 -20 14.8576 1.88620   7
  -5  -7  20 15.0832 1.93833   5
  -5  -7  20 24.1343 3.67803   1
   5   7  20 17.4065 1.96804   7
   0  -8  20 33.4407 3.48356   7
   0   8 -20 28.2306 3.67084   2
   0   8  20 17.2761 4.73626   3
   0  -8 -20 37.0701 4.46418   5
   0  -8  20 26.3208 3.58271   1
  -1  -8 -20 8.41223 2.72699   5
   1  -8  20 5.49830 2.72403   1
  -1   8  20 3.58003 2.16569   3
   1  -8  20 6.75033 2.38707   7
   1   8 -20 4.31775 2.07162   2
  -1  -8  20 5.64547 2.17964   7
  -1  -8  20 2.77450 1.07064   1
   1   8  20 3.88090 1.59180   7
  -2   8  20 9.31332 2.31694   5
  -2   8  20 3.99321 1.45234   3
   2  -8  20 3.02282 1.18032   1
   2  -8  20 7.56176 2.51894   7
  -2  -8 -20 3.28394 1.20369   5
   2   8 -20 7.87102 2.31749   2
   2   8  20 6.98161 2.21431   7
  -2  -8  20 4.52272 2.29694   1
  -2  -8  20 3.74837 1.20595   7
  -2  -8  20 1.74527 1.56882   5
   3   8 -20 48.0887 4.73038   2
  -3   8  20 51.0638 4.66538   3
  -3  -8 -20 49.6191 4.72696   5
  -3  -8  20 56.8137 5.44196   1
  -3  -8  20 55.3627 5.29665   7
  -3  -8  20 55.4151 5.05411   5
   3   8  20 51.6039 5.01377   7
  -4  -8 -20 7.93790 1.48876   5
  -4   8  20 4.98468 1.86238   3
   4   8 -20 9.96705 2.16896   2
  -4  -8  20 6.74764 2.93418   1
  -4  -8  20 4.94102 1.59931   5
   4   8  20 5.46330 1.40629   7
   5   8 -20 2.39343 0.80438   2
   5   8 -20 2.19363 0.94206   7
  -5  -8 -20 3.38322 1.14764   5
  -5   8  20 4.34484 1.51092   3
   5   8  20 2.90369 1.14206   7
  -5  -8  20 1.55851 0.59288   5
   0   9 -20 19.2151 2.95800   2
   0  -9 -20 15.4638 3.09406   5
   0  -9  20 16.6633 2.51859   7
   0  -9  20 16.6061 3.12603   1
   1  -9  20 20.5688 2.79522   7
   1   9 -20 19.8881 2.94869   2
  -1  -9 -20 19.3504 3.82021   5
  -1   9  20 13.2152 2.99853   3
   1  -9  20 23.4165 3.42707   1
   1   9  20 23.0430 3.34097   3
  -1  -9  20 22.5011 2.96347   7
  -1  -9  20 20.7937 3.08925   1
  -2   9  20 20.2502 2.64998   3
[truncated: 122,762 more chars]
