# Supplementary material for: Crystal structure of ochraceolide A isolated from Elaeodendron trichotomum (Turcz.) Lundell
Source: Acta Crystallogr E Crystallogr Commun. 2017 Sep 15;73(Pt 10):1475–8. doi: 10.1107/S2056989017012816 (PMC5730298; doi:10.1107/S2056989017012816)
Supplement: Supplementary file 2 [file e-73-01475-Isup2.hkl]

data_I                                                                          
_shelx_title ' 462QUL16 in P2(1)2(1)2(1)'                                       
_shelx_refln_list_code          4                                               
_shelx_F_calc_maximum      150.24                                               
_exptl_crystal_F_000       992.00                                               
_reflns_d_resolution_high  0.8298                                               
                                                                                
loop_                                                                           
 _space_group_symop_operation_xyz                                               
 'x, y, z'                                                                      
 '-x+1/2, -y, z+1/2'                                                            
 '-x, y+1/2, -z+1/2'                                                            
 'x+1/2, -y+1/2, -z'                                                            
                                                                                
_cell_length_a     7.6131                                                       
_cell_length_b    11.7216                                                       
_cell_length_c    27.7076                                                       
_cell_angle_alpha  90.000                                                       
_cell_angle_beta   90.000                                                       
_cell_angle_gamma  90.000                                                       
                                                                                
_shelx_F_squared_multiplier     1.000                                           
                                                                                
loop_                                                                           
 _refln_index_h                                                                 
 _refln_index_k                                                                 
 _refln_index_l                                                                 
 _refln_F_squared_calc                                                          
 _refln_F_squared_meas                                                          
 _refln_F_squared_sigma                                                         
 _refln_observed_status                                                         
   2   0   0        488.35        364.66        20.49 o                         
   6   0   0         47.54         46.71        11.08 o                         
   8   0   0          1.86          2.05         2.42 o                         
   1   1   0        392.94        340.46        13.49 o                         
   2   1   0       1337.80       1335.79        60.90 o                         
   3   1   0       2764.56       3137.91       174.68 o                         
   4   1   0         80.93         66.39         5.89 o                         
   5   1   0        282.09        279.46        17.05 o                         
   6   1   0          1.62         -0.33         1.99 o                         
   7   1   0          4.01          5.53         2.26 o                         
   8   1   0          5.20          2.10         1.81 o                         
   9   1   0        108.06        140.22         8.46 o                         
   1   2   0       9066.60      10023.06       322.47 o                         
   2   2   0       5452.21       7018.79       390.90 o                         
   3   2   0       2622.78       3296.87       183.73 o                         
   4   2   0         79.50         62.91         5.98 o                         
   5   2   0        648.23        593.99        43.39 o                         
   6   2   0         15.60         23.43         4.22 o                         
   7   2   0         93.88         78.30         5.52 o                         
   8   2   0          0.40          0.05         3.58 o                         
   9   2   0         12.58         12.67         2.57 o                         
   1   3   0       1579.96       1379.33        54.37 o                         
   2   3   0       4146.79       4408.65       200.43 o                         
   3   3   0        188.03        147.92        16.74 o                         
   4   3   0        790.21        882.59        50.08 o                         
   5   3   0        203.86        222.49        14.32 o                         
   6   3   0          2.42          2.92         1.64 o                         
   7   3   0          4.72          3.36         1.63 o                         
   8   3   0          3.38          5.63         1.84 o                         
   0   4   0       3111.59       3697.34       291.89 o                         
   1   4   0       1648.50       1518.41        60.11 o                         
   2   4   0       1064.37       1035.91        60.03 o                         
   3   4   0        145.87        103.64        12.07 o                         
   4   4   0        104.01         87.43        10.02 o                         
   5   4   0       1369.70       1273.62       122.04 o                         
   6   4   0        617.20        532.87        19.58 o                         
   7   4   0          6.39          7.82         2.38 o                         
   8   4   0         10.65          8.36         2.03 o                         
   1   5   0          1.31          2.68         0.92 o                         
   2   5   0        985.31       1152.32        83.72 o                         
   3   5   0       1454.78       1420.11        94.44 o                         
   4   5   0        101.30         88.21        12.17 o                         
   5   5   0       1448.22       1521.53        54.20 o                         
   6   5   0         58.43         54.03         5.67 o                         
   7   5   0         10.03         12.43         3.62 o                         
   8   5   0         16.97         25.26         3.05 o                         
   0   6   0       1330.84       1222.12        79.25 o                         
   1   6   0        257.34        263.66        22.58 o                         
   2   6   0        499.47        656.99        30.79 o                         
   3   6   0         96.12         89.22         5.87 o                         
   4   6   0        306.28        303.20        18.64 o                         
   5   6   0       1607.54       1621.69        57.60 o                         
   6   6   0        325.99        316.33        12.00 o                         
   7   6   0         44.36         40.68         3.56 o                         
   8   6   0          5.68          7.48         6.99 o                         
   1   7   0        852.61        821.00        58.32 o                         
   2   7   0          2.45          1.60         1.49 o                         
   3   7   0          5.07          2.16         1.70 o                         
   4   7   0        364.64        403.89        13.73 o                         
   5   7   0        534.74        499.75        18.35 o                         
   6   7   0         21.85         18.96         2.35 o                         
   7   7   0         99.81        104.19         4.47 o                         
   0   8   0          3.20          3.43         2.22 o                         
   1   8   0        110.82        100.34         8.09 o                         
   2   8   0        174.65        190.13        10.49 o                         
   3   8   0         55.73         36.24         2.95 o                         
   4   8   0        650.45        641.61        21.40 o                         
   5   8   0         29.97         44.01         4.05 o                         
   6   8   0         10.86          7.53         1.48 o                         
   7   8   0         79.16         67.28         3.65 o                         
   1   9   0        344.07        340.36        17.71 o                         
   2   9   0         10.70         22.49         6.47 o                         
   3   9   0          0.16          3.02         1.26 o                         
   4   9   0        152.56        152.36         6.06 o                         
   5   9   0         77.43         89.82         4.44 o                         
   6   9   0          3.30          8.88         3.17 o                         
   7   9   0         35.52         35.84         4.23 o                         
   0  10   0         67.51         87.87        14.31 o                         
   1  10   0        147.46        139.18         7.00 o                         
   2  10   0        175.33        148.78         6.23 o                         
   3  10   0        219.06        213.56         8.35 o                         
   4  10   0         43.87         44.59         4.02 o                         
   5  10   0         43.52         37.71         3.33 o                         
   6  10   0          4.03          2.02         1.95 o                         
   1  11   0        328.66        351.47        14.89 o                         
   2  11   0         14.28          9.21         2.32 o                         
   3  11   0         89.18         98.43         5.08 o                         
   4  11   0          2.35          1.89         1.76 o                         
   5  11   0         21.75         25.07         3.71 o                         
   0  12   0          3.44         16.23         5.79 o                         
   1  12   0          0.00          1.55         1.18 o                         
   2  12   0         48.76         36.66         3.58 o                         
   3  12   0         61.20         49.18         4.92 o                         
   4  12   0          3.37          0.18         1.37 o                         
   1  13   0         16.75          5.91         2.64 o                         
   2  13   0         15.15         10.70         2.82 o                         
   0  14   0        381.14        420.66        34.64 o                         
   1  14   0         19.88         17.93         5.69 o                         
   1   0   1       3795.34       3632.27       127.98 o                         
   2   0   1       2046.32       2064.69        72.85 o                         
   3   0   1       1611.11       1642.60        74.78 o                         
   4   0   1          0.01          1.42         0.99 o                         
   5   0   1        339.32        296.80        17.73 o                         
   6   0   1        342.89        318.92        13.65 o                         
   7   0   1          0.88          0.95         2.25 o                         
   8   0   1          4.42          1.14         1.92 o                         
   9   0   1         16.51         26.48         4.95 o                         
  -9   1   1         12.57          5.33         1.25 o                         
  -8   1   1          8.13          4.86         1.88 o                         
  -7   1   1         10.90          8.92         2.38 o                         
  -6   1   1         21.77         16.64         4.58 o                         
  -5   1   1         15.79          7.63         2.35 o                         
  -4   1   1        212.13        200.78         9.93 o                         
  -3   1   1        249.26        266.78        15.36 o                         
  -2   1   1       4971.76       4989.93       196.52 o                         
  -1   1   1      15890.60      16969.94      1161.06 o                         
   0   1   1          3.78          7.22         0.45 o                         
   1   1   1      15872.70      16241.32       571.90 o                         
   2   1   1       4954.94       5186.06       204.64 o                         
   3   1   1        248.15        253.08        14.59 o                         
   4   1   1        212.09        201.66         9.91 o                         
   5   1   1         15.94         10.12         2.40 o                         
   6   1   1         21.20         12.38         2.02 o                         
   7   1   1         11.01         11.68         4.64 o                         
   8   1   1          8.09         14.02         3.73 o                         
   9   1   1         12.61         15.59         3.62 o                         
  -9   2   1          3.93          7.11         2.80 o                         
  -8   2   1         44.57         57.50         5.37 o                         
  -7   2   1         44.42         41.05         4.34 o                         
  -6   2   1        163.76        163.26         9.06 o                         
  -5   2   1         62.79         57.63         7.58 o                         
  -4   2   1       1947.66       1876.91        85.77 o                         
  -3   2   1        163.84        172.39        16.29 o                         
  -2   2   1       5185.70       5609.23       312.98 o                         
  -1   2   1        848.29        954.54        33.58 o                         
   0   2   1      20611.26      21951.54       772.65 o                         
   1   2   1        849.83        893.69        40.83 o                         
   2   2   1       5195.31       5379.63       299.30 o                         
   3   2   1        165.24        155.34        16.80 o                         
   4   2   1       1946.94       2012.22       112.83 o                         
   5   2   1         62.30         49.11         5.59 o                         
   6   2   1        162.56        179.39        12.94 o                         
   7   2   1         44.65         42.91         4.30 o                         
   8   2   1         44.51         64.67         5.48 o                         
   9   2   1          3.95         16.39         3.95 o                         
  -8   3   1          2.86         -0.07         2.16 o                         
  -7   3   1          6.90         11.03         6.63 o                         
  -6   3   1        192.18        200.84        10.61 o                         
  -5   3   1        251.01        246.45        15.60 o                         
  -4   3   1       1217.75       1164.44        65.61 o                         
  -3   3   1       1017.62       1099.83        87.72 o                         
  -2   3   1        351.66        292.26        16.14 o                         
  -1   3   1        426.84        429.35        15.35 o                         
   0   3   1        804.38        801.35        36.56 o                         
   1   3   1        427.20        442.15        24.92 o                         
   2   3   1        350.82        242.46        11.47 o                         
   3   3   1       1014.67        977.80        61.06 o                         
   4   3   1       1221.60       1243.58        70.24 o                         
   5   3   1        250.59        247.52        15.69 o                         
   6   3   1        191.80        208.65        10.92 o                         
   7   3   1          6.89          6.09         2.73 o                         
   8   3   1          2.88          7.21         4.00 o                         
  -8   4   1          0.88          3.73         1.33 o                         
  -7   4   1         22.72         26.80         3.81 o                         
  -6   4   1        120.17        114.77         5.45 o                         
  -5   4   1        736.85        638.14        53.59 o                         
  -4   4   1       1087.03        947.29       108.86 o                         
  -3   4   1        365.95        325.96        19.15 o                         
  -2   4   1        350.35        401.42        16.18 o                         
  -1   4   1        157.41        109.97         4.61 o                         
   0   4   1          0.01         10.74         1.18 o                         
   1   4   1        157.92        105.66         5.17 o                         
   2   4   1        347.67        353.50        16.61 o                         
   3   4   1        365.23        366.76        21.49 o                         
   4   4   1       1088.69       1134.88        64.33 o                         
   5   4   1        734.41        739.06        42.85 o                         
   6   4   1        120.53        114.42         5.45 o                         
   7   4   1         22.68         30.38         3.49 o                         
   8   4   1          0.87          3.96         1.42 o                         
  -8   5   1         19.29         18.55         2.46 o                         
  -7   5   1          7.78          8.20         1.62 o                         
  -6   5   1         73.07        101.96         8.03 o                         
  -5   5   1        733.83        709.39        28.65 o                         
  -4   5   1        791.44        802.50        45.90 o                         
  -3   5   1         84.90         84.06         6.51 o                         
  -2   5   1        783.85        748.99        49.98 o                         
  -1   5   1        473.40        472.49        17.37 o                         
   0   5   1       1795.60       2215.21        87.64 o                         
   1   5   1        475.23        473.41        26.61 o                         
   2   5   1        781.82        759.86        35.24 o                         
   3   5   1         84.07         60.54         7.62 o                         
   4   5   1        791.99        825.11        44.03 o                         
   5   5   1        733.81        708.37        25.65 o                         
   6   5   1         72.96        102.33         8.50 o                         
   7   5   1          7.73          6.51         1.48 o                         
   8   5   1         19.19         21.84         2.54 o                         
  -8   6   1         66.02         68.15         3.93 o                         
  -7   6   1         56.09         59.86         3.38 o                         
  -6   6   1        108.58        125.39         5.54 o                         
  -5   6   1        351.27        357.69        13.48 o                         
  -4   6   1        502.62        417.09        35.34 o                         
  -3   6   1        247.90        281.40        14.03 o                         
  -2   6   1         30.78         15.35         5.66 o                         
  -1   6   1          4.87         10.72         2.00 o                         
   0   6   1        186.79        178.47         9.03 o                         
   1   6   1          5.07          2.19         1.64 o                         
   2   6   1         30.41         24.49         3.48 o                         
   3   6   1        249.40        330.88        18.39 o                         
   4   6   1        503.84        487.86        23.80 o                         
   5   6   1        352.05        393.06        14.73 o                         
   6   6   1        108.50        130.32         5.69 o                         
   7   6   1         56.09         58.41         4.17 o                         
   8   6   1         65.96         76.07         4.33 o                         
  -7   7   1          7.91          6.07         1.74 o                         
  -6   7   1          8.03          6.21         1.35 o                         
  -5   7   1        620.29        588.97        21.41 o                         
  -4   7   1        401.69        360.11        12.44 o                         
  -3   7   1         99.77        100.75         6.83 o                         
  -2   7   1         52.12         54.34         4.31 o                         
  -1   7   1         29.14         38.63         4.43 o                         
   0   7   1         10.13          6.67         1.93 o                         
   1   7   1         30.10         31.75         4.01 o                         
   2   7   1         51.84         59.17         5.17 o                         
   3   7   1        100.09         96.56         6.61 o                         
   4   7   1        401.46        350.75        12.17 o                         
   5   7   1        622.46        596.44        21.75 o                         
   6   7   1          8.10          6.81         1.94 o                         
   7   7   1          7.95         12.56         1.67 o                         
  -7   8   1          9.10          6.27         1.52 o                         
  -6   8   1         76.99         79.24         4.01 o                         
  -5   8   1        402.75        440.96        16.32 o                         
  -4   8   1         50.01         46.50         3.24 o                         
  -3   8   1          0.33         -0.39         1.14 o                         
  -2   8   1        365.89        355.47        17.46 o                         
  -1   8   1        172.50        153.41         8.75 o                         
   0   8   1         88.07        120.43         7.27 o                         
   1   8   1        171.11        180.79         8.91 o                         
   2   8   1        364.97        360.37        21.73 o                         
   3   8   1          0.35          2.95         1.13 o                         
   4   8   1         50.48         47.89         3.43 o                         
   5   8   1        402.17        418.64        15.50 o                         
   6   8   1         76.82         83.00         4.16 o                         
   7   8   1          9.12         13.17         2.33 o                         
  -7   9   1         13.91         20.52         3.41 o                         
  -6   9   1         11.72         13.88         1.89 o                         
  -5   9   1        145.43        147.84         6.25 o                         
  -4   9   1        145.68        147.87         5.91 o                         
  -3   9   1          9.94          8.55         1.92 o                         
  -2   9   1        241.42        271.23         9.05 o                         
  -1   9   1        218.44        199.13         9.23 o                         
   0   9   1        688.54        735.05        35.23 o                         
   1   9   1        218.86        229.52        10.58 o                         
   2   9   1        242.06        267.38        10.55 o                         
   3   9   1          9.88          9.58         1.58 o                         
   4   9   1        146.00        148.42         5.96 o                         
   5   9   1        145.32        143.38         6.16 o                         
   6   9   1         11.62         20.93         3.47 o                         
   7   9   1         13.91         13.03         2.25 o                         
  -6  10   1          3.83          1.88         0.98 o                         
  -5  10   1         52.38         51.10         4.10 o                         
  -4  10   1         56.35         54.73         4.18 o                         
  -3  10   1         21.10         27.31         2.77 o                         
  -2  10   1        162.73        160.79         6.12 o                         
  -1  10   1         19.35         19.42         3.95 o                         
   0  10   1        130.29        121.93         6.37 o                         
   1  10   1         19.69         14.63         2.21 o                         
   2  10   1        162.83        156.95        10.67 o                         
   3  10   1         21.16         26.20         3.31 o                         
   4  10   1         56.54         56.57         3.79 o                         
   5  10   1         52.04         51.25         4.29 o                         
   6  10   1          3.81          0.68         1.01 o                         
  -5  11   1         28.53         18.89         3.23 o                         
  -4  11   1          9.51         20.96         4.93 o                         
  -3  11   1         24.67         20.59         2.72 o                         
  -2  11   1         55.70         63.72         4.26 o                         
  -1  11   1        172.38        152.17         7.39 o                         
   0  11   1         42.61         49.61         3.93 o                         
   1  11   1        171.63        158.68         7.64 o                         
   2  11   1         55.56         71.78         5.33 o                         
   3  11   1         24.83         23.05         3.21 o                         
   4  11   1          9.55          1.45         5.46 o                         
   5  11   1         28.31         20.86         3.78 o                         
  -4  12   1         15.11         24.56         5.70 o                         
  -3  12   1          3.08          4.78         1.76 o                         
  -2  12   1          1.72         -0.85         1.33 o                         
  -1  12   1         22.70         22.14         2.98 o                         
   0  12   1        372.37        403.38        16.69 o                         
   1  12   1         22.85         19.78         2.80 o                         
   2  12   1          1.71          1.08         1.30 o                         
   3  12   1          3.10          3.37         1.66 o                         
   4  12   1         15.13         17.82         3.11 o                         
  -3  13   1         26.37         33.28         7.66 o                         
  -2  13   1         48.31         66.22         8.95 o                         
  -1  13   1         76.02         85.48         5.30 o                         
   0  13   1         67.08         79.70         5.05 o                         
   1  13   1         75.89         89.99         5.46 o                         
   2  13   1         48.30         73.69         8.99 o                         
   3  13   1         26.30         36.63         8.32 o                         
  -1  14   1        203.42        232.00        14.11 o                         
   0  14   1         35.43         40.57         7.08 o                         
   1  14   1        203.24        228.77        19.57 o                         
   0   0   2        101.37         90.35         7.27 o                         
   1   0   2          0.19          3.88         0.34 o                         
   2   0   2        177.27        134.87         4.92 o                         
   3   0   2       1392.57       1476.45        67.40 o                         
   4   0   2        127.46        126.10         6.62 o                         
   5   0   2         34.28         43.26         4.30 o                         
   6   0   2        243.95        232.46        14.60 o                         
   7   0   2         15.12         15.97         5.99 o                         
   8   0   2         43.97         45.94         4.76 o                         
   9   0   2         70.72         99.45         6.28 o                         
  -9   1   2         12.74          9.15         3.01 o                         
  -8   1   2          3.34          3.82         1.91 o                         
  -7   1   2         18.59         18.47         8.16 o                         
  -6   1   2         18.71         17.77         3.22 o                         
  -5   1   2         22.64         34.30         6.05 o                         
  -4   1   2       1667.24       1884.18        86.19 o                         
  -3   1   2        588.39        652.43        25.91 o                         
  -2   1   2       1681.78       1835.62        83.61 o                         
  -1   1   2      18523.49      19578.19      1000.31 o                         
   0   1   2       2028.59       2066.70       168.49 o                         
   1   1   2      18505.24      18419.92       647.96 o                         
   2   1   2       1675.38       1718.91        67.77 o                         
   3   1   2        584.17        559.73        31.61 o                         
   4   1   2       1665.87       1936.43        88.43 o                         
   5   1   2         23.19         31.70         7.58 o                         
   6   1   2         19.00         22.88         4.38 o                         
   7   1   2         18.61         27.43         4.80 o                         
   8   1   2          3.39          2.23         1.87 o                         
   9   1   2         12.83          7.72         1.96 o                         
  -9   2   2         29.40         34.46         3.03 o                         
  -8   2   2          1.61          0.74         1.85 o                         
  -7   2   2         28.83         27.08         4.48 o                         
  -6   2   2        372.04        365.63        17.80 o                         
  -5   2   2        366.64        480.92        72.10 o                         
  -4   2   2       1558.20       1894.51        86.69 o                         
  -3   2   2        304.08        411.18        44.94 o                         
  -2   2   2        230.34        220.12        18.01 o                         
  -1   2   2       7463.18       7901.24       359.21 o                         
   0   2   2       3762.36       3575.89       114.77 o                         
   1   2   2       7420.04       7457.40       293.78 o                         
   2   2   2        226.98        191.05         8.90 o                         
   3   2   2        306.14        432.36        20.08 o                         
   4   2   2       1550.10       1687.40        94.79 o                         
   5   2   2        368.25        379.32        25.28 o                         
   6   2   2        371.90        383.51        18.66 o                         
   7   2   2         28.94         31.57         4.71 o                         
   8   2   2          1.63          2.19         2.36 o                         
   9   2   2         29.23         33.73         3.90 o                         
  -8   3   2         14.95         16.87         3.05 o                         
  -7   3   2         19.31         27.41         3.96 o                         
  -6   3   2        372.33        407.11        19.65 o                         
  -5   3   2        286.54        324.19        19.76 o                         
  -4   3   2       1122.02       1369.65        62.89 o                         
  -3   3   2         13.95         48.36         3.89 o                         
  -1   3   2       2219.40       2464.35        79.23 o                         
   0   3   2       4290.91       4580.99       146.68 o                         
   1   3   2       2219.18       2144.30        97.66 o                         
   2   3   2        889.85       1032.59        47.20 o                         
   4   3   2       1121.96       1367.16        97.48 o                         
   5   3   2        286.49        304.68        18.80 o                         
   6   3   2        371.45        399.37        16.66 o                         
   7   3   2         19.31         17.33         3.45 o                         
   8   3   2         14.84          8.11         2.00 o                         
  -8   4   2          1.33          3.67         2.60 o                         
  -7   4   2         12.88          7.70         1.50 o                         
  -6   4   2        135.32        162.68         7.16 o                         
  -5   4   2        342.64        317.66        15.73 o                         
  -4   4   2       1220.59       1567.18       209.79 o                         
  -3   4   2        803.27        782.82        50.88 o                         
  -2   4   2        531.53        477.50        67.40 o                         
  -1   4   2       4242.43       4719.52       165.64 o                         
   0   4   2       3678.46       4153.54       184.07 o                         
   1   4   2       4250.19       5169.66       203.12 o                         
   2   4   2        529.67        485.13        27.55 o                         
   3   4   2        804.68        881.19        45.26 o                         
   4   4   2       1215.92       1161.41        65.80 o                         
   5   4   2        342.96        344.86        20.34 o                         
   6   4   2        135.41        155.00         6.78 o                         
   7   4   2         12.78         11.47         2.31 o                         
   8   4   2          1.34         -1.33         1.41 o                         
  -8   5   2         14.22         10.04         1.68 o                         
  -7   5   2          9.18          6.40         1.82 o                         
  -6   5   2        310.00        296.11        15.13 o                         
  -5   5   2         87.76         90.66         5.14 o                         
  -4   5   2        112.78        125.41        12.85 o                         
  -3   5   2         23.57         19.81         3.90 o                         
  -2   5   2        424.08        258.23        21.75 o                         
  -1   5   2        241.08        339.61        12.37 o                         
   0   5   2         78.89         96.18         6.57 o                         
   1   5   2        241.06        358.56        23.05 o                         
   2   5   2        422.94        465.97        27.74 o                         
   3   5   2         22.88         15.30         3.33 o                         
   4   5   2        113.46        120.67        20.10 o                         
   5   5   2         86.78         81.15         4.47 o                         
   6   5   2        308.81        310.59        15.51 o                         
   7   5   2          9.17          9.18         2.87 o                         
   8   5   2         14.13         12.36         1.98 o                         
  -8   6   2          0.08          1.26         1.59 o                         
  -7   6   2        115.57        123.78         5.32 o                         
  -6   6   2        110.05        112.55         5.16 o                         
  -5   6   2        364.05        379.67        14.19 o                         
  -4   6   2        259.47        262.57        13.67 o                         
  -3   6   2        141.14        153.95        12.22 o                         
  -2   6   2        146.18        112.49        11.35 o                         
  -1   6   2        932.04        978.11        45.14 o                         
   0   6   2         99.95         98.92         6.98 o                         
   1   6   2        935.29       1066.55        49.06 o                         
   2   6   2        146.50        115.95         8.86 o                         
   3   6   2        141.05        141.70        10.07 o                         
   4   6   2        260.55        271.28        18.40 o                         
   5   6   2        362.89        364.74        13.76 o                         
   6   6   2        109.95        117.57         5.35 o                         
   7   6   2        115.30        119.88         5.57 o                         
   8   6   2          0.09          0.29         1.13 o                         
  -7   7   2         22.09         15.20         1.92 o                         
  -6   7   2        138.93        122.61         5.42 o                         
  -5   7   2          1.58          2.63         1.22 o                         
  -4   7   2        704.14        765.90        25.28 o                         
  -3   7   2         28.39         32.04         4.07 o                         
  -2   7   2        487.61        446.04        26.36 o                         
   0   7   2        111.26        142.92         7.95 o                         
   1   7   2        911.33       1128.52       146.20 o                         
   2   7   2        486.83        450.95        21.73 o                         
   3   7   2         28.46         33.02         4.97 o                         
   4   7   2        704.46        727.96        24.14 o                         
   5   7   2          1.55          3.52         1.81 o                         
   6   7   2        138.74        131.43         5.75 o                         
   7   7   2         21.89         14.41         2.00 o                         
  -7   8   2         78.76         80.73         3.54 o                         
  -6   8   2          2.63          0.98         1.05 o                         
  -5   8   2        344.75        359.41        13.48 o                         
  -4   8   2          1.09          1.63         1.14 o                         
  -3   8   2         35.94         37.31         3.33 o                         
  -2   8   2        244.97        244.60        12.54 o                         
  -1   8   2       1150.19       1099.99        62.65 o                         
   0   8   2         32.38         37.03         3.80 o                         
   1   8   2       1153.64       1171.73        54.51 o                         
   2   8   2        246.72        247.74        15.07 o                         
   3   8   2         35.51         28.49         3.20 o                         
   4   8   2          1.05          1.58         1.40 o                         
   5   8   2        344.52        352.59        13.28 o                         
   6   8   2          2.59          2.49         1.13 o                         
   7   8   2         78.59         86.33         4.57 o                         
  -7   9   2          2.15         19.64         4.43 o                         
  -6   9   2          1.55          0.69         0.82 o                         
  -5   9   2        152.83        140.95         6.06 o                         
  -4   9   2        125.60        109.79         4.75 o                         
  -3   9   2        114.97        120.21         5.30 o                         
  -2   9   2        192.03        188.85         8.04 o                         
  -1   9   2        326.59        308.50        15.36 o                         
   0   9   2          0.02          0.00         1.72 o                         
   1   9   2        326.19        352.68        14.96 o                         
   2   9   2        192.06        175.45         6.93 o                         
   3   9   2        115.49        123.89         5.32 o                         
   4   9   2        125.62        108.24         5.21 o                         
   5   9   2        152.76        144.66         6.79 o                         
   6   9   2          1.56          1.51         0.94 o                         
   7   9   2          2.14          1.66         0.98 o                         
  -6  10   2         19.18         25.62         2.36 o                         
  -5  10   2         14.12         13.22         3.58 o                         
  -4  10   2         21.30         33.96         3.71 o                         
  -3  10   2         35.81         30.22         3.28 o                         
  -2  10   2        278.50        300.17        12.03 o                         
  -1  10   2         65.64         75.86         5.15 o                         
   0  10   2         64.20         67.65         4.54 o                         
   1  10   2         65.94         69.85         4.73 o                         
   2  10   2        277.53        269.73        12.00 o                         
   3  10   2         36.20         36.04         3.40 o                         
   4  10   2         21.29         30.41         3.23 o                         
   5  10   2         14.11         12.83         3.66 o                         
   6  10   2         19.18         19.99         2.51 o                         
  -5  11   2         74.06         71.14         4.12 o                         
  -4  11   2         16.75         34.07         4.64 o                         
  -3  11   2         14.56          8.64         1.74 o                         
  -2  11   2         61.43         65.78         4.85 o                         
  -1  11   2         72.28         76.42         6.87 o                         
   0  11   2        315.03        357.98        15.12 o                         
   1  11   2         72.33         72.02         6.19 o                         
   2  11   2         61.83         62.18         5.30 o                         
   3  11   2         14.63         16.77         2.65 o                         
   4  11   2         16.73         28.74         4.12 o                         
   5  11   2         74.08         68.66         4.88 o                         
  -4  12   2          5.19          2.39         1.51 o                         
  -3  12   2          2.92          3.44         1.85 o                         
  -2  12   2          5.87          3.96         1.44 o                         
  -1  12   2         45.17         46.45         3.28 o                         
   0  12   2         29.01         46.10         4.11 o                         
   1  12   2         45.03         48.59         3.55 o                         
   2  12   2          5.88         16.93         3.39 o                         
   3  12   2          2.94          2.76         1.37 o                         
   4  12   2          5.15          1.72         2.24 o                         
  -3  13   2          7.46         29.67         8.11 o                         
  -2  13   2          3.46          1.13         1.51 o                         
  -1  13   2         33.89         41.14         3.21 o                         
   0  13   2         52.14         62.59         4.78 o                         
   1  13   2         33.85         38.45         3.53 o                         
   2  13   2          3.51          3.05         1.58 o                         
   3  13   2          7.40          3.43         2.31 o                         
  -1  14   2          0.38         -2.56         2.56 o                         
   0  14   2          0.23         -1.55         1.55 o                         
   1  14   2          0.39          1.97         2.87 o                         
   1   0   3        262.44        197.26         6.42 o                         
   2   0   3        437.90        527.50        17.10 o                         
   3   0   3       2400.88       2608.58       118.90 o                         
   4   0   3        578.88        609.10        28.31 o                         
   5   0   3        168.74        192.86        12.49 o                         
   6   0   3          7.42          7.81         2.85 o                         
   7   0   3          0.29         -1.63         2.83 o                         
   8   0   3         49.91         60.69         5.46 o                         
   9   0   3          4.10          3.26         1.63 o                         
  -9   1   3          3.54          2.10         1.18 o                         
  -8   1   3         18.82         26.54         4.16 o                         
  -7   1   3         18.62         26.42         4.44 o                         
  -6   1   3        171.05        165.75         9.10 o                         
  -5   1   3        135.12        118.24        11.51 o                         
  -4   1   3       1296.61       1667.70        76.04 o                         
  -3   1   3       3854.38       3984.49       537.50 o                         
  -2   1   3        921.16        837.07        38.21 o                         
  -1   1   3       3747.11       3449.77       135.52 o                         
   0   1   3        499.03        556.88        21.98 o                         
   1   1   3       3731.39       3894.15       136.89 o                         
   2   1   3        916.52        806.73        36.90 o                         
   3   1   3       3857.86       4228.53       192.16 o                         
   4   1   3       1294.51       1428.92        65.49 o                         
   5   1   3        135.14        116.57        12.48 o                         
   6   1   3        170.39        161.04         9.05 o                         
   7   1   3         18.20         29.35         4.90 o                         
   8   1   3         18.75         21.73         4.54 o                         
   9   1   3          3.54          8.96         3.78 o                         
  -9   2   3         50.52         53.24         4.21 o                         
  -8   2   3         25.87         29.57         4.28 o                         
  -7   2   3         52.53         53.47         5.57 o                         
  -6   2   3        154.50        146.69         8.28 o                         
  -5   2   3        797.39        821.75        66.26 o                         
  -4   2   3       1324.99       1627.46        89.36 o                         
  -3   2   3       3542.31       3909.09       177.66 o                         
  -2   2   3       1985.49       2353.35       204.64 o                         
  -1   2   3       5250.14       5251.62       206.49 o                         
   0   2   3       3664.17       3561.35       131.88 o                         
   1   2   3       5252.28       5028.36       177.70 o                         
   2   2   3       1975.09       1922.26        87.53 o                         
   3   2   3       3544.94       4211.33       235.10 o                         
   4   2   3       1319.16       1390.42        78.28 o                         
   5   2   3        800.05        810.77        46.51 o                         
   6   2   3        154.69        158.53         8.91 o                         
   7   2   3         52.64         51.53         4.65 o                         
   8   2   3         25.89         26.32         3.81 o                         
   9   2   3         50.53         64.77         4.47 o                         
  -8   3   3         22.08         23.46         3.29 o                         
  -7   3   3         11.87          7.01         1.71 o                         
  -6   3   3        603.85        630.51        25.67 o                         
  -5   3   3         69.22         79.55         7.61 o                         
  -4   3   3         71.02         66.43         4.47 o                         
  -3   3   3        560.71        856.61        68.55 o                         
  -2   3   3        709.31        757.04        42.59 o                         
  -1   3   3        515.25        468.09        24.14 o                         
   0   3   3       1261.44       1268.44        55.12 o                         
   1   3   3        517.68        528.98        18.81 o                         
   2   3   3        703.17        735.99        33.82 o                         
   3   3   3        559.16        648.71        30.18 o                         
   4   3   3         70.49         68.55         5.93 o                         
   5   3   3         69.31         72.83         7.09 o                         
   6   3   3        604.04        640.25        26.09 o                         
   7   3   3         11.84          4.63         1.67 o                         
   8   3   3         22.05         31.81         8.94 o                         
  -8   4   3         10.80          8.45         1.48 o                         
  -7   4   3         15.35          8.83         1.55 o                         
  -6   4   3        260.55        266.46        11.49 o                         
  -5   4   3        333.58        310.78        13.52 o                         
  -4   4   3        206.71        172.05        11.13 o                         
  -3   4   3        639.69        694.55        81.18 o                         
  -2   4   3        613.24        731.75       100.71 o                         
  -1   4   3       1313.58       1453.82        66.35 o                         
   0   4   3         85.57         38.00         2.05 o                         
   1   4   3       1304.83       1291.78        72.40 o                         
   2   4   3        616.97        761.95        43.03 o                         
   3   4   3        634.70        574.17        32.96 o                         
   4   4   3        205.64        222.50        29.24 o                         
   5   4   3        333.22        319.26        19.27 o                         
   6   4   3        260.68        265.43        11.53 o                         
   7   4   3         15.26          7.98         2.03 o                         
   8   4   3         10.79         13.57         2.97 o                         
  -8   5   3         54.31         58.04         3.62 o                         
  -7   5   3         10.41          8.65         1.68 o                         
  -6   5   3         60.48         50.96         3.45 o                         
  -5   5   3        136.29        149.18         6.49 o                         
  -4   5   3         95.84         97.15         8.39 o                         
  -3   5   3         92.99        103.36        10.27 o                         
  -2   5   3       1249.71       1228.09        56.15 o                         
  -1   5   3       1483.65       1754.03        80.52 o                         
   0   5   3         25.61         14.32         1.95 o                         
   1   5   3       1479.99       1986.16        90.86 o                         
   2   5   3       1245.22       1581.72       101.93 o                         
   3   5   3         93.65         98.50         6.05 o                         
   4   5   3         95.17        112.96         8.78 o                         
   5   5   3        135.37        158.28         6.98 o                         
   6   5   3         60.50         60.63         3.95 o                         
   7   5   3         10.30          6.67         1.67 o                         
   8   5   3         54.13         63.24         4.78 o                         
  -8   6   3         48.59         52.82         3.24 o                         
  -7   6   3          0.18         -1.32         1.39 o                         
  -6   6   3         32.67         28.21         2.86 o                         
  -5   6   3          7.34          4.61         1.79 o                         
  -4   6   3        180.49        188.63         8.50 o                         
  -3   6   3         32.13         42.92         3.90 o                         
  -2   6   3        138.73        169.84        15.18 o                         
  -1   6   3        259.58        267.99        14.96 o                         
   0   6   3       1415.29       1791.28       160.80 o                         
   1   6   3        260.05        304.63        28.69 o                         
   2   6   3        137.68        160.14        10.63 o                         
   3   6   3         32.47         45.85         4.43 o                         
   4   6   3        180.28        198.34        10.98 o                         
   5   6   3          7.15          4.53         1.95 o                         
   6   6   3         32.86         25.26         2.94 o                         
   7   6   3          0.19          1.54         1.16 o                         
   8   6   3         48.48         59.07         4.81 o                         
  -7   7   3          1.25          2.30         1.92 o                         
  -6   7   3         55.32         57.04         3.45 o                         
  -5   7   3          8.44          2.86         1.86 o                         
  -4   7   3         25.47         16.75         2.21 o                         
  -3   7   3        139.66        115.64         7.28 o                         
  -2   7   3        509.26        570.68        23.24 o                         
  -1   7   3        575.41        563.11        26.48 o                         
   0   7   3         51.86         43.13         3.63 o                         
   1   7   3        574.85        556.36        32.74 o                         
   2   7   3        509.17        486.94        37.89 o                         
   3   7   3        139.90        125.98         9.15 o                         
   4   7   3         25.42         22.87         3.49 o                         
   5   7   3          8.28          4.58         3.67 o                         
   6   7   3         55.61         58.57         3.86 o                         
   7   7   3          1.27          3.63         1.79 o                         
  -7   8   3          4.43          8.00         1.45 o                         
  -6   8   3          5.13          5.07         1.13 o                         
  -5   8   3         22.94         25.80         2.85 o                         
  -4   8   3        203.17        224.22         9.99 o                         
  -3   8   3         45.59         44.83         3.21 o                         
  -2   8   3        164.44        155.03         7.99 o                         
  -1   8   3        437.43        354.48        21.55 o                         
   0   8   3         32.83         26.89         5.25 o                         
   1   8   3        438.62        307.05        19.16 o                         
   2   8   3        164.55        177.62        19.17 o                         
   3   8   3         45.34         49.08         3.61 o                         
   4   8   3        204.32        232.68         9.48 o                         
   5   8   3         22.79         29.37         3.27 o                         
   6   8   3          5.12          9.72         3.10 o                         
   7   8   3          4.41          5.78         1.52 o                         
  -7   9   3         17.88         13.76         4.08 o                         
  -6   9   3          4.40          4.30         1.71 o                         
  -5   9   3         10.50         11.69         2.07 o                         
  -4   9   3         73.55         67.12         4.21 o                         
  -3   9   3         18.62         18.53         2.84 o                         
  -2   9   3         86.06         95.83         5.15 o                         
  -1   9   3        894.91       1002.90        48.47 o                         
   0   9   3        309.29        276.55        14.22 o                         
   1   9   3        895.65        938.12        37.71 o                         
   2   9   3         85.74         95.80         4.81 o                         
   3   9   3         18.66         22.66         3.62 o                         
   4   9   3         73.82         77.39         4.06 o                         
   5   9   3         10.35         16.67         2.88 o                         
   6   9   3          4.40          2.72         1.35 o                         
   7   9   3         17.86         25.76         3.41 o                         
  -6  10   3          1.78          4.10         1.35 o                         
  -5  10   3         87.55         80.99         4.81 o                         
  -4  10   3          3.37          3.33         3.37 o                         
  -3  10   3         14.71         11.88         2.87 o                         
  -2  10   3         84.79         77.77         5.17 o                         
  -1  10   3        673.43        726.41        29.54 o                         
   0  10   3         75.44         84.63         5.16 o                         
   1  10   3        675.12        647.09        26.35 o                         
   2  10   3         84.49         83.24         5.03 o                         
   3  10   3         14.65         12.41         2.75 o                         
   4  10   3          3.51          0.28         1.24 o                         
   5  10   3         87.69         73.90         9.72 o                         
   6  10   3          1.76          1.80         1.03 o                         
  -5  11   3         52.64         55.54         3.81 o                         
  -4  11   3         39.53         48.04         4.13 o                         
  -3  11   3         13.43          6.50         1.68 o                         
  -2  11   3         63.90         70.15         4.15 o                         
  -1  11   3        222.56        227.36        10.17 o                         
   0  11   3         92.58        102.15         6.03 o                         
   1  11   3        222.56        213.54         9.95 o                         
   2  11   3         64.12         70.55         5.63 o                         
   3  11   3         13.29          8.12         1.56 o                         
   4  11   3         39.76         44.19         3.89 o                         
   5  11   3         52.92         57.74         5.93 o                         
  -4  12   3         23.89         34.83         8.46 o                         
  -3  12   3         17.27         21.22         6.40 o                         
  -2  12   3         23.10         18.09         2.25 o                         
  -1  12   3         58.07         54.20         3.54 o                         
   0  12   3          2.06          5.14         2.31 o                         
   1  12   3         57.99         69.68         5.35 o                         
   2  12   3         23.23         21.40         5.99 o                         
   3  12   3         17.22         21.07         3.65 o                         
   4  12   3         23.87         31.46         5.02 o                         
  -3  13   3         27.97         14.80         3.75 o                         
  -2  13   3          2.23          3.98         2.01 o                         
  -1  13   3         88.05         79.57         7.92 o                         
   0  13   3          1.64          2.29         2.35 o                         
   1  13   3         87.88         84.32         6.14 o                         
   2  13   3          2.24          0.87         1.72 o                         
   3  13   3         27.91         38.74         5.89 o                         
   0  14   3          0.75         -1.50         1.50 o                         
   0   0   4       3246.23       3182.89       251.29 o                         
   1   0   4       7176.44       7287.06       234.35 o                         
   2   0   4       5071.02       4922.90       158.20 o                         
   3   0   4       9421.68      10957.64       498.69 o                         
   4   0   4       1038.60       1147.80        52.73 o                         
   5   0   4         78.53         82.05         6.81 o                         
   6   0   4         56.11         67.40         6.68 o                         
   7   0   4          8.78          5.45         2.25 o                         
   8   0   4          7.41         11.21         2.56 o                         
   9   0   4         17.82         20.27         2.71 o                         
  -9   1   4         25.87         21.64         5.08 o                         
  -8   1   4          2.05          2.74         1.91 o                         
  -7   1   4        171.18        166.90        10.98 o                         
  -6   1   4        612.16        632.72        29.85 o                         
  -5   1   4        142.46        146.16        10.00 o                         
  -4   1   4        196.20        187.88         9.39 o                         
  -3   1   4        505.94        509.22        23.53 o                         
  -2   1   4        231.55        204.29        19.00 o                         
  -1   1   4       3680.77       3757.41       147.89 o                         
   0   1   4        934.78        789.47        31.23 o                         
   1   1   4       3671.13       4024.97       141.79 o                         
   2   1   4        230.23        196.18         9.23 o                         
   3   1   4        504.46        514.45        37.82 o                         
   4   1   4        198.32        181.99        11.35 o                         
   5   1   4        141.78        125.67        13.61 o                         
   6   1   4        613.18        628.05        29.62 o                         
   7   1   4        170.96        179.15        11.78 o                         
   8   1   4          1.98          2.31         1.87 o                         
   9   1   4         26.00         15.07         2.55 o                         
  -9   2   4          0.33         -0.82         1.44 o                         
  -8   2   4         15.16         24.96         4.29 o                         
  -7   2   4          5.65          1.81         3.59 o                         
  -6   2   4        235.41        214.88        11.13 o                         
  -5   2   4        117.12        118.26        11.50 o                         
  -4   2   4          1.75          0.37         1.04 o                         
  -3   2   4        647.38        681.94        90.64 o                         
  -1   2   4       2554.12       2543.97       100.06 o                         
   0   2   4        573.40        571.48        22.65 o                         
   1   2   4       2548.87       2620.61       146.28 o                         
   2   2   4         19.26         16.82         1.44 o                         
   3   2   4        647.98        745.41        49.75 o                         
   4   2   4          1.58          1.21         1.47 o                         
   5   2   4        116.25        123.79         9.12 o                         
   6   2   4        234.60        223.25        11.62 o                         
   7   2   4          5.60          2.17         1.69 o                         
   8   2   4         15.28         29.92         3.86 o                         
   9   2   4          0.32          2.44         1.56 o                         
  -8   3   4          4.53          9.46         2.89 o                         
  -7   3   4        168.96        183.64         9.69 o                         
  -6   3   4        104.80         99.01         5.64 o                         
  -5   3   4        190.28        180.89        16.64 o                         
  -4   3   4          8.51         17.47         2.94 o                         
  -3   3   4        227.64        267.60        43.28 o                         
  -2   3   4        977.85       1183.87       107.67 o                         
  -1   3   4       1275.53       1176.00        79.52 o                         
   0   3   4       3807.58       3940.50       178.61 o                         
   1   3   4       1283.21       1186.78        55.47 o                         
   2   3   4        975.59       1058.56        54.17 o                         
   3   3   4        224.33        218.02        10.72 o                         
   4   3   4          8.58         17.55         3.88 o                         
   5   3   4        187.73        176.88        17.21 o                         
   6   3   4        104.54        107.76         5.89 o                         
   7   3   4        169.05        195.18        10.30 o                         
   8   3   4          4.54          8.16         4.10 o                         
  -8   4   4         34.70         31.44         2.84 o                         
  -7   4   4          7.00          7.32         2.48 o                         
  -6   4   4         50.81         52.99         5.08 o                         
  -5   4   4        123.84        133.01         8.19 o                         
  -4   4   4        302.93        307.85        15.10 o                         
  -3   4   4         36.82         49.94        10.39 o                         
  -2   4   4       1048.23       1130.52        52.74 o                         
  -1   4   4        688.17        751.31        29.80 o                         
   0   4   4        415.24        440.86        17.68 o                         
   1   4   4        688.45        760.93        42.14 o                         
   2   4   4       1049.03       1262.21        58.00 o                         
   3   4   4         37.96         49.83         3.80 o                         
   4   4   4        300.19        246.87        22.14 o                         
   5   4   4        123.50        125.05         6.72 o                         
   6   4   4         50.20         59.20         3.93 o                         
   7   4   4          7.01          4.28         1.58 o                         
   8   4   4         34.93         28.92         4.42 o                         
  -8   5   4         13.89         19.98         2.29 o                         
  -7   5   4         14.02         21.67         3.10 o                         
  -6   5   4         93.67         85.54         4.33 o                         
  -5   5   4        257.38        241.21         9.52 o                         
  -4   5   4         94.10         87.74         7.20 o                         
  -3   5   4         10.80         18.35         4.02 o                         
  -2   5   4       1093.33       1284.03       112.37 o                         
  -1   5   4       1131.00       1266.72        71.15 o                         
   0   5   4       5243.36       6145.80       409.71 o                         
   1   5   4       1123.43        975.00        45.01 o                         
   2   5   4       1092.79       1192.36        54.80 o                         
   3   5   4         10.87         14.28         3.47 o                         
   4   5   4         93.87        111.10         8.54 o                         
   5   5   4        256.29        252.53        11.09 o                         
   6   5   4         93.09         94.95         6.02 o                         
   7   5   4         14.16         17.52         2.62 o                         
   8   5   4         13.94         21.40         3.01 o                         
  -8   6   4         25.38         23.13         2.24 o                         
  -7   6   4          8.09          2.79         1.32 o                         
  -6   6   4        106.60         96.97         4.64 o                         
  -5   6   4        117.96         98.68         4.94 o                         
  -4   6   4        147.20        130.18         5.21 o                         
  -3   6   4        327.43        280.39        17.41 o                         
  -2   6   4        696.13        717.24        33.35 o                         
  -1   6   4        928.64       1044.42        67.47 o                         
   0   6   4        556.75        749.35        34.85 o                         
   1   6   4        927.05       1107.94        62.78 o                         
   2   6   4        692.26        649.29        59.77 o                         
   3   6   4        326.30        327.89        16.60 o                         
   4   6   4        147.27        105.32         7.15 o                         
   5   6   4        117.06         97.98         5.41 o                         
   6   6   4        105.82        101.51         5.98 o                         
   7   6   4          8.04          3.87         1.19 o                         
   8   6   4         25.46         25.55         7.47 o                         
  -7   7   4          4.79          3.92         2.00 o                         
  -6   7   4         42.60         41.66         3.04 o                         
  -5   7   4          6.69          8.44         1.92 o                         
  -4   7   4         74.36         65.44         4.02 o                         
  -3   7   4        104.45        148.93        14.34 o                         
  -2   7   4        346.73        358.86        17.55 o                         
  -1   7   4        235.12        213.32        13.61 o                         
   0   7   4        178.16        182.04         8.43 o                         
   1   7   4        232.83        243.17        19.19 o                         
   2   7   4        349.32        343.89        17.08 o                         
   3   7   4        104.38        126.57        11.08 o                         
   4   7   4         74.39         64.70         5.32 o                         
   5   7   4          6.63          8.91         2.08 o                         
   6   7   4         42.48         41.60         3.38 o                         
   7   7   4          4.79         10.73         1.91 o                         
  -7   8   4          6.13          8.86         1.64 o                         
  -6   8   4          0.50          0.57         1.06 o                         
  -5   8   4          6.44          3.48         1.22 o                         
  -4   8   4         63.30         59.30         4.24 o                         
  -3   8   4         58.65         58.69         3.28 o                         
  -2   8   4        347.70        344.92        17.20 o                         
  -1   8   4        344.47        398.09        29.64 o                         
   0   8   4        236.32        206.26        11.33 o                         
   1   8   4        344.65        395.77        33.41 o                         
   2   8   4        345.86        309.76        29.36 o                         
   3   8   4         58.59         66.92         3.93 o                         
   4   8   4         63.18         65.10         4.04 o                         
   5   8   4          6.33          2.95         1.30 o                         
   6   8   4          0.48         -0.14         1.09 o                         
   7   8   4          6.11          4.22         1.96 o                         
  -6   9   4          4.00          3.66         1.85 o                         
  -5   9   4         38.49         48.15         3.34 o                         
  -4   9   4          9.43          3.98         1.37 o                         
  -3   9   4         13.73          9.36         2.47 o                         
  -2   9   4        179.77        158.14         8.29 o                         
  -1   9   4         50.23         49.33         4.19 o                         
   0   9   4        251.54        199.09        10.20 o                         
   1   9   4         50.70         73.82         5.47 o                         
   2   9   4        180.71        165.45         6.67 o                         
   3   9   4         13.56          9.81         2.37 o                         
   4   9   4          9.46          4.68         1.19 o                         
   5   9   4         38.41         48.53         3.63 o                         
   6   9   4          3.98          1.72         0.92 o                         
  -6  10   4         11.85         14.45         2.48 o                         
  -5  10   4         32.85         33.00         3.08 o                         
  -4  10   4         41.85         45.87         3.54 o                         
  -3  10   4        104.93        113.33         5.61 o                         
  -2  10   4        233.04        233.96        12.32 o                         
  -1  10   4         84.02         71.40         4.74 o                         
   0  10   4         10.21         10.73         3.06 o                         
   1  10   4         83.74         80.21         4.99 o                         
   2  10   4        233.25        230.69         7.95 o                         
   3  10   4        105.88        101.57         5.20 o                         
   4  10   4         41.78         45.28         3.46 o                         
   5  10   4         32.70         37.14         3.45 o                         
   6  10   4         11.79         13.12         2.40 o                         
  -5  11   4         17.37         16.33         2.79 o                         
  -4  11   4          6.70          7.46         2.30 o                         
  -3  11   4          6.35          1.91         1.33 o                         
  -2  11   4         60.45         47.65         3.51 o                         
  -1  11   4         61.97         59.88         4.86 o                         
   0  11   4         23.16         23.73         3.82 o                         
   1  11   4         61.92         52.38         4.17 o                         
   2  11   4         60.60         56.33         4.34 o                         
   3  11   4          6.35          4.59         2.67 o                         
   4  11   4          6.67          5.84         3.11 o                         
   5  11   4         17.38         25.88         3.02 o                         
  -4  12   4         15.95         24.68         3.21 o                         
  -3  12   4         46.79         52.84         5.39 o                         
  -2  12   4          7.20          5.01         1.17 o                         
  -1  12   4         48.82         58.75         4.63 o                         
   0  12   4         33.61         29.64         3.63 o                         
   1  12   4         48.97         50.87         4.35 o                         
   2  12   4          7.32         10.85        10.45 o                         
   3  12   4         46.89         56.24         4.09 o                         
   4  12   4         15.94         14.96         4.87 o                         
  -3  13   4         71.09         79.33         8.34 o                         
  -2  13   4          9.85         16.27         3.32 o                         
  -1  13   4          0.51          3.72         3.25 o                         
   0  13   4          0.23          7.33         4.19 o                         
   1  13   4          0.48         -0.78         1.18 o                         
   2  13   4          9.86         10.84         3.05 o                         
   3  13   4         71.03         80.11         8.30 o                         
   0  14   4         14.00          4.35         1.83 o                         
   1   0   5          0.06          4.80         0.51 o                         
   2   0   5       2445.33       2837.02        91.09 o                         
   3   0   5       1295.10       1559.24        61.49 o                         
   4   0   5         15.80         17.12         3.25 o                         
   5   0   5        406.72        381.51        32.33 o                         
   6   0   5        860.49        900.31        51.31 o                         
   7   0   5         19.63         14.61         3.27 o                         
   8   0   5         17.60          8.85         2.67 o                         
   9   0   5         13.46         36.32         4.35 o                         
  -9   1   5         10.37          6.11         1.84 o                         
  -8   1   5          7.56          3.58         1.74 o                         
  -7   1   5         79.86         79.86         6.66 o                         
  -6   1   5         16.05         12.44         3.88 o                         
  -5   1   5         51.74         52.25         5.81 o                         
  -4   1   5       1207.78       1341.08        61.41 o                         
  -3   1   5       1213.76       1371.97        62.62 o                         
  -2   1   5        255.53        372.23        17.15 o                         
  -1   1   5        327.20        362.08        15.28 o                         
   0   1   5       5985.55       6342.15       249.83 o                         
   1   1   5        330.77        408.67        13.24 o                         
   2   1   5        254.29        332.53        15.41 o                         
   3   1   5       1214.39       1325.78        60.69 o                         
   4   1   5       1206.57       1278.16        72.07 o                         
   5   1   5         51.38         57.09         6.09 o                         
   6   1   5         15.90         17.90         4.50 o                         
   7   1   5         79.38         78.64         6.86 o                         
   8   1   5          7.55          6.71         1.79 o                         
   9   1   5         10.33          9.65         1.86 o                         
  -8   2   5          9.31          9.83         3.84 o                         
  -7   2   5         77.46         77.82         6.55 o                         
  -6   2   5        359.22        378.92        18.33 o                         
  -5   2   5        151.12        133.34         9.69 o                         
  -4   2   5        311.45        301.25        14.53 o                         
  -3   2   5       1360.01       1544.25        70.60 o                         
  -2   2   5        139.16        166.05        13.64 o                         
  -1   2   5       3775.75       4011.56       180.39 o                         
   0   2   5       7978.33       8053.43       283.04 o                         
   1   2   5       3770.95       3960.93       179.71 o                         
   2   2   5        136.83        169.92         8.57 o                         
   3   2   5       1353.04       1637.12        98.77 o                         
   4   2   5        311.78        326.54        19.41 o                         
   5   2   5        150.53        143.00        10.14 o                         
   6   2   5        359.07        376.94        18.42 o                         
   7   2   5         77.55         82.87         8.20 o                         
   8   2   5          9.42         12.96         3.42 o                         
  -8   3   5          3.42          7.83         4.02 o                         
  -7   3   5         80.62         75.68         5.28 o                         
  -6   3   5         75.82         63.77         5.16 o                         
  -5   3   5         74.82         63.51         6.47 o                         
  -4   3   5         50.63         47.06         4.05 o                         
  -3   3   5         36.32         69.15        13.50 o                         
  -2   3   5        933.41        837.91       113.07 o                         
  -1   3   5       3865.37       3555.61       182.09 o                         
   0   3   5         14.68         28.90         1.63 o                         
   1   3   5       3855.88       4416.11       201.15 o                         
   2   3   5        944.04        881.79        50.53 o                         
   3   3   5         36.80         52.18         3.63 o                         
   4   3   5         49.79         40.14         3.91 o                         
   5   3   5         74.46         71.29         7.07 o                         
   6   3   5         75.60         65.73         4.57 o                         
   7   3   5         80.48         70.03         5.47 o                         
   8   3   5          3.39          3.80         1.76 o                         
  -8   4   5          0.26          2.86         2.75 o                         
  -7   4   5         29.53         43.47         4.39 o                         
  -6   4   5        122.00        110.28         5.16 o                         
  -5   4   5         11.11         10.70         2.83 o                         
  -4   4   5        154.59        158.75         7.58 o                         
  -2   4   5       3286.86       3556.50       161.63 o                         
  -1   4   5       1038.33        911.32        41.83 o                         
   0   4   5         32.57         38.05         2.60 o                         
   1   4   5       1037.82       1170.43        53.69 o                         
   2   4   5       3290.34       3615.51       201.97 o                         
   3   4   5        356.93        395.06        18.87 o                         
   4   4   5        152.60        182.53        15.48 o                         
   5   4   5         11.38         11.01         2.54 o                         
   6   4   5        121.90        119.00         6.09 o                         
   7   4   5         29.44         48.39         4.73 o                         
   8   4   5          0.26         -1.70         1.70 o                         
  -8   5   5         11.11         11.70         2.03 o                         
  -7   5   5         27.60         25.86         3.55 o                         
  -6   5   5         25.56         22.29         2.80 o                         
  -5   5   5         23.62         26.74         2.78 o                         
  -4   5   5         84.58        102.91         8.08 o                         
  -3   5   5         59.96         51.19         4.54 o                         
  -2   5   5         92.80         72.62         5.03 o                         
  -1   5   5       2139.06       2637.07       119.87 o                         
   0   5   5        401.86        345.96        19.99 o                         
   1   5   5       2131.91       2612.63       146.07 o                         
   2   5   5         94.31         75.91         5.93 o                         
   3   5   5         59.97         42.59         4.94 o                         
   4   5   5         84.39        101.76         8.39 o                         
   5   5   5         23.82         27.61         3.66 o                         
   6   5   5         25.73         24.28         3.25 o                         
   7   5   5         27.59         36.73         3.36 o                         
   8   5   5         11.07         13.92         2.92 o                         
  -8   6   5         20.53         22.11         2.60 o                         
  -7   6   5         46.98         43.33         3.82 o                         
  -6   6   5         35.16         38.44         3.06 o                         
  -5   6   5        128.22        115.30         5.06 o                         
  -4   6   5         36.94         38.40         3.47 o                         
  -3   6   5         96.35        106.50         7.32 o                         
  -2   6   5       1118.87       1283.47        51.03 o                         
  -1   6   5        815.79        837.97        38.83 o                         
   0   6   5        285.77        235.34        10.07 o                         
   1   6   5        819.10        763.63        35.60 o                         
   2   6   5       1123.07       1308.09        76.48 o                         
   3   6   5         96.48        102.90         8.26 o                         
   4   6   5         37.05         29.92         4.43 o                         
   5   6   5        128.57        119.58         6.24 o                         
   6   6   5         35.28         43.43         3.54 o                         
   7   6   5         46.71         51.11         3.60 o                         
   8   6   5         20.45         22.72         4.64 o                         
  -7   7   5         65.48         74.42         4.32 o                         
  -6   7   5          6.33         13.45         2.32 o                         
  -5   7   5         33.73         40.93         3.14 o                         
  -4   7   5        296.94        294.46        14.15 o                         
  -3   7   5        168.36        201.33        10.67 o                         
  -2   7   5        202.62        190.09         8.74 o                         
  -1   7   5        672.52        789.99        38.90 o                         
   0   7   5        466.42        456.74        20.16 o                         
   1   7   5        670.89        714.24        56.76 o                         
   2   7   5        203.26        220.62        16.83 o                         
   3   7   5        168.16        169.76        13.35 o                         
   4   7   5        296.17        307.02        12.01 o                         
   5   7   5         33.60         43.56         3.63 o                         
   6   7   5          6.38          5.67         1.73 o                         
   7   7   5         65.41         69.80         4.70 o                         
  -7   8   5          0.87         -0.22         1.12 o                         
  -6   8   5          2.64          2.41         1.14 o                         
  -5   8   5         77.04         74.55         4.38 o                         
  -4   8   5        191.42        193.87         7.85 o                         
  -3   8   5         43.35         42.27         2.96 o                         
  -2   8   5        562.79        471.85        22.60 o                         
  -1   8   5        150.00        173.19         9.70 o                         
   0   8   5          8.82          5.61         1.99 o                         
   1   8   5        149.49        181.64        12.98 o                         
   2   8   5        561.53        587.86        24.09 o                         
   3   8   5         42.98         55.60         4.51 o                         
   4   8   5        192.53        191.01         7.97 o                         
   5   8   5         77.02         74.75         4.48 o                         
   6   8   5          2.66          2.95         1.40 o                         
   7   8   5          0.87          1.71         0.89 o                         
  -6   9   5          8.45         14.27         2.27 o                         
  -5   9   5         18.24         28.02         2.88 o                         
  -4   9   5        134.51        121.50         5.50 o                         
  -3   9   5        148.09        168.82         7.34 o                         
  -2   9   5         97.74         88.01         4.95 o                         
  -1   9   5         83.38         74.04         4.89 o                         
   0   9   5         90.67         77.16         5.59 o                         
   1   9   5         83.31         93.00         5.64 o                         
   2   9   5         98.19         72.48         4.04 o                         
   3   9   5        146.75        168.27         7.19 o                         
   4   9   5        135.24        130.77         5.46 o                         
   5   9   5         18.43         29.44         3.19 o                         
   6   9   5          8.50          6.41         2.70 o                         
  -6  10   5         68.92         72.73         4.01 o                         
  -5  10   5         22.95         23.24         2.61 o                         
  -4  10   5         13.56         11.36         2.96 o                         
  -3  10   5         48.43         36.41         3.63 o                         
  -2  10   5        191.03        189.38         8.00 o                         
  -1  10   5        109.94        118.66         9.28 o                         
   0  10   5         53.74         47.36         4.02 o                         
   1  10   5        109.94        136.40        12.12 o                         
   2  10   5        191.01        219.26         9.32 o                         
   3  10   5         48.58         31.94         3.44 o                         
   4  10   5         13.67          7.24         1.37 o                         
   5  10   5         23.09         20.07         2.72 o                         
   6  10   5         69.11         80.79         5.34 o                         
  -5  11   5          0.37          3.95         2.19 o                         
  -4  11   5          5.16          3.26         1.24 o                         
  -3  11   5         85.01         91.88         5.32 o                         
  -2  11   5         28.74         28.52         3.70 o                         
  -1  11   5        113.81        100.02         5.61 o                         
   0  11   5        350.92        387.07        27.75 o                         
   1  11   5        114.05        129.57         7.79 o                         
   2  11   5         28.73         25.85         3.96 o                         
   3  11   5         84.94         97.77         5.07 o                         
   4  11   5          5.14          1.73         1.21 o                         
   5  11   5          0.37          1.63         1.17 o                         
  -4  12   5          6.56          3.46         1.40 o                         
  -3  12   5         42.36         37.32         3.49 o                         
  -2  12   5          2.24          1.37         1.13 o                         
  -1  12   5         40.49         48.11         3.80 o                         
   0  12   5         28.84         30.71         3.71 o                         
   1  12   5         40.43         40.84         4.07 o                         
   2  12   5          2.25          1.53         1.69 o                         
   3  12   5         42.26         46.77         3.71 o                         
   4  12   5          6.57         15.69         3.17 o                         
  -3  13   5         62.83         61.96         9.27 o                         
  -2  13   5          5.94          0.45         1.35 o                         
  -1  13   5         11.21          7.34         1.79 o                         
   0  13   5         32.49         36.98         2.96 o                         
   1  13   5         11.21         18.34         4.90 o                         
   2  13   5          5.98          0.23         1.31 o                         
   3  13   5         62.92         84.08         8.55 o                         
   0   0   6       4359.61       4463.82       497.85 o                         
   1   0   6       6738.28       6641.93       286.84 o                         
   2   0   6         15.27         21.61         1.24 o                         
   3   0   6         12.96          7.82         1.19 o                         
   4   0   6          0.94          8.17         4.33 o                         
   5   0   6        147.56        138.20        14.65 o                         
   6   0   6         99.90         93.54         7.87 o                         
   7   0   6        104.06        110.68         8.39 o                         
   8   0   6         12.08         15.75         4.97 o                         
   9   0   6          0.58          0.97         1.59 o                         
  -9   1   6         18.97         26.90         4.05 o                         
  -8   1   6          0.54          2.48         1.75 o                         
  -7   1   6         11.05          5.86         2.31 o                         
  -6   1   6         15.83          9.82         5.67 o                         
  -5   1   6         69.79         67.83         9.70 o                         
  -4   1   6        303.31        324.88        15.56 o                         
  -3   1   6        815.76        947.42        43.53 o                         
  -2   1   6        965.16       1121.70        51.00 o                         
  -1   1   6        285.07        287.09        10.23 o                         
   0   1   6       1813.97       1986.89        78.07 o                         
   1   1   6        288.36        321.68        11.51 o                         
   2   1   6        967.45       1124.34        51.27 o                         
   3   1   6        814.25        879.56        40.54 o                         
   4   1   6        302.27        368.98        21.69 o                         
   5   1   6         69.49         66.20         6.83 o                         
   6   1   6         15.88          6.65         2.71 o                         
   7   1   6         11.10          8.97         2.55 o                         
   8   1   6          0.55          1.60         2.51 o                         
  -8   2   6         15.68          6.20         1.84 o                         
  -7   2   6         38.89         54.66         5.59 o                         
  -6   2   6        112.96         97.85         7.87 o                         
  -5   2   6        203.61        188.25        21.99 o                         
  -4   2   6         33.48         33.78         4.20 o                         
  -3   2   6        173.38        185.00        11.01 o                         
  -2   2   6        914.26       1146.64        45.34 o                         
  -1   2   6        621.01        717.20        40.28 o                         
   0   2   6       1101.65       1296.14        56.76 o                         
   1   2   6        625.59        861.26        48.26 o                         
   2   2   6        914.41       1077.10        49.17 o                         
   3   2   6        174.27        200.14         9.86 o                         
   4   2   6         33.09         35.19         3.96 o                         
   5   2   6        202.80        201.68        13.33 o                         
   6   2   6        112.70        109.39         8.64 o                         
   7   2   6         38.96         52.31         5.78 o                         
   8   2   6         15.73          5.01         1.99 o                         
  -8   3   6          7.14          3.45         2.37 o                         
  -7   3   6         60.78         71.36         5.20 o                         
  -6   3   6         64.28         69.71         5.33 o                         
  -5   3   6         50.39         56.60         6.06 o                         
  -4   3   6        276.74        315.55        22.16 o                         
  -3   3   6       1693.10       2085.91       116.72 o                         
  -2   3   6       1998.39       2184.58        86.04 o                         
  -1   3   6       1229.26       1369.84        54.16 o                         
   0   3   6          0.17          7.73         1.58 o                         
   1   3   6       1228.29       1443.90       147.53 o                         
   2   3   6       2002.79       2616.30       189.57 o                         
   3   3   6       1689.11       1674.20        76.63 o                         
   4   3   6        273.82        281.88        13.94 o                         
   5   3   6         49.55         48.01         7.72 o                         
   6   3   6         64.46         65.60         5.26 o                         
   7   3   6         60.58         82.80         9.16 o                         
   8   3   6          7.11          3.73         1.91 o                         
  -8   4   6          6.40          7.60         1.54 o                         
  -7   4   6         91.96         90.21         5.69 o                         
  -6   4   6         24.70         29.65         3.06 o                         
  -5   4   6        203.00        178.19         8.33 o                         
  -4   4   6        157.03        193.49        16.44 o                         
  -3   4   6       1084.95       1183.64        94.37 o                         
  -2   4   6        668.49        753.14        26.87 o                         
  -1   4   6         83.54         52.83         3.10 o                         
   0   4   6          2.02          0.68         1.24 o                         
   1   4   6         82.68         64.02         3.81 o                         
   2   4   6        669.39        650.76        37.26 o                         
   3   4   6       1081.80       1245.95        74.56 o                         
   4   4   6        156.83        177.28         9.82 o                         
   5   4   6        202.63        170.10         8.17 o                         
   6   4   6         24.86         30.03         3.51 o                         
   7   4   6         92.06         86.96         6.04 o                         
   8   4   6          6.40          9.39         3.62 o                         
  -8   5   6          4.02          3.45         1.00 o                         
  -7   5   6         34.90         39.77         3.91 o                         
  -6   5   6          5.58          5.85         1.50 o                         
  -5   5   6         35.75         38.58         3.41 o                         
  -4   5   6         64.61         69.22         5.45 o                         
  -3   5   6        343.94        444.14        18.52 o                         
  -2   5   6        463.28        484.45        22.64 o                         
  -1   5   6        285.15        248.28        11.27 o                         
   0   5   6        654.20        695.26        98.86 o                         
   1   5   6        286.29        280.23        13.57 o                         
   2   5   6        464.47        407.46        23.79 o                         
   3   5   6        345.23        391.55        60.55 o                         
   4   5   6         64.24         69.91         7.01 o                         
   5   5   6         35.38         39.93         3.96 o                         
   6   5   6          5.74          3.70         1.98 o                         
   7   5   6         34.72         37.86         3.42 o                         
   8   5   6          4.07          4.39         1.64 o                         
  -8   6   6         30.50         38.98         2.63 o                         
  -7   6   6          5.92          1.89         1.83 o                         
  -6   6   6         34.50         31.69         2.90 o                         
  -5   6   6          7.42          1.62         1.18 o                         
  -4   6   6        355.01        387.23        13.30 o                         
  -3   6   6        172.89        180.05         8.43 o                         
  -2   6   6        171.71        139.42         8.81 o                         
  -1   6   6        361.91        379.82        18.13 o                         
   0   6   6        584.34        440.85        65.09 o                         
   1   6   6        365.30        348.96        21.45 o                         
   2   6   6        170.87        152.07         8.42 o                         
   3   6   6        173.78        204.06        11.90 o                         
   4   6   6        354.47        371.18        16.62 o                         
   5   6   6          7.55          4.31         1.64 o                         
   6   6   6         34.00         38.06         3.45 o                         
   7   6   6          6.00          7.89         4.51 o                         
   8   6   6         30.42         36.74         3.31 o                         
  -7   7   6         11.29         16.12         3.01 o                         
  -6   7   6         73.41         69.93         3.71 o                         
  -5   7   6        119.74        115.18         4.93 o                         
  -4   7   6          4.03          1.14         1.17 o                         
  -3   7   6         44.60         42.50         2.94 o                         
  -2   7   6        367.04        370.65        18.07 o                         
  -1   7   6        347.72        403.37        23.77 o                         
   0   7   6          1.18          4.33         4.67 o                         
   1   7   6        349.73        360.87        13.80 o                         
   2   7   6        368.14        289.73        17.96 o                         
   3   7   6         44.82         42.88         4.65 o                         
   4   7   6          4.09          1.11         1.48 o                         
   5   7   6        119.97        117.78         5.96 o                         
   6   7   6         73.66         70.68         4.22 o                         
   7   7   6         11.32         14.30         2.33 o                         
  -7   8   6         13.06         15.79         2.03 o                         
  -6   8   6         48.27         54.10         3.17 o                         
  -5   8   6         28.85         15.77         2.78 o                         
  -4   8   6         33.18         29.89         2.88 o                         
  -3   8   6         42.38         35.04         2.96 o                         
  -2   8   6         75.38         96.20         8.48 o                         
  -1   8   6        166.53        184.16        27.87 o                         
   0   8   6         13.47         22.75         4.42 o                         
   1   8   6        167.18        134.50        10.42 o                         
   2   8   6         74.16         79.64         4.97 o                         
   3   8   6         42.14         42.39         3.82 o                         
   4   8   6         33.57         38.10         3.43 o                         
   5   8   6         28.80         22.31         3.10 o                         
   6   8   6         48.17         56.87         3.83 o                         
   7   8   6         13.15         16.85         3.12 o                         
  -6   9   6         14.76         12.26         2.42 o                         
  -5   9   6         20.23         21.66         3.77 o                         
  -4   9   6         54.05         34.96         3.53 o                         
  -3   9   6        112.35        105.19         6.49 o                         
  -2   9   6        368.45        360.84        15.38 o                         
  -1   9   6        165.13        194.90         9.13 o                         
   0   9   6          0.12         -0.31         1.63 o                         
   1   9   6        165.07        185.12         8.76 o                         
   2   9   6        371.69        365.66        19.95 o                         
   3   9   6        112.73        104.52         5.22 o                         
   4   9   6         54.33         38.15         3.20 o                         
   5   9   6         20.27         10.33         2.11 o                         
   6   9   6         14.82         15.79         2.13 o                         
  -6  10   6          5.99          2.01         1.50 o                         
  -5  10   6          0.11         -0.27         1.10 o                         
  -4  10   6         22.35         20.51         3.60 o                         
  -3  10   6         39.83         42.63         3.74 o                         
  -2  10   6         49.34         29.48         3.56 o                         
  -1  10   6         48.12         45.73         4.67 o                         
   0  10   6         39.74         40.44         3.89 o                         
   1  10   6         48.32         49.35         4.10 o                         
   2  10   6         49.33         44.06         4.16 o                         
   3  10   6         39.64         45.20         3.68 o                         
   4  10   6         22.21         17.92         2.49 o                         
   5  10   6          0.11          0.21         1.10 o                         
   6  10   6          5.97          2.41         1.08 o                         
  -5  11   6          0.87         -0.64         1.70 o                         
  -4  11   6         10.52          7.23         2.81 o                         
  -3  11   6         27.89         29.22         3.95 o                         
  -2  11   6         86.85        117.06         5.50 o                         
  -1  11   6         26.06         34.57         4.42 o                         
   0  11   6         52.97         53.45         4.86 o                         
   1  11   6         25.90         41.38         5.49 o                         
   2  11   6         86.43        101.67         7.66 o                         
   3  11   6         27.76         25.80         3.27 o                         
   4  11   6         10.52          7.74         1.48 o                         
   5  11   6          0.88         -0.15         1.45 o                         
  -4  12   6          6.73          6.10         2.06 o                         
  -3  12   6         34.38         44.60         3.67 o                         
  -2  12   6         55.63         47.15         3.65 o                         
  -1  12   6         34.32         38.27         3.38 o                         
   0  12   6         35.67         36.47         4.17 o                         
   1  12   6         34.58         38.21         3.94 o                         
   2  12   6         55.35         57.18         5.75 o                         
   3  12   6         34.38         40.20         5.91 o                         
   4  12   6          6.65         17.02         4.47 o                         
  -3  13   6         34.05         50.25         4.89 o                         
  -2  13   6         10.95         26.47         3.10 o                         
  -1  13   6         18.34         16.69         3.73 o                         
   0  13   6          9.47         13.38         1.97 o                         
   1  13   6         18.34         17.73         2.89 o                         
   2  13   6         11.01         14.77         2.89 o                         
   3  13   6         34.14         43.89         6.26 o                         
   1   0   7       1553.96       1593.10        62.86 o                         
   2   0   7         14.81         27.28         1.89 o                         
   3   0   7         18.94         25.56         1.69 o                         
   4   0   7        153.89        160.40        14.89 o                         
   5   0   7        100.04        126.23        14.23 o                         
   6   0   7         11.97         11.60         4.04 o                         
   7   0   7        172.20        153.61        10.51 o                         
   8   0   7         25.49         36.80         4.31 o                         
  -8   1   7          1.17          4.43         2.53 o                         
  -7   1   7         73.10         50.50         5.66 o                         
  -6   1   7        137.59        163.89         9.31 o                         
  -5   1   7        127.97        118.88        13.10 o                         
  -4   1   7         86.76         82.36         6.29 o                         
  -3   1   7        103.97        109.11         5.54 o                         
  -2   1   7         40.14         28.97         1.89 o                         
  -1   1   7        642.31        680.95        27.90 o                         
   0   1   7        243.83        253.77        10.24 o                         
   1   1   7        647.79        586.81        23.35 o                         
   2   1   7         41.13         31.25         2.16 o                         
   3   1   7        102.11        116.76         6.11 o                         
   4   1   7         87.20         84.73         6.79 o                         
   5   1   7        127.37        112.35        11.07 o                         
   6   1   7        136.99        163.60        15.47 o                         
   7   1   7         73.25         45.70         5.81 o                         
  -8   2   7          0.06          0.64         2.19 o                         
  -7   2   7        184.22        178.73        11.59 o                         
  -6   2   7         18.06         21.43         4.47 o                         
  -5   2   7        145.91        160.60         9.20 o                         
  -4   2   7          9.61         11.35         2.89 o                         
  -3   2   7        998.29       1115.00        51.13 o                         
  -2   2   7       2582.40       2905.08       132.20 o                         
  -1   2   7       1106.62       1178.38        51.56 o                         
   0   2   7        480.37        420.57        16.82 o                         
   1   2   7       1105.37       1036.07        48.37 o                         
   2   2   7       2575.42       2886.34       113.66 o                         
   3   2   7       1002.31       1011.15        46.51 o                         
   4   2   7          9.39         12.39         2.17 o                         
   5   2   7        144.95        165.73        11.73 o                         
   6   2   7         18.26         20.56         4.31 o                         
   7   2   7        184.82        167.26        15.40 o                         
   8   2   7          0.05         -1.67         1.67 o                         
  -8   3   7          1.23          1.52         1.61 o                         
  -7   3   7         24.11         23.60         3.79 o                         
  -6   3   7         45.95         43.43         4.49 o                         
  -5   3   7        122.27        139.06         8.12 o                         
  -4   3   7        124.15        130.41         6.54 o                         
  -3   3   7        211.85        246.48        15.09 o                         
  -2   3   7       2401.73       2778.17       150.93 o                         
  -1   3   7        724.92        697.46        27.64 o                         
   0   3   7       1780.01       1607.84        63.65 o                         
   1   3   7        728.09        749.19        42.33 o                         
   2   3   7       2392.58       2645.60       148.01 o                         
   3   3   7        210.04        260.92        11.05 o                         
   4   3   7        122.65        127.83         9.08 o                         
   5   3   7        122.05        129.76        10.25 o                         
   6   3   7         45.91         38.10         4.36 o                         
   7   3   7         24.22         22.90         4.93 o                         
   8   3   7          1.25         -0.79         1.78 o                         
  -8   4   7          2.48          3.33         2.31 o                         
  -7   4   7         28.36         25.66         3.72 o                         
  -6   4   7        141.17        143.45         8.19 o                         
  -5   4   7        110.99        120.00         6.20 o                         
  -4   4   7         84.69         81.86         4.84 o                         
  -3   4   7        387.59        407.32        53.11 o                         
  -2   4   7       2414.24       2328.83       105.85 o                         
  -1   4   7       2495.85       2730.87       102.89 o                         
   0   4   7       1698.02       1612.10       106.22 o                         
   1   4   7       2494.07       2708.41       120.51 o                         
   2   4   7       2405.50       2855.21       130.01 o                         
   3   4   7        386.85        365.95        21.61 o                         
   4   4   7         84.21         78.74         6.84 o                         
   5   4   7        111.19        110.84         6.83 o                         
   6   4   7        141.35        140.91        10.57 o                         
   7   4   7         28.15         23.56         3.29 o                         
   8   4   7          2.46          1.68         1.70 o                         
  -8   5   7          9.71          8.07         1.46 o                         
  -7   5   7         61.54         67.86         4.76 o                         
  -6   5   7         11.29         22.07         3.52 o                         
  -5   5   7         28.58         31.46         3.27 o                         
  -4   5   7        140.45        161.33        11.21 o                         
  -3   5   7          2.28          3.12         1.26 o                         
  -2   5   7         78.83         96.60         5.40 o                         
  -1   5   7        289.31        226.13        10.89 o                         
   0   5   7       1218.47       1204.55       137.17 o                         
   1   5   7        284.03        240.97        14.57 o                         
   2   5   7         78.51         92.44         5.63 o                         
   3   5   7          2.17          1.73         1.73 o                         
   4   5   7        141.14        136.48        10.22 o                         
   5   5   7         28.95         27.71         3.83 o                         
   6   5   7         11.34         16.44         3.00 o                         
   7   5   7         61.57         72.52         4.61 o                         
   8   5   7          9.67          9.95         3.26 o                         
  -8   6   7          7.70          5.40         1.18 o                         
  -7   6   7         32.27         32.10         3.36 o                         
  -6   6   7          9.32         17.35         2.91 o                         
  -5   6   7          3.67          3.29         1.14 o                         
  -4   6   7         33.74         30.52         3.28 o                         
  -3   6   7         12.61         15.11         3.68 o                         
  -2   6   7         12.08         16.23         2.81 o                         
  -1   6   7        201.03        181.56         8.20 o                         
   0   6   7       1197.64       1314.85        60.48 o                         
   1   6   7        198.99        207.54        18.91 o                         
   2   6   7         11.94         32.93         7.58 o                         
   3   6   7         12.45         15.96         8.10 o                         
   4   6   7         33.73         19.12         2.98 o                         
   5   6   7          3.72         -0.58         1.28 o                         
   6   6   7          9.47         14.26         2.39 o                         
   7   6   7         32.03         31.90         2.64 o                         
   8   6   7          7.73          2.63         1.27 o                         
  -7   7   7          1.81          6.10         4.23 o                         
  -6   7   7         25.86         23.20         2.57 o                         
  -5   7   7        209.34        219.82         8.01 o                         
  -4   7   7         71.31         55.16         3.52 o                         
  -3   7   7        136.43        113.83         6.14 o                         
  -2   7   7        152.44        152.65         8.72 o                         
  -1   7   7         46.42         48.68         3.68 o                         
   0   7   7         26.20         31.21         5.60 o                         
   1   7   7         46.18         43.04         4.49 o                         
   2   7   7        152.82        148.85        11.83 o                         
   3   7   7        136.29        114.70         6.52 o                         
   4   7   7         70.82         68.51         4.53 o                         
   5   7   7        208.57        214.95         9.55 o                         
   6   7   7         25.65         19.03         2.97 o                         
   7   7   7          1.81          8.04         8.39 o                         
  -7   8   7         38.50         44.63         3.65 o                         
  -6   8   7         22.29         25.15         2.72 o                         
  -5   8   7        150.20        143.41         6.15 o                         
  -4   8   7        127.41        143.47         6.80 o                         
  -3   8   7        228.02        203.65         7.12 o                         
  -2   8   7        141.76        180.52        13.11 o                         
  -1   8   7        126.97        106.44         8.26 o                         
   0   8   7        151.84        143.43        22.41 o                         
   1   8   7        126.40        113.33         6.48 o                         
   2   8   7        141.92        153.54        10.74 o                         
   3   8   7        229.43        190.41         7.93 o                         
   4   8   7        127.47        148.11         8.81 o                         
   5   8   7        151.14        149.21         7.05 o                         
   6   8   7         22.31         32.05         3.87 o                         
   7   8   7         38.43         41.49         2.81 o                         
  -6   9   7         14.88         13.72         1.78 o                         
  -5   9   7         37.90         33.09         3.36 o                         
  -4   9   7         36.55         42.21         4.02 o                         
  -3   9   7        246.49        237.34        10.93 o                         
  -2   9   7        161.05        213.62        10.00 o                         
  -1   9   7        174.77        143.51        10.68 o                         
   0   9   7        289.46        272.94        11.92 o                         
   1   9   7        175.40        173.64         8.39 o                         
   2   9   7        160.92        194.85         9.28 o                         
   3   9   7        247.08        243.05        11.07 o                         
   4   9   7         36.15         43.41         3.53 o                         
   5   9   7         38.16         37.14         3.60 o                         
   6   9   7         14.87         11.23         1.99 o                         
  -6  10   7         15.03          8.43         2.22 o                         
  -5  10   7        105.63        107.62         5.78 o                         
  -4  10   7         18.54         13.58         4.30 o                         
  -3  10   7         56.50         45.58         5.02 o                         
  -2  10   7         75.80         75.84         4.66 o                         
  -1  10   7         26.92         43.79         5.80 o                         
   0  10   7         38.58         35.85         4.69 o                         
   1  10   7         26.62         34.80         4.20 o                         
   2  10   7         75.40         70.78         4.50 o                         
   3  10   7         56.76         53.32         4.24 o                         
   4  10   7         18.65         13.89         2.69 o                         
   5  10   7        106.09        113.07         6.59 o                         
   6  10   7         15.08         17.69         4.26 o                         
  -5  11   7         31.85         36.40         2.78 o                         
  -4  11   7          6.99         15.68         3.21 o                         
  -3  11   7          0.88          0.21         1.56 o                         
  -2  11   7         12.73         15.60         3.28 o                         
  -1  11   7         69.46         81.74         7.99 o                         
   0  11   7         20.99         22.59         5.10 o                         
   1  11   7         69.69         72.83         6.65 o                         
   2  11   7         12.65         16.36         4.29 o                         
   3  11   7          0.88          0.65         1.29 o                         
   4  11   7          6.85         16.48         3.94 o                         
   5  11   7         31.84         32.10         3.15 o                         
  -4  12   7          0.74          0.03         1.13 o                         
  -3  12   7          5.47          3.81         2.13 o                         
  -2  12   7         15.83          5.49         1.26 o                         
  -1  12   7         16.31         17.30         2.94 o                         
   0  12   7         43.07         46.11         4.18 o                         
   1  12   7         16.49         14.36         3.70 o                         
   2  12   7         15.87         14.51         5.98 o                         
   3  12   7          5.48          4.77         1.33 o                         
   4  12   7          0.75         -1.32         1.37 o                         
  -3  13   7          3.49          9.72         3.98 o                         
  -2  13   7         24.65         21.36         3.16 o                         
  -1  13   7          6.73         23.85         4.17 o                         
   0  13   7         10.17         13.79         2.91 o                         
   1  13   7          6.81          4.50         1.70 o                         
   2  13   7         24.67         26.07         5.27 o                         
   3  13   7          3.47          1.08         2.37 o                         
   0   0   8       1479.28       1462.59        81.88 o                         
   1   0   8       2331.43       2312.25       122.80 o                         
   2   0   8       2595.65       2931.08       115.02 o                         
   3   0   8        111.24         93.48         5.01 o                         
   4   0   8          8.32          8.49         5.18 o                         
   5   0   8          9.66          5.47         4.12 o                         
   6   0   8         26.98         27.66         6.80 o                         
   7   0   8         15.82          5.76         2.50 o                         
   8   0   8         21.63         25.30         4.72 o                         
  -8   1   8         17.46         20.36         3.35 o                         
  -7   1   8         17.54         14.63         7.38 o                         
  -6   1   8        113.29        152.68         8.91 o                         
  -5   1   8         18.88         13.22         4.69 o                         
  -4   1   8        183.34        179.35        11.42 o                         
  -3   1   8        116.87        137.93         6.81 o                         
  -2   1   8        435.28        498.23        28.20 o                         
  -1   1   8       3000.52       3143.70       123.23 o                         
   0   1   8        114.51         93.87         4.65 o                         
   1   1   8       3011.08       3275.48       152.11 o                         
   2   1   8        435.12        497.97        23.15 o                         
   3   1   8        116.95        164.13         8.83 o                         
   4   1   8        183.34        170.20         8.82 o                         
   5   1   8         18.98         34.26         7.99 o                         
   6   1   8        113.00        126.61        12.89 o                         
   7   1   8         17.73         26.17         6.97 o                         
   8   1   8         17.55         27.34         4.41 o                         
  -8   2   8          8.52         15.80         4.44 o                         
  -7   2   8         18.61         18.19         7.74 o                         
  -6   2   8         47.27         50.39         6.04 o                         
  -5   2   8         36.06         31.75         4.71 o                         
  -4   2   8        469.85        429.10        25.73 o                         
  -3   2   8         48.74         64.01         3.88 o                         
  -2   2   8        825.43        810.54        60.74 o                         
  -1   2   8       2124.94       2332.86       106.26 o                         
   1   2   8       2127.15       2083.18        94.91 o                         
   2   2   8        817.41        923.80        36.85 o                         
   3   2   8         48.49         63.13         3.66 o                         
   4   2   8        468.32        448.33        21.37 o                         
   5   2   8         35.78         39.23         6.27 o                         
   6   2   8         47.27         42.05         5.73 o                         
   7   2   8         18.53         17.20         6.08 o                         
   8   2   8          8.52          8.39         2.10 o                         
  -8   3   8         22.64         16.11         2.61 o                         
  -7   3   8          8.39          7.11         1.92 o                         
  -6   3   8          4.10         -1.94         1.94 o                         
  -5   3   8         66.78         66.98         4.87 o                         
  -4   3   8        417.09        413.29        17.16 o                         
  -3   3   8        257.51        226.66        13.50 o                         
  -2   3   8        232.79        291.89        10.66 o                         
  -1   3   8        356.88        399.63        17.15 o                         
   0   3   8        518.50        512.98        23.77 o                         
   1   3   8        355.60        418.61        16.90 o                         
   2   3   8        233.47        256.37        15.20 o                         
   3   3   8        259.56        271.20        11.49 o                         
   4   3   8        416.55        399.71        19.29 o                         
   5   3   8         67.31         52.16         4.98 o                         
   6   3   8          4.06          0.06         1.58 o                         
   7   3   8          8.35         17.16         4.71 o                         
   8   3   8         22.52         25.18         4.17 o                         
  -8   4   8          0.35          1.44         1.50 o                         
  -7   4   8         42.57         36.05         3.84 o                         
  -6   4   8         72.19         82.70         5.14 o                         
  -5   4   8         31.07         34.45         4.06 o                         
  -4   4   8        176.62        176.32         9.77 o                         
  -3   4   8        181.40        151.54         9.67 o                         
  -2   4   8          9.52          9.00         2.35 o                         
  -1   4   8        377.53        319.47        12.94 o                         
   0   4   8       1168.91       1272.70        58.42 o                         
   1   4   8        376.74        455.78        26.30 o                         
   2   4   8          9.67          3.49         2.19 o                         
   3   4   8        179.21        161.65        11.03 o                         
   4   4   8        176.93        157.65        10.91 o                         
   5   4   8         31.31         32.95         4.26 o                         
   6   4   8         71.99         84.52         4.99 o                         
   7   4   8         42.86         35.77         3.78 o                         
   8   4   8          0.34          1.64         1.66 o                         
  -8   5   8          9.34          4.48         1.05 o                         
  -7   5   8         19.51         18.51         3.29 o                         
  -6   5   8         26.99         28.58         3.23 o                         
  -5   5   8          0.69          0.49         1.23 o                         
  -4   5   8        120.45        106.76         5.98 o                         
  -3   5   8        307.05        357.84        18.51 o                         
  -2   5   8        347.07        294.72        14.33 o                         
  -1   5   8         36.71         48.88         3.73 o                         
   0   5   8        109.17         86.03         4.37 o                         
   1   5   8         36.48         47.20         4.96 o                         
   2   5   8        343.99        300.75        22.92 o                         
   3   5   8        307.87        314.52        23.23 o                         
   4   5   8        120.36        104.20        13.78 o                         
   5   5   8          0.76         -0.42         1.47 o                         
   6   5   8         27.09         31.80         3.59 o                         
   7   5   8         19.49         13.89         4.08 o                         
   8   5   8          9.36          4.47         1.59 o                         
  -8   6   8         11.06         12.30         1.98 o                         
  -7   6   8         16.48         24.14         3.28 o                         
  -6   6   8         37.13         38.68         3.34 o                         
  -5   6   8        187.53        180.38         6.80 o                         
  -4   6   8        107.22        101.69         5.06 o                         
  -3   6   8         29.95         35.94         5.08 o                         
  -2   6   8         50.32         47.39         3.03 o                         
  -1   6   8        439.00        485.79        29.53 o                         
   0   6   8        303.50        370.85        29.05 o                         
   1   6   8        442.21        421.31        25.02 o                         
   2   6   8         50.41         43.84         6.49 o                         
   3   6   8         29.97         28.27         5.37 o                         
   4   6   8        107.17         99.68         5.97 o                         
   5   6   8        188.04        193.45         8.77 o                         
   6   6   8         36.92         36.07         3.41 o                         
   7   6   8         16.30         17.92         2.44 o                         
   8   6   8         11.06         15.04         2.58 o                         
  -7   7   8         12.87         23.69         3.00 o                         
  -6   7   8         44.75         48.38         3.37 o                         
  -5   7   8         21.68         19.44         2.77 o                         
  -4   7   8          5.04          5.11         1.51 o                         
  -3   7   8        101.81        110.35         5.41 o                         
  -2   7   8         22.26         11.30         3.46 o                         
  -1   7   8        110.93        115.38         7.13 o                         
   0   7   8          1.48          4.62         2.01 o                         
   1   7   8        111.25         81.43         5.66 o                         
   2   7   8         22.35         30.68         5.41 o                         
   3   7   8        102.53        116.24         6.63 o                         
   4   7   8          5.00          1.49         1.51 o                         
   5   7   8         21.69         23.08         3.25 o                         
   6   7   8         44.92         47.37         3.61 o                         
   7   7   8         12.80         14.69         2.16 o                         
  -7   8   8          7.65          5.35         1.24 o                         
  -6   8   8         16.08         22.92         3.39 o                         
  -5   8   8         29.44         31.91         3.07 o                         
  -4   8   8         33.26         43.36         3.35 o                         
  -3   8   8        112.81        130.04         6.81 o                         
  -2   8   8         56.26         82.27         5.44 o                         
  -1   8   8        283.14        247.07        15.72 o                         
   0   8   8         43.96         52.87         5.72 o                         
   1   8   8        284.29        300.80        13.20 o                         
   2   8   8         56.39         60.31         4.54 o                         
   3   8   8        113.62        119.45         5.87 o                         
   4   8   8         33.14         45.35         3.61 o                         
   5   8   8         29.45         25.08         3.27 o                         
   6   8   8         16.03         28.00         7.70 o                         
   7   8   8          7.63         13.94         2.89 o                         
  -6   9   8         23.09         26.70         3.07 o                         
  -5   9   8          2.73         -1.23         1.23 o                         
  -4   9   8         80.15         94.19         5.04 o                         
  -3   9   8         15.59         17.23         2.81 o                         
  -2   9   8         47.78         42.52         5.24 o                         
  -1   9   8         71.59         75.38         5.86 o                         
   0   9   8         35.08         15.71         2.85 o                         
   1   9   8         71.45         79.81         7.32 o                         
   2   9   8         47.86         35.10         3.83 o                         
   3   9   8         15.58         17.37         2.66 o                         
   4   9   8         80.23         96.11         5.41 o                         
   5   9   8          2.74          2.04         1.24 o                         
   6   9   8         23.11         19.12         2.44 o                         
  -6  10   8          5.94          5.35         0.97 o                         
  -5  10   8         64.78         75.70         3.94 o                         
  -4  10   8         18.48         26.28         3.60 o                         
  -3  10   8         32.65         34.18         3.75 o                         
  -2  10   8        114.48        118.27         5.80 o                         
  -1  10   8          0.23          0.55         1.72 o                         
   0  10   8        110.39        118.32        11.44 o                         
   1  10   8          0.22          1.92         3.99 o                         
   2  10   8        114.16        115.85         6.48 o                         
   3  10   8         32.38         41.29         3.51 o                         
   4  10   8         18.40         15.69         3.24 o                         
   5  10   8         64.99         72.00         4.56 o                         
   6  10   8          5.90          4.07         1.08 o                         
  -5  11   8          1.15          7.98         2.11 o                         
  -4  11   8         43.30         42.95         3.06 o                         
  -3  11   8          7.87          9.88         3.93 o                         
  -2  11   8          3.24          1.37         1.72 o                         
  -1  11   8        126.63        137.03         9.07 o                         
   0  11   8        164.03        160.27        13.24 o                         
   1  11   8        127.15        127.62         7.56 o                         
   2  11   8          3.30          3.44         1.60 o                         
   3  11   8          8.06          6.31         1.97 o                         
   4  11   8         43.26         49.74         3.89 o                         
   5  11   8          1.16          0.61         1.11 o                         
  -4  12   8          6.88          5.11         3.72 o                         
  -3  12   8         94.41        104.93         7.01 o                         
  -2  12   8         51.88         47.75         4.01 o                         
  -1  12   8         43.32         50.07         4.50 o                         
   0  12   8          0.34          1.34         1.43 o                         
   1  12   8         43.24         46.73         4.35 o                         
   2  12   8         51.91         59.56         5.15 o                         
   3  12   8         94.25        104.00         5.91 o                         
   4  12   8          6.87         17.39         4.50 o                         
  -2  13   8         10.41         12.50         1.97 o                         
  -1  13   8         16.92         14.88         2.46 o                         
   0  13   8         39.23         36.84         6.55 o                         
   1  13   8         17.01         20.14         3.04 o                         
   2  13   8         10.48          6.29         1.45 o                         
   1   0   9         69.63         58.32         4.94 o                         
   2   0   9       1861.56       1987.60       121.45 o                         
   3   0   9         66.38         33.10         2.78 o                         
   4   0   9          0.54         -0.20         2.87 o                         
   5   0   9         21.44         18.87         9.12 o                         
   6   0   9        398.51        373.32        52.43 o                         
   7   0   9          5.98          8.93         4.77 o                         
   8   0   9          2.06          3.27         1.98 o                         
  -8   1   9         24.61         35.40         5.24 o                         
  -7   1   9          0.24         -2.24         2.24 o                         
  -6   1   9        284.98        304.08        18.83 o                         
  -5   1   9          5.02          2.52         4.48 o                         
  -4   1   9         51.41         51.56         7.96 o                         
  -3   1   9        359.93        388.81        18.23 o                         
  -2   1   9         38.33         37.45         2.94 o                         
  -1   1   9        940.42       1007.31        56.42 o                         
   0   1   9       1707.86       1339.95        79.80 o                         
   1   1   9        944.79       1050.52        42.96 o                         
   2   1   9         38.64         38.62         2.67 o                         
   3   1   9        358.82        395.91        18.73 o                         
   4   1   9         51.63         45.48         4.67 o                         
   5   1   9          4.92          1.03         2.58 o                         
   6   1   9        284.02        245.61        21.65 o                         
   7   1   9          0.23          0.94         2.19 o                         
   8   1   9         24.57         31.30         4.80 o                         
  -8   2   9          0.25          2.58         1.58 o                         
  -7   2   9         88.37         81.02         6.80 o                         
  -6   2   9         85.90         88.53         8.11 o                         
  -5   2   9        150.04        121.31         7.89 o                         
  -4   2   9         30.53         34.15         3.74 o                         
  -3   2   9        450.08        473.43        27.17 o                         
  -2   2   9        253.98        291.03        16.75 o                         
  -1   2   9        246.79        247.79        11.60 o                         
   0   2   9       1098.69       1110.34        63.65 o                         
   1   2   9        245.00        301.00        12.40 o                         
   2   2   9        257.10        290.30        13.07 o                         
   3   2   9        453.03        504.30        20.51 o                         
   4   2   9         30.37         24.90         4.19 o                         
   5   2   9        148.94        128.39        10.22 o                         
   6   2   9         86.11         77.28         5.98 o                         
   7   2   9         88.97         86.49         9.73 o                         
   8   2   9          0.27          1.66         1.83 o                         
  -8   3   9          8.55         12.95         3.12 o                         
  -7   3   9         43.69         44.97         4.44 o                         
  -6   3   9         11.84         11.28         2.63 o                         
  -5   3   9         21.65         20.70         3.11 o                         
  -4   3   9        139.83        135.37         9.20 o                         
  -3   3   9        202.94        191.89        22.57 o                         
  -2   3   9       1404.94       1526.95        60.36 o                         
  -1   3   9        501.83        471.07        21.82 o                         
   0   3   9         53.68         50.62         4.83 o                         
   1   3   9        501.05        439.59        25.26 o                         
   2   3   9       1408.57       1293.83        59.30 o                         
   3   3   9        203.60        179.02         9.49 o                         
   4   3   9        139.32        114.15         7.05 o                         
   5   3   9         21.76         23.90         5.31 o                         
   6   3   9         11.93          7.15         1.65 o                         
   7   3   9         43.58         40.94         6.43 o                         
   8   3   9          8.58          2.36         1.71 o                         
  -8   4   9         14.59         16.37         2.28 o                         
  -7   4   9          7.03          3.16         1.64 o                         
  -6   4   9        251.60        267.02        11.69 o                         
  -5   4   9         14.67         10.48         2.01 o                         
  -4   4   9        219.92        166.60         8.41 o                         
  -3   4   9        211.36        218.32        13.36 o                         
  -2   4   9        758.01        764.33        35.21 o                         
  -1   4   9        250.83        248.11        18.02 o                         
   0   4   9        631.73        590.01        33.67 o                         
   1   4   9        251.57        253.93        14.66 o                         
   2   4   9        754.45        718.91        78.10 o                         
   3   4   9        211.71        209.99        10.51 o                         
   4   4   9        220.32        152.11        15.94 o                         
   5   4   9         14.69          6.81         1.67 o                         
   6   4   9        252.03        263.64        11.39 o                         
   7   4   9          7.09          5.14         5.13 o                         
   8   4   9         14.64         15.03         3.69 o                         
  -8   5   9         26.77         26.18         3.55 o                         
  -7   5   9         53.33         68.61         5.27 o                         
  -6   5   9         24.18         18.63         3.06 o                         
  -5   5   9         22.66         24.10         3.10 o                         
  -4   5   9         59.39         53.86         3.70 o                         
  -3   5   9         55.00         51.10         5.33 o                         
  -2   5   9        149.95        188.17         8.51 o                         
  -1   5   9        570.97        501.81        23.55 o                         
   0   5   9        844.94        822.61        38.13 o                         
   1   5   9        572.09        603.94        24.38 o                         
   2   5   9        150.19        217.47        11.18 o                         
   3   5   9         54.60         59.34         5.47 o                         
   4   5   9         60.20         60.39         5.42 o                         
   5   5   9         22.64         24.35         3.26 o                         
   6   5   9         23.98         24.58         3.32 o                         
   7   5   9         53.70         53.77         3.62 o                         
   8   5   9         26.72         18.14         3.32 o                         
  -7   6   9         16.79         21.03         2.52 o                         
  -6   6   9         29.11         32.36         2.93 o                         
  -5   6   9         88.39         95.27         6.28 o                         
  -4   6   9         11.79          6.73         1.38 o                         
  -3   6   9         84.42         84.37         7.73 o                         
  -2   6   9          6.84          9.43         2.36 o                         
  -1   6   9        193.64        175.87        11.66 o                         
   0   6   9          5.70          3.91         1.32 o                         
   1   6   9        190.84        184.37         9.30 o                         
   2   6   9          6.87          2.82         1.63 o                         
   3   6   9         84.64        103.89         8.66 o                         
   4   6   9         11.74          7.44         2.74 o                         
   5   6   9         88.15         82.48         5.87 o                         
   6   6   9         29.14         34.55         3.45 o                         
   7   6   9         16.93         16.66         3.89 o                         
  -7   7   9         13.81         14.31         2.12 o                         
  -6   7   9         46.74         46.94         3.13 o                         
  -5   7   9         17.84         21.97         2.61 o                         
  -4   7   9         33.22         35.04         3.29 o                         
  -3   7   9         44.93         36.61         3.51 o                         
  -2   7   9         49.25         54.37         6.19 o                         
  -1   7   9        492.94        410.33        32.43 o                         
   0   7   9        534.21        513.35        21.31 o                         
   1   7   9        491.17        613.55        39.07 o                         
   2   7   9         49.08         55.11         7.25 o                         
   3   7   9         44.97         45.45         4.33 o                         
   4   7   9         33.12         27.18         4.28 o                         
   5   7   9         17.87         19.44         3.71 o                         
   6   7   9         46.47         50.50         4.16 o                         
   7   7   9         13.92         19.85         4.23 o                         
  -7   8   9          2.30          3.79         1.16 o                         
  -6   8   9          2.75          3.40         2.21 o                         
  -5   8   9          0.71          2.51         1.21 o                         
  -4   8   9         17.04         20.43         2.70 o                         
  -3   8   9         77.49        102.97         5.20 o                         
  -2   8   9        160.81        179.23         8.67 o                         
  -1   8   9         93.49         82.53         6.62 o                         
   0   8   9          0.60         -0.38         1.44 o                         
   1   8   9         93.35         85.88         5.71 o                         
   2   8   9        161.39        181.26         7.86 o                         
   3   8   9         77.75         99.07         5.16 o                         
   4   8   9         17.05         19.89         3.46 o                         
   5   8   9          0.73          2.22         1.29 o                         
   6   8   9          2.74          2.00         0.97 o                         
   7   8   9          2.32         20.20         5.07 o                         
  -6   9   9          7.72          4.71         0.98 o                         
  -5   9   9         17.61         21.15         3.31 o                         
  -4   9   9         69.49         67.13         4.28 o                         
  -3   9   9         60.05         59.14         4.49 o                         
  -2   9   9        129.54        105.15         6.52 o                         
  -1   9   9        276.01        246.27        11.15 o                         
   0   9   9          7.19          1.61         1.58 o                         
   1   9   9        275.53        267.80        16.84 o                         
   2   9   9        129.34        112.70         5.65 o                         
   3   9   9         60.31         55.09         3.94 o                         
   4   9   9         69.83         70.98         4.62 o                         
   5   9   9         17.59         26.21         3.95 o                         
   6   9   9          7.72          5.69         1.10 o                         
  -5  10   9          0.60         -0.95         0.95 o                         
  -4  10   9          9.11          5.19         1.37 o                         
  -3  10   9          1.45          1.78         1.45 o                         
  -2  10   9         54.45         60.21         4.72 o                         
  -1  10   9        147.68        133.87         9.05 o                         
   0  10   9        450.89        422.31        32.87 o                         
   1  10   9        147.97        132.66         8.14 o                         
   2  10   9         54.67         50.26         4.02 o                         
   3  10   9          1.52          4.83         1.62 o                         
   4  10   9          9.09         13.91         3.10 o                         
   5  10   9          0.62          2.72         1.80 o                         
  -5  11   9         29.15         34.82         2.68 o                         
  -4  11   9         24.36         27.90         2.65 o                         
  -3  11   9         86.85         92.22         8.81 o                         
  -2  11   9          2.25          6.11         2.97 o                         
  -1  11   9         94.55        100.34         7.55 o                         
   0  11   9        137.34        146.62         8.62 o                         
   1  11   9         94.25         86.92         9.11 o                         
   2  11   9          2.19          1.38         2.19 o                         
   3  11   9         86.80         90.26         4.59 o                         
   4  11   9         24.49         28.40         5.08 o                         
   5  11   9         29.22         28.11         2.95 o                         
  -4  12   9         15.85         19.88         4.46 o                         
  -3  12   9          0.77          1.96         1.57 o                         
  -2  12   9         28.65         34.70         2.91 o                         
  -1  12   9         21.91         24.02         3.34 o                         
   0  12   9         48.23         37.57         4.47 o                         
   1  12   9         22.23         15.67         4.57 o                         
   2  12   9         28.68         31.03         3.87 o                         
   3  12   9          0.75          0.66         1.25 o                         
   4  12   9         15.90          9.54         3.65 o                         
  -2  13   9          0.67          2.05         1.09 o                         
  -1  13   9          0.87          0.15         1.10 o                         
   0  13   9          4.58          3.91         3.17 o                         
   1  13   9          0.86         -1.36         1.39 o                         
   2  13   9          0.66         -0.48         1.93 o                         
   0   0  10       1767.28       1761.78       139.49 o                         
   1   0  10       2081.99       2109.76       233.72 o                         
   2   0  10          2.23          0.91         1.28 o                         
   3   0  10         59.57         65.07         4.21 o                         
   4   0  10         79.08         80.71         9.84 o                         
   6   0  10          5.43          7.71         9.26 o                         
   7   0  10         43.93         67.82         7.53 o                         
   8   0  10          0.06         -0.85         1.96 o                         
  -8   1  10          0.32          3.17         2.04 o                         
  -7   1  10         17.24         17.26         4.83 o                         
  -6   1  10         35.09         25.25         9.12 o                         
  -5   1  10          2.04          4.65         4.10 o                         
  -4   1  10         84.77        101.75        11.37 o                         
  -3   1  10         66.85         79.14         4.58 o                         
  -2   1  10         95.59         96.91         6.17 o                         
  -1   1  10        415.01        419.84        21.96 o                         
   0   1  10       1005.15       1090.83        61.20 o                         
   1   1  10        417.42        417.82        23.86 o                         
   2   1  10         95.79         89.61         6.20 o                         
   3   1  10         66.58         69.66         3.98 o                         
   4   1  10         84.80         86.83         5.71 o                         
   5   1  10          2.00         22.69        11.17 o                         
   6   1  10         35.33         27.73         7.36 o                         
   7   1  10         17.03         10.28         5.17 o                         
   8   1  10          0.31         -1.57         1.87 o                         
  -8   2  10          2.92         16.61         4.27 o                         
  -7   2  10         10.69          6.50         2.16 o                         
  -6   2  10        561.29        545.02        25.96 o                         
  -5   2  10         59.56         40.82         5.43 o                         
  -4   2  10        339.39        345.73        20.81 o                         
  -3   2  10        269.17        260.46        22.06 o                         
  -2   2  10        185.44        194.68        11.52 o                         
  -1   2  10        543.89        602.42        33.72 o                         
   0   2  10         54.98         75.48         5.53 o                         
   1   2  10        545.46        642.73        29.77 o                         
   2   2  10        183.80        185.28        13.56 o                         
   3   2  10        268.06        252.44        10.86 o                         
   4   2  10        339.33        292.30        14.66 o                         
   5   2  10         59.27         45.91         6.22 o                         
   6   2  10        561.94        542.46        31.36 o                         
   7   2  10         10.62         12.53         4.64 o                         
   8   2  10          2.95          4.51         1.92 o                         
  -8   3  10         11.47          8.91         2.97 o                         
  -7   3  10         47.42         38.74         4.26 o                         
  -6   3  10         51.49         41.45         4.80 o                         
  -5   3  10        218.29        209.27        10.93 o                         
  -4   3  10         70.27         74.21         5.35 o                         
  -3   3  10        110.57        114.66        11.64 o                         
  -2   3  10        344.36        395.67        18.59 o                         
  -1   3  10        289.30        276.09        13.03 o                         
   0   3  10         56.64         64.52         5.29 o                         
   1   3  10        290.26        303.15        14.46 o                         
   2   3  10        345.61        348.51        17.10 o                         
   3   3  10        110.09        126.99         6.30 o                         
   4   3  10         70.61         76.16         6.90 o                         
   5   3  10        217.07        215.16        11.39 o                         
   6   3  10         51.28         49.92         4.65 o                         
   7   3  10         47.46         28.58         6.08 o                         
   8   3  10         11.35         14.72         3.77 o                         
  -8   4  10         66.34         71.74         5.09 o                         
  -7   4  10         63.86         64.66         4.70 o                         
  -6   4  10         60.72         65.57         5.48 o                         
  -5   4  10        129.87        128.76         6.62 o                         
  -4   4  10        245.79        221.54        14.17 o                         
  -3   4  10         98.31         94.24         7.27 o                         
  -2   4  10         82.32         61.59         4.43 o                         
  -1   4  10       1327.79       1279.62        58.60 o                         
   0   4  10         29.12         23.05         2.68 o                         
   1   4  10       1324.40       1296.26        53.60 o                         
   2   4  10         81.16         60.19         3.85 o                         
   3   4  10         97.82         80.83         5.00 o                         
   4   4  10        246.27        236.04        15.10 o                         
   5   4  10        128.85        125.24         6.66 o                         
   6   4  10         60.93         63.97         4.39 o                         
   7   4  10         64.09         59.69         7.64 o                         
   8   4  10         66.32         69.26         6.78 o                         
  -8   5  10         12.43         17.64         2.64 o                         
  -7   5  10          6.78          5.15         2.40 o                         
  -6   5  10         33.01         36.72         3.35 o                         
  -5   5  10         32.24         30.24         3.71 o                         
  -4   5  10         90.77         93.94         5.47 o                         
  -3   5  10          2.02          1.11         1.34 o                         
  -2   5  10         44.05         29.45         3.05 o                         
  -1   5  10        114.09        128.06         7.61 o                         
   0   5  10        899.47        837.20        47.57 o                         
   1   5  10        113.60         92.38         6.40 o                         
   2   5  10         44.16         35.43         3.66 o                         
   3   5  10          2.00          2.16         1.81 o                         
   4   5  10         91.00         92.37         7.85 o                         
   5   5  10         31.86         30.15         3.95 o                         
   6   5  10         33.03         32.57         3.47 o                         
   7   5  10          6.84          5.28         1.75 o                         
   8   5  10         12.33         10.62         3.34 o                         
  -7   6  10         17.50         24.11         2.61 o                         
  -6   6  10          0.71          1.30         1.18 o                         
  -5   6  10          9.65          6.98         1.92 o                         
  -4   6  10         40.65         44.89         3.94 o                         
  -3   6  10         14.62         16.01         4.93 o                         
  -2   6  10        151.33        161.71         8.84 o                         
  -1   6  10        452.04        424.82        33.67 o                         
   0   6  10         14.00         18.84         3.39 o                         
   1   6  10        449.32        453.62        22.22 o                         
   2   6  10        152.38        168.32        11.52 o                         
   3   6  10         14.56         11.30         5.96 o                         
   4   6  10         40.85         42.79         4.57 o                         
   5   6  10          9.49         10.19         3.36 o                         
   6   6  10          0.77          0.56         1.27 o                         
   7   6  10         17.42         18.52         2.39 o                         
  -7   7  10         11.85          8.77         2.44 o                         
  -6   7  10         21.20         10.68         2.29 o                         
  -5   7  10         93.00         88.17         5.02 o                         
  -4   7  10         58.14         46.43         3.20 o                         
  -3   7  10         17.61         22.92         2.99 o                         
  -2   7  10        265.62        282.28        17.49 o                         
  -1   7  10        203.49        152.37        10.82 o                         
   0   7  10          0.64          4.99         8.70 o                         
   1   7  10        202.05        208.51        16.65 o                         
   2   7  10        266.99        266.48        11.81 o                         
   3   7  10         17.42         32.63         6.73 o                         
   4   7  10         58.33         49.98         6.78 o                         
   5   7  10         93.08         95.42         5.31 o                         
   6   7  10         21.37         19.32         3.56 o                         
   7   7  10         11.84          5.77         1.26 o                         
  -7   8  10          6.08          4.70         2.21 o                         
  -6   8  10          7.82          5.79         1.54 o                         
  -5   8  10         10.10          7.35         2.26 o                         
  -4   8  10         16.85          8.74         2.83 o                         
  -3   8  10        117.78        116.41         5.88 o                         
  -2   8  10        216.98        208.30        10.18 o                         
  -1   8  10         27.65         29.63         4.26 o                         
   0   8  10         87.59         88.93         6.50 o                         
   1   8  10         27.67         23.54         3.33 o                         
   2   8  10        217.81        233.44         9.51 o                         
   3   8  10        116.71        108.75         6.27 o                         
   4   8  10         17.00          9.71         3.90 o                         
   5   8  10         10.15          7.00         2.19 o                         
   6   8  10          7.84          5.84         2.17 o                         
   7   8  10          6.07         12.49         3.18 o                         
  -6   9  10          7.99         10.76         1.95 o                         
  -5   9  10         18.60         18.52         3.02 o                         
  -4   9  10          6.93          7.01         2.63 o                         
  -3   9  10         45.95         54.91         4.35 o                         
  -2   9  10         31.14         40.73         4.30 o                         
  -1   9  10         77.60         62.59         4.93 o                         
   0   9  10        403.37        419.49        17.75 o                         
   1   9  10         77.02         84.18         6.31 o                         
   2   9  10         31.92         41.62         3.77 o                         
   3   9  10         45.63         46.63         3.73 o                         
   4   9  10          6.90          6.13         1.72 o                         
   5   9  10         18.58         20.60         3.68 o                         
   6   9  10          7.93          8.66         2.31 o                         
  -5  10  10         13.86          6.11         2.19 o                         
  -4  10  10         22.89         34.93         4.40 o                         
  -3  10  10         39.45         49.87         3.95 o                         
  -2  10  10         50.45         51.51         4.51 o                         
  -1  10  10         42.30         43.13         4.45 o                         
   0  10  10        243.30        208.84        12.47 o                         
   1  10  10         42.51         44.01         5.25 o                         
   2  10  10         50.94         52.01         4.03 o                         
   3  10  10         39.30         44.43         3.62 o                         
   4  10  10         23.04         37.86         4.23 o                         
   5  10  10         13.92         13.06         3.31 o                         
  -5  11  10          7.47         11.68         2.62 o                         
  -4  11  10        138.27        157.12         6.94 o                         
  -3  11  10         29.13         30.31         3.40 o                         
  -2  11  10         32.47         41.29         3.71 o                         
  -1  11  10         33.45         42.80         5.40 o                         
   0  11  10         54.38         52.47         4.53 o                         
   1  11  10         33.32         24.93         4.35 o                         
   2  11  10         32.41         30.58         4.67 o                         
   3  11  10         29.18         28.68         2.95 o                         
   4  11  10        137.96        145.84         7.77 o                         
   5  11  10          7.47          7.26         2.83 o                         
  -3  12  10          5.62          1.24         1.68 o                         
  -2  12  10         36.88         39.89         3.03 o                         
  -1  12  10          5.75          7.52         3.94 o                         
   0  12  10         50.50         62.84         5.23 o                         
   1  12  10          5.84          1.33         1.41 o                         
   2  12  10         36.86         41.67         5.05 o                         
   3  12  10          5.58          3.49         1.61 o                         
  -2  13  10         41.69         45.17         2.92 o                         
  -1  13  10          1.47          2.39         2.27 o                         
   0  13  10         33.18         37.16         3.05 o                         
   1  13  10          1.47          1.90         1.25 o                         
   2  13  10         41.75         40.34         3.97 o                         
   1   0  11       1391.49       1340.08        61.22 o                         
   2   0  11       2304.69       2742.94       153.02 o                         
   3   0  11         79.23         85.60         5.17 o                         
   4   0  11          8.45         23.53         7.63 o                         
   5   0  11         20.53         14.55         3.14 o                         
   6   0  11        103.92        129.30        10.74 o                         
   7   0  11         10.73         28.33         8.55 o                         
   8   0  11          3.03          5.01         1.99 o                         
  -8   1  11          0.91          2.33         2.02 o                         
  -7   1  11         25.84         18.63         4.80 o                         
  -6   1  11          9.69          5.23         2.36 o                         
  -5   1  11         17.08         15.21         4.16 o                         
  -4   1  11         64.21         48.57         8.96 o                         
  -3   1  11         41.56         47.44         6.16 o                         
  -2   1  11         73.02         59.74         5.42 o                         
  -1   1  11        263.24        405.09        23.22 o                         
   0   1  11        614.50        724.38        33.38 o                         
   1   1  11        261.35        340.68        16.04 o                         
   2   1  11         72.79         68.93         4.24 o                         
   3   1  11         41.45         48.49         3.43 o                         
   4   1  11         64.45         48.71         4.62 o                         
   5   1  11         16.91         20.39         8.68 o                         
   6   1  11          9.93          5.22         2.36 o                         
   7   1  11         25.48         31.65         6.80 o                         
   8   1  11          0.91         -0.72         1.82 o                         
  -8   2  11          0.87          0.56         1.65 o                         
  -7   2  11         13.55         12.88         3.09 o                         
  -6   2  11         43.78         41.78         6.76 o                         
  -5   2  11        198.67        196.22        25.02 o                         
  -4   2  11        173.25        150.32        10.59 o                         
  -3   2  11        297.16        246.40        21.90 o                         
  -2   2  11        246.98        241.83        14.27 o                         
  -1   2  11        297.08        266.51        12.57 o                         
   0   2  11        923.82        945.76        43.39 o                         
   1   2  11        295.40        274.21        22.29 o                         
   2   2  11        248.25        257.84        10.85 o                         
   3   2  11        299.53        304.46        13.02 o                         
   4   2  11        172.86        147.41        10.31 o                         
   5   2  11        199.35        189.89        10.51 o                         
   7   2  11         13.61         23.07         4.72 o                         
   8   2  11          0.89          1.82         1.83 o                         
  -8   3  11          6.61          3.17         1.48 o                         
  -7   3  11         22.95         22.28         3.49 o                         
  -6   3  11         99.82        102.91         6.80 o                         
  -5   3  11         14.16          7.90         1.91 o                         
  -4   3  11        184.91        139.75        14.09 o                         
  -2   3  11        536.01        515.21        42.02 o                         
  -1   3  11       1321.59       1294.50        59.22 o                         
   0   3  11        269.91        272.07        13.07 o                         
   1   3  11       1319.48       1396.69        75.72 o                         
   2   3  11        537.95        562.27        22.87 o                         
   3   3  11        241.43        204.88        10.00 o                         
   4   3  11        185.39        213.01        13.82 o                         
   5   3  11         14.41         21.95         4.05 o                         
   6   3  11         99.55         93.87         6.20 o                         
   7   3  11         22.91         22.37         5.63 o                         
   8   3  11          6.66         10.16         3.65 o                         
  -8   4  11          1.42          3.53         1.35 o                         
  -7   4  11         32.81         39.20         3.63 o                         
  -6   4  11        219.22        225.30        11.81 o                         
  -5   4  11         82.21         89.11         6.10 o                         
  -4   4  11         79.57        106.25        13.68 o                         
  -3   4  11         88.73        119.82         8.37 o                         
  -2   4  11        350.73        399.87        32.51 o                         
  -1   4  11        759.60        629.30        35.96 o                         
   0   4  11         25.84         19.99         2.70 o                         
   1   4  11        761.45        689.97        39.42 o                         
   2   4  11        349.86        404.72        16.83 o                         
   3   4  11         88.10        110.48         6.21 o                         
   4   4  11         79.74         97.19         8.20 o                         
   5   4  11         82.25         81.71         5.43 o                         
   6   4  11        219.41        212.54         9.54 o                         
   7   4  11         32.78         35.71         3.33 o                         
   8   4  11          1.43          2.31         1.79 o                         
  -8   5  11         21.40         31.40         2.94 o                         
  -7   5  11         14.09         15.75         2.63 o                         
  -6   5  11        132.70        141.41         6.07 o                         
  -5   5  11         10.23          6.18         2.50 o                         
  -4   5  11        149.56        145.27         6.48 o                         
  -3   5  11          2.38          2.17         1.50 o                         
  -2   5  11        133.59        150.83         8.06 o                         
  -1   5  11         20.90         26.13         3.53 o                         
   0   5  11         72.99         64.79         3.99 o                         
   1   5  11         21.75         21.40         3.12 o                         
   2   5  11        134.06        138.98        11.27 o                         
   3   5  11          2.44          1.30         1.77 o                         
   4   5  11        148.81        128.94         7.72 o                         
   5   5  11         10.20         18.27         5.06 o                         
   6   5  11        132.58        133.04         6.62 o                         
   7   5  11         14.14         17.02         2.91 o                         
   8   5  11         21.31         23.85         3.73 o                         
  -7   6  11         27.78         20.14         5.14 o                         
  -6   6  11         19.96         17.32         2.84 o                         
  -5   6  11         57.84         57.80         3.73 o                         
  -4   6  11        193.33        188.92        12.46 o                         
  -3   6  11         69.74         59.63         3.85 o                         
  -2   6  11         52.82         48.14        10.63 o                         
  -1   6  11        483.83        549.02        26.25 o                         
   0   6  11         20.15         13.51         3.28 o                         
   1   6  11        485.85        423.36        39.38 o                         
   2   6  11         52.40         45.11         6.04 o                         
   3   6  11         69.59         60.30         6.06 o                         
   4   6  11        192.71        194.01        10.25 o                         
   5   6  11         57.58         53.33         4.24 o                         
   6   6  11         20.11         17.44         2.69 o                         
   7   6  11         27.80         22.63         2.35 o                         
  -7   7  11          2.87         -0.19         1.16 o                         
  -6   7  11         31.45         27.36         2.79 o                         
  -5   7  11         31.55         23.30         2.56 o                         
  -4   7  11         26.04         32.63         3.23 o                         
  -3   7  11         63.79         59.53         4.64 o                         
  -2   7  11         65.29         50.79         9.33 o                         
  -1   7  11        153.02        168.28         9.44 o                         
   0   7  11        255.06        345.92        20.74 o                         
   1   7  11        154.24        153.89         9.41 o                         
   2   7  11         65.50         67.85         5.43 o                         
   3   7  11         64.01         61.41         4.66 o                         
   4   7  11         26.18         23.63         4.31 o                         
   5   7  11         31.53         18.29         3.52 o                         
   6   7  11         31.62         26.11         2.85 o                         
   7   7  11          2.86          3.01         3.92 o                         
  -6   8  11          6.05          6.00         1.11 o                         
  -5   8  11         17.05         18.10         2.47 o                         
  -4   8  11         95.14         75.33         4.79 o                         
  -3   8  11         45.93         48.62         4.66 o                         
  -2   8  11        133.04        121.41         6.63 o                         
  -1   8  11        233.68        221.25        10.57 o                         
   0   8  11        320.90        228.13        12.29 o                         
   1   8  11        233.22        216.91         9.84 o                         
   2   8  11        133.25        151.22         6.90 o                         
   3   8  11         45.53         45.93         4.08 o                         
   4   8  11         95.30         82.91         5.29 o                         
   5   8  11         17.18         28.24         3.73 o                         
   6   8  11          6.02         15.19         2.66 o                         
  -6   9  11         32.37         38.18         2.65 o                         
  -5   9  11         54.75         68.05         5.54 o                         
  -4   9  11         53.22         63.14         4.11 o                         
  -3   9  11          6.14          5.15         1.67 o                         
  -2   9  11          8.17          7.88         3.09 o                         
  -1   9  11        108.58        111.13         6.89 o                         
   0   9  11          1.69         10.73         3.54 o                         
   1   9  11        108.73        102.28         7.48 o                         
   2   9  11          8.12          6.64         2.02 o                         
   3   9  11          6.30          3.49         1.50 o                         
   4   9  11         53.62         56.19         4.22 o                         
   5   9  11         54.93         68.99         6.11 o                         
   6   9  11         32.43         35.28         3.06 o                         
  -5  10  11         40.07         33.65         2.48 o                         
  -4  10  11          2.24         -1.20         1.34 o                         
  -3  10  11         25.40         33.82         3.32 o                         
  -2  10  11         60.48         53.09         5.00 o                         
  -1  10  11        277.89        274.64        14.24 o                         
   0  10  11         45.83         46.72         5.14 o                         
   1  10  11        278.04        267.21        13.56 o                         
   2  10  11         60.15         58.36         4.47 o                         
   3  10  11         25.33         33.91         3.53 o                         
   4  10  11          2.18         12.45         3.55 o                         
   5  10  11         40.01         48.60         3.52 o                         
  -4  11  11          6.16         10.62         2.71 o                         
  -3  11  11         35.11         39.55         5.22 o                         
  -2  11  11          9.15          5.82         1.66 o                         
  -1  11  11         35.22         32.12         3.88 o                         
   0  11  11        126.83        111.06         7.99 o                         
   1  11  11         35.23         25.79         7.10 o                         
   2  11  11          9.06          2.44         3.78 o                         
   3  11  11         35.07         34.53         3.05 o                         
   4  11  11          6.09          3.35         1.37 o                         
  -3  12  11          7.77         18.88         3.31 o                         
  -2  12  11         68.93         67.47         3.81 o                         
  -1  12  11          4.83          1.51         1.43 o                         
   0  12  11          0.48          0.46         1.48 o                         
   1  12  11          4.96         15.56         6.37 o                         
   2  12  11         69.34         77.46         6.93 o                         
   3  12  11          7.79          5.58         5.74 o                         
  -1  13  11         36.49         41.31         4.31 o                         
   0  13  11          0.02          1.60         3.53 o                         
   1  13  11         36.35         39.85         3.85 o                         
   0   0  12       4208.54       3891.90       307.49 o                         
   1   0  12        791.25        874.98        40.15 o                         
   2   0  12         35.27         45.69         3.22 o                         
   3   0  12        176.65        142.48         9.75 o                         
   4   0  12        118.76        112.21        12.83 o                         
   5   0  12          7.65          3.59         2.84 o                         
   6   0  12          2.60         -0.20         4.16 o                         
   7   0  12          0.99         -0.25         2.97 o                         
   8   0  12         10.03          3.06         1.91 o                         
  -8   1  12          4.18         -0.16         1.83 o                         
  -7   1  12          0.63          1.26         2.04 o                         
  -6   1  12         26.97         23.93         5.72 o                         
  -5   1  12        245.32        216.84        11.54 o                         
  -4   1  12        113.51        104.00        12.69 o                         
  -3   1  12        441.24        407.28        23.60 o                         
  -2   1  12        755.82        710.18        32.89 o                         
  -1   1  12       1237.58       1498.10        68.61 o                         
   0   1  12      22571.75      25312.84      1147.79 o                         
   1   1  12       1231.98       1338.04        75.17 o                         
   2   1  12        756.16        666.12        44.89 o                         
   3   1  12        441.11        417.49        21.19 o                         
   4   1  12        114.44         91.27         7.72 o                         
   5   1  12        246.37        222.40        14.38 o                         
   6   1  12         26.71         28.52         5.43 o                         
   7   1  12          0.64          1.69         2.09 o                         
   8   1  12          4.12          4.54         1.91 o                         
  -8   2  12          9.72          9.51         6.77 o                         
  -7   2  12         20.50         17.33         4.77 o                         
  -6   2  12         31.87         37.36         8.14 o                         
  -5   2  12          5.63          5.53         5.00 o                         
  -4   2  12         42.71         50.71         6.24 o                         
  -3   2  12         37.20         41.07         4.01 o                         
  -2   2  12        108.79         81.83         5.82 o                         
  -1   2  12        884.53        884.00        40.87 o                         
   0   2  12        107.68        159.70        10.72 o                         
   1   2  12        877.30        945.19        37.65 o                         
   2   2  12        107.65         80.67         5.12 o                         
   3   2  12         37.34         36.44         4.13 o                         
   4   2  12         41.40         53.54         9.41 o                         
   5   2  12          5.74          5.85         4.35 o                         
   6   2  12         31.95         24.05         5.02 o                         
   7   2  12         20.57         12.64         4.70 o                         
   8   2  12          9.68         16.64         3.93 o                         
  -8   3  12          2.37         12.87         3.85 o                         
  -7   3  12         36.19         40.40         5.32 o                         
  -6   3  12        119.37        117.74         8.91 o                         
  -5   3  12        425.36        395.75        19.13 o                         
  -4   3  12        233.38        219.50        14.35 o                         
  -3   3  12        242.82        182.19        22.82 o                         
  -2   3  12        535.62        500.65        28.76 o                         
  -1   3  12        116.75        127.49         8.27 o                         
   0   3  12        348.19        417.57        26.79 o                         
   1   3  12        115.35         90.68         5.22 o                         
   2   3  12        534.07        506.03        23.88 o                         
   3   3  12        242.42        221.20        16.48 o                         
   4   3  12        233.90        189.68        16.27 o                         
   5   3  12        426.16        418.01        17.58 o                         
   6   3  12        119.63         99.23         6.63 o                         
   7   3  12         36.12         29.97         6.23 o                         
   8   3  12          2.34          3.90         2.00 o                         
  -8   4  12         38.49         34.80         5.21 o                         
  -7   4  12         13.15         22.22         4.44 o                         
  -6   4  12        100.67         88.25         6.24 o                         
  -5   4  12        325.16        307.25        13.18 o                         
  -4   4  12         29.97         44.23         5.24 o                         
  -3   4  12         91.21         91.36        10.34 o                         
  -2   4  12        333.20        274.91        24.51 o                         
  -1   4  12         73.60         59.89         6.89 o                         
   0   4  12        435.87        466.16        21.07 o                         
   1   4  12         74.27         57.28         4.59 o                         
   2   4  12        333.45        327.57        16.15 o                         
   3   4  12         91.34         88.87         6.59 o                         
   4   4  12         30.52         24.82         4.56 o                         
   5   4  12        323.53        297.38        12.92 o                         
   6   4  12        100.67         88.65         5.25 o                         
   7   4  12         13.15         14.87         2.70 o                         
   8   4  12         38.71         33.52         4.56 o                         
  -7   5  12         37.23         40.46         4.63 o                         
  -6   5  12         41.94         49.65         3.44 o                         
  -5   5  12        393.17        222.27        20.50 o                         
  -4   5  12         69.25         72.43         4.89 o                         
  -3   5  12        108.35        122.70        21.26 o                         
  -2   5  12         87.05         82.54         6.55 o                         
  -1   5  12        306.43        312.76        19.65 o                         
   0   5  12        115.32         88.48         5.91 o                         
   1   5  12        305.50        334.95        20.67 o                         
   2   5  12         86.19         85.42         8.94 o                         
   3   5  12        110.08        104.80        11.33 o                         
   4   5  12         69.64         85.74         6.01 o                         
   5   5  12        391.98        323.11        36.64 o                         
   6   5  12         41.94         49.32         3.98 o                         
   7   5  12         37.03         35.52         2.90 o                         
  -7   6  12          9.45          7.49         1.96 o                         
  -6   6  12         62.14         65.83         5.22 o                         
  -5   6  12        798.32        850.59        34.22 o                         
  -4   6  12        159.85        177.79         8.29 o                         
  -3   6  12          2.72          1.38         1.40 o                         
  -2   6  12         66.86         65.00         6.31 o                         
  -1   6  12         79.39         93.36        12.24 o                         
   0   6  12         41.63         32.17         4.27 o                         
   1   6  12         79.57         83.12         6.96 o                         
   2   6  12         67.87         70.75         7.48 o                         
   3   6  12          2.64         -1.30         1.59 o                         
   4   6  12        159.99        177.06         9.62 o                         
   5   6  12        798.50        854.76        39.83 o                         
   6   6  12         62.00         73.74         4.59 o                         
   7   6  12          9.42          4.86         1.11 o                         
  -7   7  12         27.38         29.10         2.91 o                         
  -6   7  12         13.72         12.24         1.99 o                         
  -5   7  12         57.38         55.56         3.49 o                         
  -4   7  12         62.91         65.47         5.25 o                         
  -3   7  12         16.04         24.41         4.29 o                         
  -2   7  12        205.11        233.09        12.48 o                         
  -1   7  12         13.48         12.69         2.90 o                         
   0   7  12        218.74        255.78        14.74 o                         
   1   7  12         13.91          6.75         1.71 o                         
   2   7  12        204.23        208.13         8.93 o                         
   3   7  12         15.93         18.57         3.67 o                         
   4   7  12         62.92         61.35         4.96 o                         
   5   7  12         57.23         55.47         4.51 o                         
   6   7  12         13.72         19.29         4.79 o                         
   7   7  12         27.22         27.23         3.16 o                         
  -6   8  12         29.88         23.41         3.07 o                         
  -5   8  12        129.54        126.41         6.10 o                         
  -4   8  12        127.17        136.43         6.69 o                         
  -3   8  12        300.08        281.59        12.61 o                         
  -2   8  12         40.77         28.76         3.60 o                         
  -1   8  12        239.12        235.06         9.61 o                         
   0   8  12         21.14         18.90         3.88 o                         
   1   8  12        241.17        220.63        11.20 o                         
   2   8  12         41.16         35.74         3.79 o                         
   3   8  12        299.12        266.54        12.39 o                         
   4   8  12        127.17        131.80         6.62 o                         
   5   8  12        129.34        124.04         7.12 o                         
   6   8  12         29.72         25.84         2.84 o                         
  -6   9  12         12.58         15.73         2.09 o                         
  -5   9  12         44.46         42.41         3.11 o                         
  -4   9  12          0.37          0.63         1.31 o                         
  -3   9  12         12.41          9.10         1.98 o                         
  -2   9  12        142.69        137.02         8.06 o                         
  -1   9  12        113.76        100.37         7.20 o                         
   0   9  12         12.98         16.58         3.88 o                         
   1   9  12        114.74        110.31         7.81 o                         
   2   9  12        141.73        138.42         6.39 o                         
   3   9  12         12.29          4.52         1.46 o                         
   4   9  12          0.37         -0.34         1.34 o                         
   5   9  12         44.58         47.77         3.61 o                         
   6   9  12         12.57         12.57         2.97 o                         
  -5  10  12          8.87          3.34         0.94 o                         
  -4  10  12         41.77         42.99         3.55 o                         
  -3  10  12         30.01         21.10         3.38 o                         
  -2  10  12          0.52          1.53         1.48 o                         
  -1  10  12        146.50        150.11         9.61 o                         
   0  10  12         18.45         20.04         4.84 o                         
   1  10  12        146.49        125.44         7.59 o                         
   2  10  12          0.51          0.72         1.46 o                         
   3  10  12         30.22         36.17         5.21 o                         
   4  10  12         41.90         36.86         3.05 o                         
   5  10  12          8.83         17.66         3.52 o                         
  -4  11  12          1.07          0.84         1.06 o                         
  -3  11  12        131.77        130.28        10.65 o                         
  -2  11  12         65.74         59.54         3.80 o                         
  -1  11  12         35.19         46.91         4.20 o                         
   0  11  12          8.20          5.78         1.86 o                         
   1  11  12         34.88         40.92         4.90 o                         
   2  11  12         65.61         66.62         5.40 o                         
   3  11  12        132.31        144.05         6.66 o                         
   4  11  12          1.05          0.93         1.26 o                         
  -3  12  12         46.29         51.17         3.55 o                         
  -2  12  12          2.46         -0.09         1.07 o                         
  -1  12  12         50.97         49.20         3.64 o                         
   0  12  12         18.35         21.51         2.90 o                         
   1  12  12         50.85         49.45         4.62 o                         
   2  12  12          2.45         15.45         8.46 o                         
   3  12  12         46.49         45.75         3.99 o                         
  -1  13  12         16.62         16.72         4.00 o                         
   0  13  12          3.24          4.75         4.31 o                         
   1  13  12         16.58         18.32         3.18 o                         
   1   0  13       9357.55      10813.76       492.29 o                         
   2   0  13        969.76       1118.37        63.16 o                         
   3   0  13         30.03         22.99         3.88 o                         
   4   0  13          0.05         -1.01         3.94 o                         
   5   0  13         82.31         92.86         8.42 o                         
   6   0  13         87.09         99.72         8.21 o                         
   7   0  13          5.55          0.96         2.15 o                         
   8   0  13          3.34          1.00         1.81 o                         
  -8   1  13          2.83          3.15         1.75 o                         
  -7   1  13         30.73         25.40         4.82 o                         
  -6   1  13         40.12         45.27         6.44 o                         
  -5   1  13         88.73         84.24         8.83 o                         
  -4   1  13          3.08          2.33         4.39 o                         
  -3   1  13        195.02        184.22        11.56 o                         
  -2   1  13        599.57        578.53        27.47 o                         
  -1   1  13       1490.98       1573.56        72.10 o                         
   0   1  13         11.88          7.96         2.16 o                         
   1   1  13       1488.21       1633.90        91.70 o                         
   2   1  13        598.85        657.40        26.70 o                         
   3   1  13        193.70        193.41        10.20 o                         
   4   1  13          3.06          3.12         2.26 o                         
   5   1  13         89.16        101.33         8.33 o                         
   6   1  13         39.86         44.73         5.84 o                         
   7   1  13         30.86         25.19         4.77 o                         
   8   1  13          2.77         -1.74         1.74 o                         
  -8   2  13          5.33          2.70         4.43 o                         
  -7   2  13          3.75          2.06         2.02 o                         
  -6   2  13         21.34         23.91         5.34 o                         
  -5   2  13         32.60         32.21         4.69 o                         
  -4   2  13         77.82         87.40         7.86 o                         
  -3   2  13        553.21        474.30        27.42 o                         
  -2   2  13        365.79        371.25        21.70 o                         
  -1   2  13        318.36        342.92        18.42 o                         
   0   2  13        920.63       1012.82        40.44 o                         
   1   2  13        320.58        355.80        14.62 o                         
   2   2  13        363.60        348.17        15.37 o                         
   3   2  13        553.65        440.63        25.42 o                         
   4   2  13         77.02         67.10         6.96 o                         
   5   2  13         32.49         35.21         5.32 o                         
   6   2  13         21.16         16.66         4.03 o                         
   7   2  13          3.71          9.69         2.73 o                         
   8   2  13          5.27          5.65         1.98 o                         
  -8   3  13          4.07          1.86         7.57 o                         
  -7   3  13         10.24         15.14         4.57 o                         
  -6   3  13          5.76         -0.04         2.10 o                         
  -5   3  13         43.59         27.18         4.44 o                         
  -4   3  13         66.53         53.29         9.49 o                         
  -3   3  13        103.99         88.30         9.13 o                         
  -2   3  13        395.32        379.28        39.31 o                         
  -1   3  13        167.44        171.37        18.65 o                         
   0   3  13        309.48        306.95        12.78 o                         
   1   3  13        168.47        196.98        17.62 o                         
   2   3  13        396.97        331.23        18.52 o                         
   3   3  13        102.96        112.00         7.30 o                         
   4   3  13         66.82         61.45         6.49 o                         
   5   3  13         43.25         25.84         4.82 o                         
   6   3  13          5.72         17.77         5.19 o                         
   7   3  13         10.29         23.61         5.20 o                         
   8   3  13          4.05          0.65         2.41 o                         
  -8   4  13          1.58          0.49         1.21 o                         
  -7   4  13         12.96         15.33         2.34 o                         
  -6   4  13         25.26         27.39         5.69 o                         
  -5   4  13        252.72        280.59        14.08 o                         
  -4   4  13        111.39         85.79         6.34 o                         
  -3   4  13        549.23        438.20        36.56 o                         
  -2   4  13         78.43         81.77         7.89 o                         
  -1   4  13        576.07        549.35        25.82 o                         
   0   4  13         47.98         37.66         3.63 o                         
   1   4  13        577.66        530.04        21.69 o                         
   2   4  13         78.75         75.48         5.51 o                         
   3   4  13        548.45        678.95        39.33 o                         
   4   4  13        111.87         83.91         9.06 o                         
   5   4  13        252.08        280.80        14.18 o                         
   6   4  13         25.17         31.61         4.80 o                         
   7   4  13         12.93         16.89         2.43 o                         
   8   4  13          1.56          4.16         1.95 o                         
  -7   5  13         54.77         49.74         5.21 o                         
  -6   5  13         33.98         26.57         3.40 o                         
  -5   5  13        116.51         96.45         5.46 o                         
  -4   5  13        432.61        399.61        14.98 o                         
  -3   5  13        221.00        198.28        10.45 o                         
  -2   5  13         54.99         61.28         6.07 o                         
  -1   5  13        275.64        307.25        13.19 o                         
   0   5  13        120.35        120.85         7.99 o                         
   1   5  13        276.59        266.78        12.07 o                         
   2   5  13         53.92         67.31         6.63 o                         
   3   5  13        220.33        232.46        14.76 o                         
   4   5  13        433.08        423.81        25.20 o                         
   5   5  13        116.42        101.53         6.51 o                         
   6   5  13         34.01         32.39         3.62 o                         
   7   5  13         54.72         44.79         4.03 o                         
  -7   6  13          2.37         -1.18         1.24 o                         
  -6   6  13         35.69         31.53         2.83 o                         
  -5   6  13        305.43        246.41        10.73 o                         
  -4   6  13        351.65        289.33        12.49 o                         
  -3   6  13        251.19        209.27        11.16 o                         
  -2   6  13         10.28         16.61         6.78 o                         
  -1   6  13        214.75        203.26        17.15 o                         
   0   6  13         47.07         47.48         5.06 o                         
   1   6  13        215.91        173.63        11.87 o                         
   2   6  13         10.13         14.85         4.61 o                         
   3   6  13        251.04        228.31        10.49 o                         
   4   6  13        352.40        289.45        14.44 o                         
   5   6  13        305.92        266.47        15.12 o                         
   6   6  13         35.67         39.20         4.55 o                         
   7   6  13          2.37         -1.90         1.90 o                         
  -7   7  13          9.46         10.28         2.30 o                         
  -6   7  13         14.06         18.46         2.21 o                         
  -5   7  13          3.05          1.37         1.24 o                         
  -4   7  13          9.56          7.51         2.25 o                         
  -3   7  13         10.81         20.46         4.51 o                         
  -2   7  13        164.08        140.92         6.64 o                         
  -1   7  13         14.88          8.70         2.42 o                         
   0   7  13         65.97         59.55         5.10 o                         
   1   7  13         14.62          7.13         1.77 o                         
   2   7  13        163.12        129.03         8.39 o                         
   3   7  13         11.03         19.18         3.07 o                         
   4   7  13          9.64          5.67         1.61 o                         
   5   7  13          3.04          1.35         1.43 o                         
   6   7  13         13.97         15.43         2.80 o                         
   7   7  13          9.44          7.12         2.16 o                         
  -6   8  13         39.31         45.71         3.01 o                         
  -5   8  13        235.46        208.91         9.12 o                         
  -4   8  13          1.13          1.39         1.66 o                         
  -3   8  13          3.69          2.76         1.48 o                         
  -2   8  13         22.32         27.86         3.77 o                         
  -1   8  13          4.10          3.61         1.65 o                         
   0   8  13         67.73         74.21         5.76 o                         
   1   8  13          4.23          5.20         1.60 o                         
   2   8  13         22.26         27.02         3.80 o                         
   3   8  13          3.65          0.74         1.46 o                         
   4   8  13          1.04          0.50         1.35 o                         
   5   8  13        235.68        226.51        11.92 o                         
   6   8  13         39.09         32.30         3.03 o                         
  -6   9  13         11.18         12.64         1.97 o                         
  -5   9  13          9.07          8.07         1.72 o                         
  -4   9  13         40.16         29.61         3.23 o                         
  -3   9  13         92.60         80.69         6.87 o                         
  -2   9  13         51.23         57.17         4.60 o                         
  -1   9  13         67.08         48.81         4.43 o                         
   0   9  13         78.17         81.34         6.21 o                         
   1   9  13         67.02         65.24         4.64 o                         
   2   9  13         51.59         57.29         4.13 o                         
   3   9  13         92.38         81.64         5.50 o                         
   4   9  13         40.17         33.22         3.64 o                         
   5   9  13          9.09         12.02         3.05 o                         
   6   9  13         11.23          6.49         2.84 o                         
  -5  10  13         22.08         22.24         2.08 o                         
  -4  10  13          9.88         11.01         1.76 o                         
  -3  10  13        146.53        157.04         8.43 o                         
  -2  10  13        133.16        150.54         7.33 o                         
  -1  10  13        117.41        131.41         7.90 o                         
   0  10  13        109.83        114.55         9.13 o                         
   1  10  13        117.33        107.67         6.79 o                         
   2  10  13        133.14        126.97         7.09 o                         
   3  10  13        146.21        164.50         8.01 o                         
   4  10  13          9.77         10.46         1.92 o                         
   5  10  13         21.81         25.40         2.96 o                         
  -4  11  13          2.51          1.63         1.84 o                         
  -3  11  13        101.90        100.64         5.55 o                         
  -2  11  13         11.13          9.67         1.90 o                         
  -1  11  13         12.74         14.35         2.85 o                         
   0  11  13         11.82          4.59         1.80 o                         
   1  11  13         12.78          9.73         2.44 o                         
   2  11  13         11.15         21.36         6.13 o                         
   3  11  13        102.53        111.62         5.41 o                         
   4  11  13          2.54          0.36         1.25 o                         
  -3  12  13         11.62          6.15         1.31 o                         
  -2  12  13         11.41          6.71         1.31 o                         
  -1  12  13          4.00          2.23         1.16 o                         
   0  12  13         33.84         32.12         4.42 o                         
   1  12  13          4.04         -0.14         2.20 o                         
   2  12  13         11.38         40.65         9.09 o                         
   3  12  13         11.69          9.55         2.03 o                         
   0  13  13          0.11          1.52         3.41 o                         
   0   0  14       7850.40       8729.35       688.63 o                         
   1   0  14         56.75         61.58         4.32 o                         
   2   0  14        147.52        140.95         6.62 o                         
   3   0  14         49.08         43.42         5.18 o                         
   4   0  14          7.97         19.22         9.21 o                         
   5   0  14        112.70        133.19         9.99 o                         
   6   0  14          5.76         11.64         3.82 o                         
   7   0  14          0.47          2.99         2.11 o                         
   8   0  14          0.41         -0.20         1.75 o                         
  -8   1  14         26.81         29.92         4.36 o                         
  -7   1  14         33.80         43.76         5.33 o                         
  -6   1  14         18.95         21.24         5.33 o                         
  -5   1  14         29.94         28.89         4.65 o                         
  -4   1  14          5.89          2.74         5.09 o                         
  -3   1  14         62.58         71.29         6.08 o                         
  -2   1  14        121.59        117.53         6.54 o                         
  -1   1  14       1126.09       1180.20        66.39 o                         
   0   1  14       3142.65       4318.42       226.33 o                         
   1   1  14       1120.58       1234.80        56.08 o                         
   2   1  14        120.84        106.70         5.40 o                         
   3   1  14         62.78         69.91         4.73 o                         
   4   1  14          5.54          2.64         9.10 o                         
   5   1  14         30.25         37.17         5.93 o                         
   6   1  14         18.93         21.39         5.09 o                         
   7   1  14         33.83         39.62         6.44 o                         
   8   1  14         26.75         31.11         4.64 o                         
  -8   2  14          2.61          1.82         1.35 o                         
  -7   2  14         80.16         71.07         6.42 o                         
  -6   2  14         69.79         74.06         7.21 o                         
  -5   2  14          0.52          2.91         1.77 o                         
  -4   2  14        629.68        571.32        33.74 o                         
  -3   2  14          4.84          5.25         5.79 o                         
  -2   2  14         55.99         64.19         5.76 o                         
  -1   2  14       1302.77       1367.91       100.91 o                         
   0   2  14          3.73          5.66         1.62 o                         
   1   2  14       1294.66       1139.77       171.29 o                         
   2   2  14         56.05         55.78         4.47 o                         
   3   2  14          4.56          5.74         3.03 o                         
   4   2  14        627.99        595.12        28.41 o                         
   5   2  14          0.57          3.67         2.44 o                         
   6   2  14         69.99         68.84         6.37 o                         
   7   2  14         80.49         69.38        13.83 o                         
   8   2  14          2.54          3.62         2.42 o                         
  -8   3  14          0.42         -0.54         2.16 o                         
  -7   3  14         21.94         28.63         4.35 o                         
  -6   3  14         16.56          9.80         5.63 o                         
  -5   3  14         94.35         86.45         6.23 o                         
  -4   3  14        336.77        343.84        17.22 o                         
  -3   3  14          9.20         16.09         4.67 o                         
  -2   3  14         66.34         58.55         4.81 o                         
  -1   3  14        170.43        150.69         9.97 o                         
   0   3  14        214.42        200.74        10.26 o                         
   1   3  14        170.19        138.34        11.68 o                         
   2   3  14         66.35         63.45         4.32 o                         
   3   3  14          9.14         15.55         4.90 o                         
   4   3  14        333.22        339.15        16.85 o                         
   5   3  14         94.57         82.79         6.81 o                         
   6   3  14         16.65         12.64         2.99 o                         
   7   3  14         21.99         27.81         6.36 o                         
  -7   4  14         19.81         20.29         2.95 o                         
  -6   4  14        131.91        111.56         8.46 o                         
  -5   4  14         65.32         66.15         9.19 o                         
  -4   4  14        261.26        251.07        16.87 o                         
  -3   4  14         87.28        103.67        11.32 o                         
  -2   4  14        424.68        347.48        57.07 o                         
  -1   4  14         56.06         63.84         7.75 o                         
   0   4  14        618.73        653.92        30.69 o                         
   1   4  14         56.27         79.16         5.22 o                         
   2   4  14        423.69        379.89        31.63 o                         
   3   4  14         86.53        108.36         9.08 o                         
   4   4  14        259.92        248.74        12.78 o                         
   5   4  14         65.98         60.35         9.95 o                         
   6   4  14        131.04        113.29         6.40 o                         
   7   4  14         19.77         21.03         3.04 o                         
  -7   5  14          6.86          9.57         2.73 o                         
  -6   5  14          3.27          1.81         1.56 o                         
  -5   5  14         41.75         35.25         3.96 o                         
  -4   5  14        187.81        175.94         7.55 o                         
  -3   5  14         11.06         18.76         3.44 o                         
  -2   5  14         87.43         79.46         6.81 o                         
  -1   5  14        251.28        207.17        12.59 o                         
   0   5  14         89.71         71.69         5.54 o                         
   1   5  14        251.95        231.85        20.34 o                         
   2   5  14         86.92         88.09         7.97 o                         
   3   5  14         11.26         13.12         3.34 o                         
   4   5  14        187.41        167.18         9.36 o                         
   5   5  14         41.66         39.53         4.59 o                         
   6   5  14          3.25          3.76         1.54 o                         
   7   5  14          6.78          6.47         1.34 o                         
  -7   6  14         24.16         26.20         3.82 o                         
  -6   6  14         71.86         66.89         3.94 o                         
  -5   6  14         99.74        100.99         8.80 o                         
  -4   6  14         53.11         38.36         4.11 o                         
  -3   6  14        132.19        119.45         6.53 o                         
  -2   6  14         83.39         86.66         7.59 o                         
  -1   6  14         99.34         90.06        18.36 o                         
   0   6  14        234.50        204.88        13.17 o                         
   1   6  14         98.75         93.36         7.74 o                         
   2   6  14         83.25         90.35         7.36 o                         
   3   6  14        132.01        112.20         6.35 o                         
   4   6  14         52.96         38.96         4.36 o                         
   5   6  14         99.49         80.90         6.82 o                         
   6   6  14         71.47         69.69         5.05 o                         
   7   6  14         24.42         28.76         3.02 o                         
  -6   7  14         16.18         22.23         3.30 o                         
  -5   7  14        107.20        137.44         6.94 o                         
  -4   7  14        192.58        190.69         8.82 o                         
  -3   7  14          6.72          7.35         2.08 o                         
  -2   7  14          2.36          5.81         2.58 o                         
  -1   7  14        271.00        219.23        10.20 o                         
   0   7  14        374.99        371.68        19.04 o                         
   1   7  14        271.99        231.24        14.80 o                         
   2   7  14          2.12         24.85         6.68 o                         
   3   7  14          6.78         23.19         5.21 o                         
   4   7  14        192.86        183.68         9.75 o                         
   5   7  14        106.93        130.54         7.40 o                         
   6   7  14         16.42         13.12         2.74 o                         
  -6   8  14         72.44         75.17         4.48 o                         
  -5   8  14         81.37         84.85         4.50 o                         
  -4   8  14        143.18        166.44         7.73 o                         
  -3   8  14         78.96         82.54         5.04 o                         
  -2   8  14         10.04          9.11         1.81 o                         
  -1   8  14        516.55        500.73        32.70 o                         
   0   8  14        265.40        272.23        13.84 o                         
   1   8  14        515.18        501.82        20.83 o                         
   2   8  14         10.00         11.77         2.80 o                         
   3   8  14         78.97         81.47         5.07 o                         
   4   8  14        143.72        166.25         7.81 o                         
   5   8  14         81.23         78.18         5.25 o                         
   6   8  14         72.51         71.36         4.88 o                         
  -5   9  14         28.62         26.47         2.86 o                         
  -4   9  14         45.15         44.25         3.48 o                         
  -3   9  14         40.83         47.56         4.55 o                         
  -2   9  14         72.07         76.73         5.10 o                         
  -1   9  14        148.16        117.89        11.08 o                         
   0   9  14         12.45          6.26         1.75 o                         
   1   9  14        148.71        142.67         7.20 o                         
   2   9  14         71.99         76.95         4.61 o                         
   3   9  14         40.80         51.19         4.11 o                         
   4   9  14         45.37         47.18         4.09 o                         
   5   9  14         28.59         33.10         4.61 o                         
  -5  10  14         90.12         96.46         4.43 o                         
  -4  10  14          0.09          3.53         2.29 o                         
  -3  10  14         58.62         62.37         4.56 o                         
  -2  10  14         96.66        103.74         7.68 o                         
  -1  10  14         98.03         95.43         5.46 o                         
   0  10  14          4.79         -0.08         1.60 o                         
   1  10  14         98.01         97.77         6.44 o                         
   2  10  14         97.25         98.99         5.48 o                         
   3  10  14         58.73         61.24         4.51 o                         
   4  10  14          0.10          1.56         1.23 o                         
   5  10  14         90.17         95.44         8.82 o                         
  -4  11  14         11.58         15.50         3.10 o                         
  -3  11  14          1.92          1.25         1.15 o                         
  -2  11  14          7.36          6.08         1.71 o                         
  -1  11  14          2.21          9.93         3.70 o                         
   0  11  14          2.09         -1.71         1.71 o                         
   1  11  14          2.24          5.02         3.36 o                         
   2  11  14          7.32          5.71         1.49 o                         
   3  11  14          1.94          6.30         2.01 o                         
   4  11  14         11.45         12.75         3.37 o                         
  -2  12  14         23.66         25.11         3.60 o                         
  -1  12  14          2.84          1.82         1.17 o                         
   0  12  14          0.35          7.59         4.92 o                         
   1  12  14          2.88          3.04         1.44 o                         
   2  12  14         23.62         12.28         3.41 o                         
   1   0  15        234.35        188.18         9.67 o                         
   2   0  15        332.70        382.94        29.36 o                         
   3   0  15         99.30         86.60         7.41 o                         
   4   0  15        315.81        322.19        27.70 o                         
   5   0  15         40.16         31.11         4.81 o                         
   6   0  15         81.93         64.01         5.27 o                         
   7   0  15          1.12          2.50         1.81 o                         
   8   0  15          1.28          5.55         2.38 o                         
  -8   1  15          1.41          4.06         1.88 o                         
  -7   1  15         18.78         16.60         3.86 o                         
  -6   1  15          0.06         -0.14         2.26 o                         
  -5   1  15         36.71         27.29         4.56 o                         
  -4   1  15        389.98        397.97        33.61 o                         
  -3   1  15        743.73        776.35        79.10 o                         
  -2   1  15         79.33         81.72         5.93 o                         
  -1   1  15        212.63        242.26        11.93 o                         
   0   1  15        164.19        135.86         7.27 o                         
   1   1  15        213.81        207.33         9.04 o                         
   2   1  15         77.59         97.78         5.97 o                         
   3   1  15        743.08        702.64        32.94 o                         
   5   1  15         36.35         35.53         7.59 o                         
   6   1  15          0.09          1.13         2.52 o                         
   7   1  15         18.80         14.87         3.84 o                         
   8   1  15          1.46          2.12         1.97 o                         
  -8   2  15         15.61         12.12         4.04 o                         
  -7   2  15          2.76          1.12         4.56 o                         
  -6   2  15        104.65         95.88         7.91 o                         
  -5   2  15        264.52        221.51        11.51 o                         
  -4   2  15        642.12        666.05        38.60 o                         
  -3   2  15        147.42        120.67         9.04 o                         
  -2   2  15        460.51        401.81        36.71 o                         
  -1   2  15        130.90        118.79        12.01 o                         
   0   2  15       4898.86       6189.78       281.13 o                         
   1   2  15        129.91        132.46         8.18 o                         
   2   2  15        456.29        368.84        15.61 o                         
   3   2  15        147.16        135.84         8.49 o                         
   4   2  15        639.88        586.73        27.78 o                         
   5   2  15        264.88        271.97        16.94 o                         
   6   2  15        104.43         91.03         7.30 o                         
   7   2  15          2.77          1.27         1.65 o                         
   8   2  15         15.53         11.96         4.20 o                         
  -7   3  15         33.06         44.40         4.71 o                         
  -6   3  15         21.43         26.76         7.36 o                         
  -5   3  15         42.32         50.44         4.93 o                         
  -4   3  15        820.18        796.29        37.17 o                         
  -3   3  15        446.27        285.03        24.93 o                         
  -2   3  15         43.97         54.06         7.78 o                         
  -1   3  15        697.39        658.87        37.91 o                         
   0   3  15         25.02         31.17         3.73 o                         
   1   3  15        694.59        517.69        36.46 o                         
   2   3  15         44.06         46.77         4.23 o                         
   3   3  15        444.36        420.61        25.16 o                         
   4   3  15        817.92        817.36        38.23 o                         
   5   3  15         42.15         62.54         5.44 o                         
   6   3  15         21.47         22.09         6.64 o                         
   7   3  15         33.14         29.10         4.42 o                         
  -7   4  15         20.43         15.08         2.67 o                         
  -6   4  15         85.45         94.52         7.43 o                         
  -5   4  15        196.22        156.81        10.11 o                         
  -4   4  15         81.24         88.93         5.33 o                         
  -3   4  15         76.85         77.79         5.20 o                         
  -2   4  15        121.50        121.62        10.85 o                         
  -1   4  15        397.74        315.94        13.64 o                         
   0   4  15         73.90         69.21         5.48 o                         
   1   4  15        395.09        311.93        13.59 o                         
   2   4  15        119.88        135.44         9.83 o                         
   3   4  15         76.43         77.48         5.53 o                         
   4   4  15         80.98         94.26         6.54 o                         
   5   4  15        196.51        166.60         9.28 o                         
   6   4  15         85.63         87.33         5.91 o                         
   7   4  15         20.39         11.66         2.78 o                         
  -7   5  15          4.17          0.47         1.44 o                         
  -6   5  15          3.57          3.27         1.65 o                         
  -5   5  15         25.97         35.09         3.87 o                         
  -4   5  15        246.48        258.49        10.16 o                         
  -3   5  15         54.03         61.11         5.06 o                         
  -2   5  15        161.61        125.69        12.72 o                         
  -1   5  15        190.33        216.84        21.82 o                         
   0   5  15        146.32        171.10        11.92 o                         
   1   5  15        189.77        156.88        14.94 o                         
   2   5  15        162.71        154.24        11.46 o                         
   3   5  15         54.43         65.10         9.05 o                         
   4   5  15        245.74        229.93        12.58 o                         
   5   5  15         25.80         35.40         4.46 o                         
   6   5  15          3.56          5.11         4.86 o                         
   7   5  15          4.18          2.19         1.22 o                         
  -7   6  15          1.41         -0.62         1.20 o                         
  -6   6  15         12.37          5.23         2.56 o                         
  -5   6  15         91.91        103.27         6.28 o                         
  -4   6  15         30.47         33.77         3.53 o                         
  -3   6  15         17.29          9.09         2.56 o                         
  -2   6  15        195.91        185.74        11.60 o                         
  -1   6  15        664.75        896.55        82.56 o                         
   1   6  15        666.16        697.10        35.87 o                         
   2   6  15        194.66        204.93        10.90 o                         
   3   6  15         17.12         11.72         2.12 o                         
   4   6  15         30.24         40.30         5.66 o                         
   5   6  15         92.06        100.47         6.37 o                         
   6   6  15         12.54          4.91         1.77 o                         
   7   6  15          1.37          1.76         1.70 o                         
  -6   7  15          2.47          0.89         0.98 o                         
  -5   7  15        193.50        178.03        11.25 o                         
  -4   7  15        145.70        153.31         8.76 o                         
  -3   7  15         42.40         31.69         6.23 o                         
  -2   7  15          5.98         11.95         2.45 o                         
  -1   7  15        284.93        262.70        14.04 o                         
   0   7  15        358.97        350.43        19.62 o                         
   1   7  15        286.86        293.30        14.49 o                         
   2   7  15          5.98         11.81         4.34 o                         
   3   7  15         42.02         41.27         6.01 o                         
   4   7  15        146.13        146.54         8.24 o                         
   5   7  15        192.53        176.68         9.35 o                         
   6   7  15          2.50         22.99         8.91 o                         
  -6   8  15         35.50         32.13         2.45 o                         
  -5   8  15         14.16         23.68         3.50 o                         
  -4   8  15        102.26        104.14         5.34 o                         
  -3   8  15         16.03         16.79         2.70 o                         
  -2   8  15         18.44         11.86         4.75 o                         
  -1   8  15         79.82         53.29         4.43 o                         
   0   8  15        288.86        244.82        15.92 o                         
   1   8  15         79.47         56.13         4.31 o                         
   2   8  15         18.52         16.91         3.00 o                         
   3   8  15         16.05          9.64         2.11 o                         
   4   8  15        102.55        111.51         5.94 o                         
   5   8  15         14.09         23.59         2.94 o                         
   6   8  15         35.55         32.26         4.06 o                         
  -5   9  15         88.87         95.14         4.49 o                         
  -4   9  15         10.34          7.33         2.29 o                         
  -3   9  15         43.44         49.49         3.43 o                         
  -2   9  15        145.73        147.26         9.40 o                         
  -1   9  15        141.59        146.01         6.62 o                         
   0   9  15         89.35         86.91         6.01 o                         
   1   9  15        141.58        154.01         7.59 o                         
   2   9  15        145.68        139.83         7.14 o                         
   3   9  15         43.58         44.06         3.81 o                         
   4   9  15         10.16          5.44         2.26 o                         
   5   9  15         88.96         90.58         5.67 o                         
  -5  10  15         48.19         41.05         3.02 o                         
  -4  10  15         36.35         49.77         3.09 o                         
  -3  10  15          3.44          5.16         1.61 o                         
  -2  10  15        153.67        160.05         7.47 o                         
  -1  10  15        105.23        110.39         7.18 o                         
   0  10  15         37.83         37.54         4.27 o                         
   1  10  15        105.67        108.50         6.77 o                         
   2  10  15        154.49        156.49         8.52 o                         
   3  10  15          3.32          3.35         1.17 o                         
   4  10  15         36.50         47.16         3.62 o                         
   5  10  15         48.35         52.72         5.31 o                         
  -4  11  15         58.89         69.23         4.02 o                         
  -3  11  15          6.85         11.88         3.22 o                         
  -2  11  15          0.31          4.66         1.92 o                         
  -1  11  15         39.55         37.85         4.39 o                         
   0  11  15          0.23         -1.61         1.61 o                         
   1  11  15         39.32         31.61         3.74 o                         
   2  11  15          0.29          1.05         1.58 o                         
   3  11  15          6.78         14.79         2.54 o                         
   4  11  15         58.87         49.79         3.92 o                         
  -2  12  15          9.79         10.27         1.80 o                         
  -1  12  15          9.45          5.23         4.29 o                         
   0  12  15          5.06          3.76         1.29 o                         
   1  12  15          9.44          6.38         2.24 o                         
   2  12  15          9.90          7.15         3.10 o                         
   0   0  16         13.83          6.27         2.48 o                         
   1   0  16         71.95         79.86         4.51 o                         
   2   0  16        409.82        436.58        18.20 o                         
   3   0  16        133.18        163.25        16.36 o                         
   4   0  16        644.14        673.18        54.83 o                         
   5   0  16        735.04        758.96        43.61 o                         
   6   0  16        203.57        191.41        10.34 o                         
   7   0  16         43.82         55.11         5.10 o                         
   8   0  16         13.94         23.56         4.33 o                         
  -8   1  16         21.97         24.87         3.22 o                         
  -7   1  16         29.94         33.41         5.56 o                         
  -6   1  16        157.27        147.41        14.38 o                         
  -5   1  16          5.07          1.91         1.76 o                         
  -4   1  16        536.55        496.49        23.70 o                         
  -3   1  16        812.31       1031.61        83.61 o                         
  -2   1  16         27.48         27.01         3.89 o                         
  -1   1  16        408.55        402.64        19.33 o                         
   0   1  16        474.90        600.77        24.38 o                         
   1   1  16        412.25        412.87        19.83 o                         
   2   1  16         27.65         43.09         4.20 o                         
   3   1  16        812.84        800.02        45.94 o                         
   4   1  16        537.34        519.97        30.50 o                         
   5   1  16          4.82          2.06         2.97 o                         
   6   1  16        157.41        183.03        11.91 o                         
   7   1  16         29.81         26.24         4.13 o                         
   8   1  16         22.07         41.28         5.33 o                         
  -7   2  16         19.51          8.76         2.29 o                         
  -6   2  16        336.85        393.91        23.44 o                         
  -5   2  16        446.90        450.72        21.60 o                         
  -4   2  16        351.49        320.89        13.96 o                         
  -3   2  16          7.49          8.93         3.25 o                         
  -2   2  16        405.07        359.83        15.35 o                         
  -1   2  16         36.42         41.08         5.21 o                         
   0   2  16       1728.32       1719.35        96.77 o                         
   1   2  16         36.03         35.06         3.39 o                         
   2   2  16        403.83        390.96        16.89 o                         
   3   2  16          7.72          4.45         2.36 o                         
   4   2  16        350.28        366.72        26.53 o                         
   5   2  16        445.77        467.07        31.59 o                         
   6   2  16        337.08        365.09        30.30 o                         
   7   2  16         19.63         15.28         7.83 o                         
  -7   3  16         99.79         94.12         6.81 o                         
  -6   3  16         29.31         28.21         4.88 o                         
  -5   3  16         81.67         78.63         5.04 o                         
  -4   3  16          7.92         14.26         4.13 o                         
  -3   3  16         41.54         41.97         4.54 o                         
  -2   3  16         99.72         79.13         7.25 o                         
  -1   3  16        368.60        330.69        19.13 o                         
   0   3  16        259.66        296.10        14.71 o                         
   1   3  16        369.18        386.17        19.09 o                         
   2   3  16        100.25         89.25         8.11 o                         
   3   3  16         41.29         44.90         6.59 o                         
   4   3  16          8.44          9.40         2.01 o                         
   5   3  16         82.03         83.58         6.17 o                         
   6   3  16         29.07         17.74         4.59 o                         
   7   3  16         99.88        110.39        11.51 o                         
  -7   4  16          6.26         11.20         2.50 o                         
  -6   4  16         47.33         63.17         6.03 o                         
  -5   4  16          0.43          2.18         2.14 o                         
  -4   4  16         89.76        113.05         7.09 o                         
  -3   4  16         24.74         37.53         4.21 o                         
  -2   4  16        180.41        149.67        14.40 o                         
  -1   4  16        154.60        163.04        14.53 o                         
   0   4  16       3756.19       3564.32       162.97 o                         
   1   4  16        153.96        153.48        14.29 o                         
   2   4  16        179.34        175.17        16.38 o                         
   3   4  16         24.53         24.53         5.65 o                         
   4   4  16         89.87        104.42         6.96 o                         
   5   4  16          0.39          0.07         2.00 o                         
   6   4  16         47.08         46.03         5.14 o                         
   7   4  16          6.28          6.38         1.86 o                         
  -7   5  16         27.88         32.44         2.84 o                         
  -6   5  16         24.84         17.77         4.21 o                         
  -5   5  16         19.68         16.05         3.93 o                         
  -4   5  16        139.64        141.72         6.33 o                         
  -3   5  16         73.88         76.39         4.51 o                         
  -2   5  16        251.10        274.18        14.81 o                         
  -1   5  16        281.36        294.53        25.13 o                         
   0   5  16       1224.00       1349.49        76.18 o                         
   1   5  16        280.05        210.30        19.01 o                         
   2   5  16        250.24        238.78        10.48 o                         
   3   5  16         73.67         73.28         5.33 o                         
   4   5  16        139.26        148.28         8.57 o                         
   5   5  16         20.09         22.26         4.21 o                         
   6   5  16         24.40         15.24         4.66 o                         
   7   5  16         27.83         42.81         5.49 o                         
  -7   6  16          7.92          1.84         1.13 o                         
  -6   6  16         20.84         10.92         2.14 o                         
  -5   6  16         36.15         38.40         5.01 o                         
  -4   6  16         48.06         48.65         4.00 o                         
  -3   6  16         54.99         45.88         3.79 o                         
  -2   6  16        264.11        234.17        14.66 o                         
  -1   6  16         50.62         45.52         6.24 o                         
   0   6  16         14.62          8.16         2.29 o                         
   1   6  16         50.62         53.97         6.19 o                         
   2   6  16        264.93        259.63        14.03 o                         
   3   6  16         54.85         48.13         4.46 o                         
   4   6  16         47.93         51.52         4.72 o                         
   5   6  16         36.63         42.25         4.37 o                         
   6   6  16         20.84         27.23         2.98 o                         
   7   6  16          8.09          1.49         2.70 o                         
  -6   7  16          5.28          1.83         1.23 o                         
  -5   7  16         42.11         41.11         3.23 o                         
  -4   7  16         88.95         96.41         5.25 o                         
  -3   7  16         19.30         27.68         3.04 o                         
  -2   7  16        375.62        345.91        17.15 o                         
  -1   7  16        754.26        767.27        31.19 o                         
   0   7  16        513.84        584.26        24.73 o                         
   1   7  16        755.06        847.69        44.34 o                         
   2   7  16        373.97        365.82        15.62 o                         
   3   7  16         19.52         17.61         3.32 o                         
   4   7  16         88.77         93.95         6.10 o                         
   5   7  16         42.25         51.66         4.40 o                         
   6   7  16          5.29          2.52         1.07 o                         
  -6   8  16         11.06          7.56         1.20 o                         
  -5   8  16         20.67         23.65         2.30 o                         
  -4   8  16          1.83          3.01         1.23 o                         
  -3   8  16         74.92         80.80         4.35 o                         
  -2   8  16         83.13         61.47         4.18 o                         
  -1   8  16         35.67         28.90         3.74 o                         
   0   8  16        534.84        428.19        36.79 o                         
   1   8  16         35.49         25.93         3.13 o                         
   2   8  16         84.00         83.97         5.24 o                         
   3   8  16         75.36         79.08         5.01 o                         
   4   8  16          1.83          5.64         2.02 o                         
   5   8  16         20.59         25.18         2.93 o                         
   6   8  16         11.03          8.69         2.84 o                         
  -5   9  16        107.38        120.15         6.34 o                         
  -4   9  16         52.60         65.75         4.41 o                         
  -3   9  16         49.71         48.41         3.57 o                         
  -2   9  16         88.87         78.42         4.72 o                         
  -1   9  16         59.67         62.37         4.55 o                         
   0   9  16        128.38        129.69         7.74 o                         
   1   9  16         60.56         67.16         5.43 o                         
   2   9  16         88.88         94.48         5.62 o                         
   3   9  16         50.45         48.36         4.40 o                         
   4   9  16         52.44         70.88         4.67 o                         
   5   9  16        107.38        124.46         7.72 o                         
  -4  10  16         22.51         16.57         2.50 o                         
  -3  10  16         30.46         41.25         3.43 o                         
  -2  10  16         69.16         74.62         5.34 o                         
  -1  10  16         16.54         21.54         5.30 o                         
   0  10  16         32.26         29.05         3.98 o                         
   1  10  16         16.26         26.01         4.77 o                         
   2  10  16         69.55         71.38         5.03 o                         
   3  10  16         30.62         41.07         3.10 o                         
   4  10  16         22.52         26.53         3.14 o                         
  -3  11  16         21.71         22.07         2.75 o                         
  -2  11  16         19.99         24.78         2.17 o                         
  -1  11  16          7.21          5.92         1.91 o                         
   0  11  16          0.02          0.34         1.34 o                         
   1  11  16          7.11          4.57         1.80 o                         
   2  11  16         19.90         26.54         3.95 o                         
   3  11  16         21.75         19.10         2.88 o                         
  -2  12  16         70.80         71.91         4.59 o                         
  -1  12  16          9.20         14.80         2.88 o                         
   0  12  16          2.95         -0.30         1.21 o                         
   1  12  16          9.08          9.52         2.57 o                         
   2  12  16         70.96         70.82         6.73 o                         
   1   0  17        103.93        125.19         7.22 o                         
   2   0  17         69.99         57.50         6.07 o                         
   3   0  17        671.67        783.33        64.42 o                         
   4   0  17       1715.44       1599.66       127.56 o                         
   5   0  17        700.45        673.85        39.46 o                         
   6   0  17         56.51         49.49         4.61 o                         
   7   0  17          4.74          1.55         4.74 o                         
  -7   1  17          1.49         15.19         6.01 o                         
  -6   1  17         74.64         81.99         6.98 o                         
  -5   1  17         56.52         33.64         4.93 o                         
  -4   1  17        162.63        193.07        11.93 o                         
  -3   1  17        321.17        279.74        27.94 o                         
  -2   1  17        345.41        386.92        21.33 o                         
  -1   1  17        338.56        389.53        16.27 o                         
   0   1  17        106.40         95.29         5.27 o                         
   1   1  17        338.75        379.86        16.02 o                         
   2   1  17        344.44        297.93        29.18 o                         
   3   1  17        319.76        309.49        26.70 o                         
   4   1  17        162.17        182.32        17.62 o                         
   5   1  17         56.26         36.70         7.56 o                         
   6   1  17         74.46         92.50         7.30 o                         
   7   1  17          1.59          9.86         8.09 o                         
  -7   2  17         10.73         17.17         3.78 o                         
  -6   2  17        199.98        191.77        12.43 o                         
  -5   2  17        155.69        153.94         8.74 o                         
  -4   2  17        616.72        584.51        44.29 o                         
  -3   2  17        119.47        144.01        10.18 o                         
  -2   2  17        231.99        186.48        12.38 o                         
  -1   2  17        302.65        257.10        13.55 o                         
   0   2  17         26.81         27.75         3.93 o                         
   1   2  17        302.82        314.98        22.89 o                         
   2   2  17        234.81        223.68        14.48 o                         
   3   2  17        120.47        115.09         7.87 o                         
   4   2  17        617.87        549.72        26.02 o                         
   5   2  17        155.10        166.28        11.35 o                         
   6   2  17        199.54        216.63        18.87 o                         
   7   2  17         10.62         29.19         6.47 o                         
  -7   3  17         23.19         17.53         3.76 o                         
  -6   3  17        159.93        158.40        20.07 o                         
  -5   3  17        145.54        127.52         6.45 o                         
  -4   3  17         68.14         74.00         5.03 o                         
  -3   3  17         21.14          7.69         3.45 o                         
  -2   3  17        136.34        201.06        18.74 o                         
  -1   3  17         20.37         15.03         3.87 o                         
   0   3  17        389.69        421.88        25.07 o                         
   1   3  17         19.70         17.34         5.68 o                         
   2   3  17        136.30        147.80        10.60 o                         
   3   3  17         21.08         11.16         3.87 o                         
   4   3  17         67.18         69.69         8.67 o                         
   5   3  17        144.92        133.59         8.09 o                         
   6   3  17        159.98        152.63        14.40 o                         
   7   3  17         23.21         47.08         8.49 o                         
  -7   4  17         26.52         24.73         2.75 o                         
  -6   4  17        105.53        114.02        11.50 o                         
  -5   4  17         11.26          4.67         1.69 o                         
  -4   4  17          2.01          3.86         1.96 o                         
  -3   4  17         13.30          8.13         2.29 o                         
  -2   4  17          0.90          1.08         1.42 o                         
  -1   4  17        955.05        875.55        50.75 o                         
   0   4  17       1030.18        874.47        49.91 o                         
   1   4  17        952.47        732.71        59.62 o                         
   2   4  17          0.83          1.70         1.64 o                         
   3   4  17         13.27         10.76         2.23 o                         
   4   4  17          2.01          1.73         1.60 o                         
   5   4  17         11.19          6.89         3.98 o                         
   6   4  17        105.60        107.09         7.91 o                         
   7   4  17         26.58         13.57         3.97 o                         
  -7   5  17         51.37         56.07         6.64 o                         
  -6   5  17         50.63         46.92         4.05 o                         
  -5   5  17         74.71         81.31         5.07 o                         
  -4   5  17         73.10         70.73         4.83 o                         
  -3   5  17          5.23         11.34         5.96 o                         
  -2   5  17        876.07        796.48        32.30 o                         
  -1   5  17        585.91        515.75        30.67 o                         
   0   5  17         88.62         82.93         6.18 o                         
   1   5  17        587.73        590.12        37.59 o                         
   2   5  17        878.63        835.78        33.88 o                         
   3   5  17          5.37          7.53         3.55 o                         
   4   5  17         73.25         68.67         6.62 o                         
   5   5  17         75.23         72.99         5.54 o                         
   6   5  17         50.39         40.99         3.66 o                         
   7   5  17         51.08         42.87         5.45 o                         
  -6   6  17         33.40         34.11         2.98 o                         
  -5   6  17         24.96         25.79         4.03 o                         
  -4   6  17        180.55        155.37         6.72 o                         
  -3   6  17         92.74         98.92         5.36 o                         
  -2   6  17        210.42        174.31        13.10 o                         
  -1   6  17       1739.42       1457.36        57.80 o                         
   0   6  17       1998.74       1737.30        61.78 o                         
   1   6  17       1737.03       1571.92        72.06 o                         
   2   6  17        211.10        175.07         8.56 o                         
   3   6  17         92.55         95.70         5.93 o                         
   4   6  17        179.47        169.88         9.27 o                         
   5   6  17         24.73         28.62         3.89 o                         
   6   6  17         33.40         38.73         3.39 o                         
  -6   7  17          8.77          5.06         2.16 o                         
  -5   7  17          4.21         -0.16         1.57 o                         
  -4   7  17         99.22         91.48         4.43 o                         
  -3   7  17        104.13        110.99         5.49 o                         
  -2   7  17        138.10        127.02         6.44 o                         
  -1   7  17        120.22        101.74        10.07 o                         
   0   7  17         52.95         58.15         5.00 o                         
   1   7  17        120.39        109.65        10.55 o                         
   2   7  17        137.76        114.72         9.61 o                         
   3   7  17        103.82        102.51         5.80 o                         
   4   7  17         99.50         97.30         6.21 o                         
   5   7  17          4.26         -0.76         1.40 o                         
   6   7  17          8.61          4.66         1.16 o                         
  -5   8  17         15.31         12.87         2.84 o                         
  -4   8  17         72.64         66.51         4.02 o                         
  -3   8  17         30.23         31.23         3.51 o                         
  -2   8  17        136.74        123.31         6.24 o                         
  -1   8  17        568.76        489.03        18.16 o                         
   0   8  17         14.01         12.77         3.16 o                         
   1   8  17        567.28        558.99        24.93 o                         
   2   8  17        136.80        125.63         6.60 o                         
   3   8  17         29.76         36.48         3.81 o                         
   4   8  17         72.86         71.29         6.15 o                         
   5   8  17         15.43         17.68         2.66 o                         
  -5   9  17         26.69         31.32         2.24 o                         
  -4   9  17         44.18         47.91         3.01 o                         
  -3   9  17         74.74         79.38         5.19 o                         
  -2   9  17        132.15        127.30         6.45 o                         
  -1   9  17        274.93        309.66        11.96 o                         
   0   9  17          0.00         -0.11         1.51 o                         
   1   9  17        275.18        301.48        13.79 o                         
   2   9  17        131.91        134.81         6.87 o                         
   3   9  17         74.89         83.86         6.44 o                         
   4   9  17         44.45         51.24         4.06 o                         
   5   9  17         26.59         32.00         2.98 o                         
  -4  10  17          9.76         12.72         2.20 o                         
  -3  10  17         75.16         92.18         5.26 o                         
  -2  10  17         23.31         21.00         2.66 o                         
  -1  10  17         78.44         79.78         4.73 o                         
   0  10  17          1.77          1.02         1.47 o                         
   1  10  17         78.31         92.02         8.20 o                         
   2  10  17         23.55         20.59         3.65 o                         
   3  10  17         75.09         90.03         4.61 o                         
   4  10  17          9.85         11.95         2.60 o                         
  -3  11  17         71.70         68.27         4.62 o                         
  -2  11  17         38.59         41.39         3.36 o                         
  -1  11  17          7.47          1.67         1.47 o                         
   0  11  17          0.11         -1.12         1.29 o                         
   1  11  17          7.34          3.72         1.39 o                         
   2  11  17         38.52         39.97         4.99 o                         
   3  11  17         71.78         75.06         6.00 o                         
  -1  12  17         18.49         20.19         2.29 o                         
   0  12  17          1.09          0.72         1.19 o                         
   1  12  17         18.65          5.48         3.38 o                         
   0   0  18        168.63        187.18        10.37 o                         
   1   0  18        124.71        114.17         8.80 o                         
   2   0  18        344.84        331.49        20.76 o                         
   3   0  18       1243.96       1179.16        67.44 o                         
   4   0  18        667.48        690.95        51.13 o                         
   5   0  18          7.12         11.65         4.36 o                         
   6   0  18         41.60         38.98         4.86 o                         
   7   0  18         20.45         19.24         6.56 o                         
  -7   1  18         27.88         25.94         4.21 o                         
  -6   1  18         99.55        109.24         7.03 o                         
  -5   1  18         14.69          5.12         2.01 o                         
  -4   1  18        837.08        901.16        41.95 o                         
  -3   1  18        240.26        204.06        37.21 o                         
  -2   1  18         70.05         67.45         6.90 o                         
  -1   1  18         15.92          9.73         2.62 o                         
   0   1  18        186.85        166.44         9.98 o                         
   1   1  18         15.77         16.06         4.63 o                         
   2   1  18         70.46         88.14        16.18 o                         
   3   1  18        238.04        195.92         9.21 o                         
   4   1  18        835.70        763.98        50.38 o                         
   5   1  18         15.00          6.41         2.98 o                         
   6   1  18         99.68        123.79        13.88 o                         
   7   1  18         27.72         39.65         7.30 o                         
  -7   2  18         45.08         58.42         5.05 o                         
  -6   2  18         41.76         45.32         8.64 o                         
  -5   2  18         74.40         76.90         5.87 o                         
  -4   2  18        172.69        169.79         9.29 o                         
  -3   2  18         28.26         30.42         4.58 o                         
  -2   2  18        118.79        114.16         9.44 o                         
  -1   2  18        205.83        202.37        20.81 o                         
   0   2  18         21.60         28.49         6.21 o                         
   2   2  18        120.37        116.08        14.70 o                         
   3   2  18         27.92         28.16         4.77 o                         
   4   2  18        171.13        180.87         9.99 o                         
   5   2  18         74.74         67.04         6.57 o                         
   6   2  18         41.80         56.02         5.44 o                         
  -7   3  18        120.98        127.70         8.39 o                         
  -6   3  18         22.67         25.11         6.20 o                         
  -5   3  18         63.37         57.79         4.30 o                         
  -4   3  18        164.42        162.61         7.96 o                         
  -3   3  18         24.92         27.66         4.39 o                         
  -2   3  18        550.88        515.45        31.20 o                         
  -1   3  18          4.33          2.21         1.62 o                         
   0   3  18         19.97         11.76         5.74 o                         
   1   3  18          4.48          1.41         2.07 o                         
   2   3  18        553.30        654.36        31.02 o                         
   3   3  18         24.86         11.50         2.90 o                         
   4   3  18        163.64        139.06        13.33 o                         
   5   3  18         62.89         67.64         6.46 o                         
   6   3  18         22.64         29.75         4.54 o                         
   7   3  18        120.98        132.25        12.59 o                         
  -7   4  18         21.85         28.04         2.76 o                         
  -6   4  18         16.69         22.25         3.96 o                         
  -5   4  18         27.12         21.15         2.90 o                         
  -4   4  18         59.17         59.45         4.45 o                         
  -3   4  18        179.19        167.76         9.23 o                         
  -2   4  18        351.58        300.50        18.46 o                         
  -1   4  18        967.14       1091.93        73.75 o                         
   0   4  18        112.28        117.46        15.04 o                         
   1   4  18        969.31        952.72        38.53 o                         
   2   4  18        352.73        391.42        16.68 o                         
   3   4  18        178.67        161.70         8.12 o                         
   4   4  18         60.06         66.17         5.35 o                         
   5   4  18         26.87         25.31         4.39 o                         
   6   4  18         16.89         28.33         5.53 o                         
   7   4  18         21.68         36.16         6.37 o                         
  -7   5  18          8.43          9.83         3.77 o                         
  -6   5  18         35.76         36.72         4.49 o                         
  -5   5  18          2.83          0.97         1.33 o                         
  -4   5  18        149.45        150.12         6.54 o                         
  -3   5  18        252.86        241.39        10.83 o                         
  -2   5  18         51.97         57.40         4.57 o                         
  -1   5  18        151.26        141.00         7.30 o                         
   0   5  18        350.21        331.10        12.82 o                         
   1   5  18        151.12        114.61         7.22 o                         
   2   5  18         52.71         62.57         5.62 o                         
   3   5  18        252.84        276.22        12.22 o                         
   4   5  18        149.06        141.44         8.22 o                         
   5   5  18          2.75          3.45         1.69 o                         
   6   5  18         36.21         30.40         3.51 o                         
   7   5  18          8.57          7.37         1.65 o                         
  -6   6  18          4.07          3.55         1.13 o                         
  -5   6  18          4.94         14.87         2.76 o                         
  -4   6  18          1.68         -0.49         1.30 o                         
  -3   6  18         56.73         57.04         4.07 o                         
  -2   6  18        170.21        162.63         9.19 o                         
  -1   6  18        362.89        322.97        17.26 o                         
   0   6  18        262.64        246.53         9.94 o                         
   1   6  18        364.15        384.18        27.93 o                         
   2   6  18        171.07        167.89        10.01 o                         
   3   6  18         56.38         55.38         4.39 o                         
   4   6  18          1.74          1.85         1.52 o                         
   5   6  18          5.03         10.21         3.62 o                         
   6   6  18          4.16          3.64         1.23 o                         
  -6   7  18          1.80          1.45         3.52 o                         
  -5   7  18          1.11          1.92         0.95 o                         
  -4   7  18         82.11         82.46         4.13 o                         
  -3   7  18          5.79          5.07         1.33 o                         
  -2   7  18        202.12        194.63         9.22 o                         
  -1   7  18        280.79        281.64        14.35 o                         
   0   7  18         41.29         19.14         3.20 o                         
   1   7  18        281.27        248.70        14.04 o                         
   2   7  18        202.44        195.36        10.63 o                         
   3   7  18          5.77          2.68         1.51 o                         
   4   7  18         81.70         81.90         5.61 o                         
   5   7  18          1.11          3.33         2.21 o                         
   6   7  18          1.76         13.65         3.68 o                         
  -5   8  18         45.34         43.26         3.17 o                         
  -4   8  18         40.63         45.90         3.62 o                         
  -3   8  18         74.03         76.96         4.13 o                         
  -2   8  18        205.29        214.72        11.84 o                         
  -1   8  18        247.07        216.84         9.70 o                         
   0   8  18        249.67        251.52        15.31 o                         
   1   8  18        246.58        246.95        10.97 o                         
   2   8  18        206.30        188.19         8.72 o                         
   3   8  18         74.64         70.71         5.34 o                         
   4   8  18         40.57         35.32         3.91 o                         
   5   8  18         45.42         41.86         3.82 o                         
  -5   9  18          2.89          3.61         1.24 o                         
  -4   9  18         35.45         43.80         2.78 o                         
  -3   9  18         20.58         20.03         2.98 o                         
  -2   9  18        113.09        121.13         6.11 o                         
  -1   9  18         39.64         33.97         3.67 o                         
   0   9  18         25.87         20.68         3.22 o                         
   1   9  18         39.76         42.57         4.00 o                         
   2   9  18        112.85        132.29         7.62 o                         
   3   9  18         20.52         22.58         2.92 o                         
   4   9  18         35.73         43.69         3.53 o                         
   5   9  18          2.85          0.95         1.08 o                         
  -4  10  18          1.96          4.74         2.84 o                         
  -3  10  18         15.38         14.80         2.52 o                         
  -2  10  18         48.14         57.53         5.07 o                         
  -1  10  18         50.49         47.53         3.34 o                         
   0  10  18         11.88         20.37         5.22 o                         
   1  10  18         50.17         48.41         4.66 o                         
   2  10  18         48.14         39.67         3.68 o                         
   3  10  18         15.10          9.76         1.58 o                         
   4  10  18          1.94          9.43         3.92 o                         
  -2  11  18        192.31        224.30         8.45 o                         
  -1  11  18         47.34         51.84         3.75 o                         
   0  11  18          0.86          1.58         1.30 o                         
   1  11  18         47.68         49.82         5.59 o                         
   2  11  18        191.66        202.59        16.90 o                         
   1   0  19        148.78        176.52        11.87 o                         
   2   0  19        161.37        144.52        11.25 o                         
   3   0  19         66.00         71.34         6.11 o                         
   4   0  19        503.02        558.62        24.55 o                         
   5   0  19        181.65        187.73        24.35 o                         
   6   0  19        332.33        338.73        20.03 o                         
   7   0  19          5.14          1.24         2.25 o                         
  -7   1  19         20.81         22.11         5.92 o                         
  -6   1  19         72.35         72.76         6.05 o                         
  -5   1  19          2.24          1.72         1.81 o                         
  -4   1  19        375.43        435.80        25.56 o                         
  -3   1  19        337.41        318.26        19.25 o                         
  -2   1  19        150.44        198.49        18.74 o                         
  -1   1  19        270.09        261.22        16.55 o                         
   0   1  19        823.74        752.15        35.08 o                         
   1   1  19        271.19        253.41        16.01 o                         
   2   1  19        150.15        166.92        12.05 o                         
   3   1  19        338.51        292.77        12.82 o                         
   4   1  19        375.41        348.87        34.98 o                         
   5   1  19          2.22          5.04         2.40 o                         
   6   1  19         72.61         83.43         6.50 o                         
   7   1  19         20.85         31.86         6.76 o                         
  -7   2  19         14.44          3.56         1.75 o                         
  -6   2  19        134.43        143.81        16.88 o                         
  -5   2  19        177.50        179.82        12.86 o                         
  -4   2  19        304.95        312.10        18.75 o                         
  -3   2  19        595.40        554.19        26.58 o                         
  -2   2  19        537.39        577.36        24.20 o                         
  -1   2  19        642.99        691.64        96.35 o                         
   0   2  19        692.23        658.91        53.68 o                         
   2   2  19        537.09        539.66        25.93 o                         
   3   2  19        591.11        536.75        22.13 o                         
   4   2  19        306.53        315.12        19.13 o                         
   5   2  19        177.03        182.22        11.99 o                         
   6   2  19        134.11        151.58         8.11 o                         
   7   2  19         14.49         22.65         6.21 o                         
  -7   3  19         29.19         20.93         2.72 o                         
  -6   3  19         26.65         25.57         5.65 o                         
  -5   3  19         27.00         26.16         4.60 o                         
  -4   3  19         71.08         64.78         5.19 o                         
  -3   3  19        476.51        447.10        23.64 o                         
  -2   3  19       1437.46       1461.94        58.53 o                         
  -1   3  19        489.25        592.58        34.40 o                         
   0   3  19        727.49        849.41        68.81 o                         
   1   3  19        489.42        451.18        26.95 o                         
   2   3  19       1434.77       1411.33        50.45 o                         
   3   3  19        476.59        477.17        17.65 o                         
   4   3  19         70.73         81.37         5.90 o                         
   5   3  19         27.21         21.56         4.87 o                         
   6   3  19         26.69         20.94         5.51 o                         
   7   3  19         29.21         16.62         5.90 o                         
  -7   4  19         70.12         88.33         6.23 o                         
  -6   4  19         92.21        103.86         8.33 o                         
  -5   4  19        124.88        129.89         7.45 o                         
  -4   4  19         61.12         55.97         3.88 o                         
  -3   4  19        529.35        464.87        19.36 o                         
  -2   4  19        922.15        812.16        35.10 o                         
  -1   4  19        246.52        237.15         8.80 o                         
   0   4  19         12.72          9.09         1.95 o                         
   1   4  19        249.29        275.27        15.33 o                         
   2   4  19        920.01        914.37        32.88 o                         
   3   4  19        526.41        532.28        22.09 o                         
   4   4  19         61.29         57.65         5.18 o                         
   5   4  19        125.16        116.59         9.09 o                         
   6   4  19         92.37         96.01         6.45 o                         
   7   4  19         70.12         54.22         7.35 o                         
  -6   5  19         51.32         40.44         4.36 o                         
  -5   5  19         27.80         30.90         3.77 o                         
  -4   5  19         34.78         34.40         3.71 o                         
  -3   5  19         25.78         23.14         3.14 o                         
  -2   5  19        317.37        359.08        22.37 o                         
  -1   5  19        612.78        616.06        33.69 o                         
   0   5  19        410.94        342.40        13.20 o                         
   1   5  19        611.50        679.18        31.95 o                         
   2   5  19        316.74        349.03        18.91 o                         
   3   5  19         26.10         28.47         5.29 o                         
   4   5  19         34.48         38.41         5.32 o                         
   5   5  19         27.90         28.99         4.85 o                         
   6   5  19         51.41         51.65         5.24 o                         
  -6   6  19         12.23          7.60         1.66 o                         
  -5   6  19          4.14          4.44         2.21 o                         
  -4   6  19         51.16         52.51         3.60 o                         
  -3   6  19        275.49        268.27        10.56 o                         
  -2   6  19         75.09         67.33         4.97 o                         
  -1   6  19        126.54        125.95         9.56 o                         
   0   6  19         36.33         36.02         3.91 o                         
   1   6  19        125.63        132.15         8.10 o                         
   2   6  19         74.88         55.91         6.75 o                         
   3   6  19        275.49        256.00        13.14 o                         
   4   6  19         51.16         50.41         4.46 o                         
   5   6  19          4.00          3.83         1.83 o                         
   6   6  19         12.42          8.83         4.08 o                         
  -6   7  19         23.21         24.85         2.54 o                         
  -5   7  19         87.40         91.16         4.39 o                         
  -4   7  19         21.26         23.35         2.88 o                         
  -3   7  19        180.71        199.21         7.38 o                         
  -2   7  19        240.24        239.97         9.73 o                         
  -1   7  19         89.95         83.96         6.84 o                         
   0   7  19        232.55        221.12        12.02 o                         
   1   7  19         90.50        104.30         6.68 o                         
   2   7  19        239.72        240.29        10.80 o                         
   3   7  19        180.63        199.21         9.10 o                         
   4   7  19         21.55         23.70         3.72 o                         
   5   7  19         87.81         92.05         6.45 o                         
   6   7  19         23.09         26.79         2.64 o                         
  -5   8  19         26.58         28.02         2.60 o                         
  -4   8  19         13.85         14.11         2.03 o                         
  -3   8  19        168.57        157.33         9.49 o                         
  -2   8  19        475.42        472.54        17.39 o                         
  -1   8  19         36.54         37.71         4.10 o                         
   0   8  19          5.28          2.32         1.50 o                         
   1   8  19         36.06         38.02         5.08 o                         
   2   8  19        476.20        499.32        23.50 o                         
   3   8  19        169.35        165.74         7.80 o                         
   4   8  19         13.61          9.05         2.35 o                         
   5   8  19         26.47         28.87         2.89 o                         
  -4   9  19          1.54          3.77         2.11 o                         
  -3   9  19        106.34         81.34         5.38 o                         
  -2   9  19        127.93        143.93         6.80 o                         
  -1   9  19         96.27         90.09         5.83 o                         
   0   9  19         66.34         60.06         4.19 o                         
   1   9  19         96.79         93.27         7.30 o                         
   2   9  19        128.08        158.82        12.45 o                         
   3   9  19        106.41         79.11         4.27 o                         
   4   9  19          1.51         -0.35         1.12 o                         
  -3  10  19         68.86         51.91         4.20 o                         
  -2  10  19         74.86         78.86         3.65 o                         
  -1  10  19         33.97         33.18         2.94 o                         
   0  10  19         62.91         45.01         3.80 o                         
   1  10  19         33.73         35.54         4.06 o                         
   2  10  19         74.60         71.95         6.14 o                         
   3  10  19         68.84         58.51         3.86 o                         
  -2  11  19          9.35          8.86         2.45 o                         
  -1  11  19         85.05         86.49         4.40 o                         
   0  11  19          9.81          6.09         1.76 o                         
   1  11  19         85.20         83.77         7.82 o                         
   2  11  19          9.21         14.14         6.86 o                         
   0   0  20       1143.96       1185.58        94.98 o                         
   1   0  20        184.12        172.63        11.68 o                         
   2   0  20         24.64         23.67         4.45 o                         
   3   0  20          0.16          0.99         1.57 o                         
   4   0  20        258.26        257.97        11.57 o                         
   5   0  20         84.27         97.53         7.67 o                         
   6   0  20        112.19        126.60        21.50 o                         
   7   0  20        138.32        110.85        10.86 o                         
  -7   1  20         49.88         53.82         7.00 o                         
  -6   1  20         19.71         32.34         4.10 o                         
  -5   1  20         19.74          9.76         2.30 o                         
  -4   1  20         42.96         25.31         6.08 o                         
  -3   1  20        170.64        162.27        14.91 o                         
  -2   1  20        432.51        441.20        16.65 o                         
  -1   1  20        109.69        103.86        12.47 o                         
   0   1  20         91.76         81.95         5.97 o                         
   1   1  20        109.78        106.85         8.99 o                         
   2   1  20        429.95        441.11        18.73 o                         
   3   1  20        169.67        164.78         9.19 o                         
   5   1  20         19.48         10.95         3.98 o                         
   6   1  20         19.68         17.04         4.86 o                         
   7   1  20         49.69         56.74         7.65 o                         
  -7   2  20         65.96         92.65         9.72 o                         
  -6   2  20         80.06         58.63         7.41 o                         
  -5   2  20        144.33        133.62         9.16 o                         
  -4   2  20         60.91         56.88         4.95 o                         
  -3   2  20         91.16         86.89         6.23 o                         
  -2   2  20        382.25        339.57        14.73 o                         
  -1   2  20        695.21        686.55        25.08 o                         
   0   2  20         62.16         75.91         6.18 o                         
   1   2  20        696.46        653.33        35.30 o                         
   2   2  20        382.56        357.73        13.51 o                         
   3   2  20         91.41         87.19         5.40 o                         
   4   2  20         60.40         38.46         5.56 o                         
   5   2  20        144.86        144.28        10.01 o                         
   6   2  20         80.21         85.45         5.69 o                         
   7   2  20         66.28         93.96         9.96 o                         
  -7   3  20         55.24         61.36         4.83 o                         
  -6   3  20         56.29         49.56         4.83 o                         
  -5   3  20          6.19          3.24         1.36 o                         
  -4   3  20         19.96         24.22         3.86 o                         
  -3   3  20         19.47         23.26         3.22 o                         
  -2   3  20       1006.30       1035.15        33.97 o                         
  -1   3  20        171.08        168.35        10.29 o                         
   0   3  20        750.11        732.62        26.85 o                         
   1   3  20        170.51        160.14         6.79 o                         
   2   3  20       1003.08       1073.31        38.28 o                         
   3   3  20         18.94         28.04         3.62 o                         
   4   3  20         19.82         24.40         6.00 o                         
   5   3  20          6.21         14.61         6.37 o                         
   6   3  20         56.25         56.32         5.57 o                         
   7   3  20         55.43         62.48         7.91 o                         
  -6   4  20         14.35         21.00         5.48 o                         
  -5   4  20         38.71         44.50         3.34 o                         
  -4   4  20        155.44        154.23        10.22 o                         
  -3   4  20        523.34        472.76        27.22 o                         
  -2   4  20        545.86        532.20        20.28 o                         
  -1   4  20        365.39        369.48        24.72 o                         
   0   4  20        613.08        538.26        25.70 o                         
   1   4  20        364.53        320.23        14.05 o                         
   2   4  20        543.93        572.74        23.47 o                         
   3   4  20        523.94        474.76        19.81 o                         
   4   4  20        156.89        145.54         8.80 o                         
   5   4  20         38.54         37.73         4.51 o                         
   6   4  20         14.20         13.58         2.89 o                         
  -6   5  20         26.78         25.96         2.88 o                         
  -5   5  20         64.57         68.51         5.17 o                         
  -4   5  20        195.67        194.04         7.87 o                         
  -3   5  20         99.88         91.52         4.95 o                         
  -2   5  20        371.76        393.31        16.60 o                         
  -1   5  20         78.18         70.23         4.88 o                         
   0   5  20        213.76        191.14         9.24 o                         
   1   5  20         79.00         75.39         7.71 o                         
   2   5  20        370.46        328.02        14.20 o                         
   3   5  20        100.40         99.93         7.74 o                         
   4   5  20        196.43        182.45         9.81 o                         
   5   5  20         64.93         58.87         4.86 o                         
   6   5  20         26.65         18.90         2.75 o                         
  -6   6  20          0.41          0.29         1.04 o                         
  -5   6  20         14.23         19.48         2.33 o                         
  -4   6  20         26.05         22.60         3.08 o                         
  -3   6  20         23.58         31.38         3.95 o                         
  -2   6  20         97.77         91.83         5.37 o                         
  -1   6  20         11.29         14.24         3.81 o                         
   0   6  20          6.21         19.16         3.59 o                         
   1   6  20         11.45         20.71         6.37 o                         
   2   6  20         98.29        101.82         7.64 o                         
   3   6  20         23.62         22.83         3.51 o                         
   4   6  20         26.00         17.89         4.07 o                         
   5   6  20         14.34         15.83         2.72 o                         
   6   6  20          0.43          1.66         1.09 o                         
  -5   7  20         36.02         41.63         3.02 o                         
  -4   7  20          0.15         -0.86         0.97 o                         
  -3   7  20         75.56         73.49         3.61 o                         
  -2   7  20        152.24        163.57         7.10 o                         
  -1   7  20        219.67        234.33        12.20 o                         
   0   7  20         68.54         69.26         4.85 o                         
   1   7  20        218.82        228.79        11.86 o                         
   2   7  20        153.50        168.05         8.18 o                         
   3   7  20         75.99         78.42         4.92 o                         
   4   7  20          0.15          1.69         1.57 o                         
   5   7  20         35.83         47.31         5.88 o                         
  -5   8  20          7.59          7.76         1.36 o                         
  -4   8  20         14.36         21.09         3.18 o                         
  -3   8  20        125.02        132.92         7.28 o                         
  -2   8  20         18.58         14.17         2.88 o                         
  -1   8  20         11.76         14.94         2.84 o                         
   0   8  20         77.20         80.79         7.73 o                         
   1   8  20         11.72         10.10         2.20 o                         
   2   8  20         18.71         10.70         2.32 o                         
   3   8  20        125.63        146.67         6.95 o                         
   4   8  20         14.47         14.77         2.66 o                         
   5   8  20          7.56          5.40         1.80 o                         
  -4   9  20         25.40         23.36         2.52 o                         
  -3   9  20         34.25         36.46         3.36 o                         
  -2   9  20         53.19         56.77         3.10 o                         
  -1   9  20         62.24         52.79         3.76 o                         
   0   9  20         48.22         45.80         3.87 o                         
   1   9  20         61.95         59.24         4.82 o                         
   2   9  20         52.94         59.01         4.36 o                         
   3   9  20         33.95         44.15         3.09 o                         
   4   9  20         25.32         26.96         5.08 o                         
  -3  10  20         77.50         97.71         6.16 o                         
  -2  10  20         83.79         89.12         3.88 o                         
  -1  10  20          0.42          1.03         2.18 o                         
   0  10  20          3.07         14.67         6.35 o                         
   1  10  20          0.41         12.63        14.01 o                         
   2  10  20         83.98         90.28         7.71 o                         
   3  10  20         77.96         95.12         8.58 o                         
  -1  11  20         58.14         67.66         3.96 o                         
   0  11  20         18.98         21.52         3.31 o                         
   1  11  20         57.81         61.29         6.00 o                         
   1   0  21          5.22          4.34         1.47 o                         
   2   0  21         30.90         37.83         3.73 o                         
   3   0  21          4.54          6.26         1.57 o                         
   4   0  21          0.78         -1.47         1.47 o                         
   5   0  21         34.17         29.06         4.19 o                         
   6   0  21         21.84         11.89         2.28 o                         
   7   0  21        176.68        190.68        16.59 o                         
  -7   1  21          5.88         11.77         5.22 o                         
  -6   1  21         63.69         55.21         7.46 o                         
  -5   1  21         22.99         13.78         3.96 o                         
  -4   1  21         98.10         97.28         6.88 o                         
  -3   1  21        638.70        608.52        24.95 o                         
  -2   1  21        773.92        830.33        29.98 o                         
  -1   1  21        113.05        106.65         5.21 o                         
   0   1  21          0.93          2.38         1.31 o                         
   1   1  21        113.85         82.07         5.10 o                         
   2   1  21        775.05        743.26        24.78 o                         
   3   1  21        641.23        645.59        39.27 o                         
   4   1  21         98.02         89.65         6.40 o                         
   5   1  21         23.34         23.98         6.13 o                         
   6   1  21         63.90         77.48        15.31 o                         
   7   1  21          6.01          4.69         2.25 o                         
  -7   2  21         61.40         57.86         7.17 o                         
  -6   2  21         22.60         31.67         5.89 o                         
  -5   2  21         61.28         87.08         9.78 o                         
  -4   2  21        139.39        141.22        11.12 o                         
  -3   2  21        281.87        260.86        16.65 o                         
  -2   2  21          4.02          6.49         1.57 o                         
  -1   2  21        194.12        192.24         6.91 o                         
   0   2  21        130.68         94.00         4.59 o                         
   1   2  21        193.54        205.48         8.71 o                         
   2   2  21          4.06          5.87         3.17 o                         
   3   2  21        281.71        303.72        13.72 o                         
   4   2  21        140.13        128.79         9.31 o                         
   5   2  21         61.35         56.80         5.82 o                         
   6   2  21         22.36         16.73         3.25 o                         
   7   2  21         61.66         84.53         9.31 o                         
  -6   3  21         26.71         44.94        10.67 o                         
  -5   3  21          3.81          2.19         1.34 o                         
  -4   3  21        103.45         75.51        12.26 o                         
  -3   3  21        602.83        575.89        23.93 o                         
  -2   3  21        493.37        530.84        20.74 o                         
  -1   3  21         28.99         31.20         3.11 o                         
   0   3  21         97.00         91.02         5.21 o                         
   1   3  21         29.10         36.04         3.69 o                         
   2   3  21        495.28        485.00        18.05 o                         
   3   3  21        606.45        625.26        27.23 o                         
   4   3  21        104.06        101.74         9.42 o                         
   5   3  21          3.73          3.35         1.99 o                         
   6   3  21         26.78         28.55         2.92 o                         
  -6   4  21         55.80         73.72        10.84 o                         
  -5   4  21         46.38         51.72         4.04 o                         
  -4   4  21          0.91          2.34         1.37 o                         
  -3   4  21        100.31        111.29         5.47 o                         
  -2   4  21        349.93        368.13        15.66 o                         
  -1   4  21        202.97        207.72         8.69 o                         
   0   4  21         41.20         32.08         3.56 o                         
   1   4  21        203.45        206.32         8.68 o                         
   2   4  21        350.99        355.26        18.58 o                         
   3   4  21        100.44         98.02         5.71 o                         
   4   4  21          0.92          1.40         1.64 o                         
   5   4  21         46.40         54.56         5.33 o                         
   6   4  21         55.74         54.91         3.85 o                         
  -6   5  21          8.81         13.15         2.13 o                         
  -5   5  21         28.05         36.39         5.23 o                         
  -4   5  21         63.91         75.35         5.48 o                         
  -3   5  21         45.95         48.83         4.62 o                         
  -2   5  21        405.61        429.17        16.09 o                         
  -1   5  21        104.35        113.04         7.10 o                         
   0   5  21         13.55          8.84         2.27 o                         
   1   5  21        105.15        110.02         7.72 o                         
   2   5  21        403.85        347.98        17.22 o                         
   3   5  21         46.24         47.07         4.60 o                         
   4   5  21         64.32         63.23         5.08 o                         
   5   5  21         28.21         38.91         4.03 o                         
   6   5  21          8.75          7.46         1.38 o                         
  -5   6  21         13.47          9.65         2.23 o                         
  -4   6  21          3.67          3.09         1.21 o                         
  -3   6  21        174.32        145.04         6.43 o                         
  -2   6  21        470.84        461.22        22.17 o                         
  -1   6  21        684.33        661.94        26.91 o                         
   0   6  21          4.81          5.45         1.79 o                         
   1   6  21        684.03        715.60        38.62 o                         
   2   6  21        470.88        522.82        23.84 o                         
   3   6  21        174.63        160.98         7.76 o                         
   4   6  21          3.79          3.02         1.55 o                         
   5   6  21         13.44          8.20         3.33 o                         
  -5   7  21         14.89         16.85         2.05 o                         
  -4   7  21         29.30         33.08         2.50 o                         
  -3   7  21         75.36         64.71         3.63 o                         
  -2   7  21        148.24        137.53         6.14 o                         
  -1   7  21         29.71         12.36         3.23 o                         
   0   7  21         76.06         76.44         5.25 o                         
   1   7  21         29.57         20.32         4.06 o                         
   2   7  21        148.31        156.26         7.54 o                         
   3   7  21         75.58         67.13         4.48 o                         
   4   7  21         29.28         29.49         3.45 o                         
   5   7  21         15.10          9.33         2.27 o                         
  -4   8  21         13.10         12.74         2.36 o                         
  -3   8  21         67.88         62.69         3.27 o                         
  -2   8  21        178.93        176.10         6.60 o                         
  -1   8  21        114.49        111.21         5.32 o                         
   0   8  21        157.99        178.54         8.95 o                         
   1   8  21        114.53        121.52         7.22 o                         
   2   8  21        178.35        164.21         7.67 o                         
   3   8  21         67.59         60.07         3.63 o                         
   4   8  21         13.28         16.05         4.08 o                         
  -4   9  21          3.37          1.02         1.00 o                         
  -3   9  21        116.31        134.98         6.01 o                         
  -2   9  21         37.46         33.92         2.48 o                         
  -1   9  21         56.81         53.20         4.92 o                         
   0   9  21          0.28          3.22         2.31 o                         
   1   9  21         56.46         52.35         7.15 o                         
   2   9  21         37.62         39.03         3.70 o                         
   3   9  21        116.84        130.21         5.98 o                         
   4   9  21          3.48          2.91         1.49 o                         
  -2  10  21         21.34         20.24         2.41 o                         
  -1  10  21         71.66         77.72         3.68 o                         
   0  10  21         10.26          8.59         3.13 o                         
   1  10  21         71.76         76.58         7.51 o                         
   2  10  21         21.54         19.69         3.68 o                         
   0   0  22          6.95          9.68         3.92 o                         
   1   0  22         74.98         81.39         4.16 o                         
   2   0  22        206.65        198.25         7.63 o                         
   3   0  22        417.16        442.52        22.99 o                         
   4   0  22         37.78         48.97         5.30 o                         
   5   0  22         11.27          6.45         1.64 o                         
   6   0  22        100.18         95.20         6.54 o                         
  -6   1  22          1.38          1.99         1.91 o                         
  -5   1  22        370.11        418.86        24.54 o                         
  -4   1  22         27.70         23.38         3.60 o                         
  -3   1  22        449.04        403.98        22.52 o                         
  -2   1  22        216.60        224.81         8.45 o                         
  -1   1  22         54.22         63.39         4.47 o                         
   0   1  22        163.03        135.17         5.98 o                         
   1   1  22         54.42         55.16         4.56 o                         
   2   1  22        216.68        234.32         8.13 o                         
   3   1  22        448.29        407.88        24.91 o                         
   4   1  22         28.22         25.56         4.93 o                         
   5   1  22        370.20        384.48        18.48 o                         
   6   1  22          1.40         13.50         5.61 o                         
  -6   2  22          3.74          0.21         2.39 o                         
  -5   2  22          3.24         15.26         5.39 o                         
  -4   2  22         77.12         84.56         5.14 o                         
  -3   2  22        597.98        563.43        30.79 o                         
  -2   2  22        334.54        331.85        12.76 o                         
  -1   2  22         36.04         35.78         3.25 o                         
   0   2  22          5.10          6.21         2.68 o                         
   1   2  22         36.63         25.56         2.74 o                         
   2   2  22        336.26        291.42        11.38 o                         
   3   2  22        598.54        573.70        23.54 o                         
   4   2  22         77.38         84.02         7.19 o                         
   5   2  22          3.10          4.14         1.58 o                         
   6   2  22          3.74          8.91         4.24 o                         
  -5   3  22         14.83         22.61         3.36 o                         
  -4   3  22        105.92         97.84         8.75 o                         
  -3   3  22         55.55         49.43         5.42 o                         
  -2   3  22        152.68        143.74         5.95 o                         
  -1   3  22        168.23        169.24         8.41 o                         
   0   3  22        166.77        163.87         6.63 o                         
   1   3  22        169.00        175.39         7.04 o                         
   2   3  22        153.52        135.00         6.14 o                         
   3   3  22         54.73         48.18         5.04 o                         
   4   3  22        107.19         96.82         6.52 o                         
   5   3  22         14.73         19.53         4.40 o                         
   6   3  22          0.31          0.74         1.26 o                         
  -6   4  22         35.78         50.45         6.98 o                         
  -5   4  22         78.21         86.22         4.55 o                         
  -4   4  22          5.65          2.80         1.25 o                         
  -3   4  22         47.98         47.65         3.63 o                         
  -2   4  22        653.30        554.12        22.83 o                         
  -1   4  22        142.67        137.42         5.83 o                         
   0   4  22        366.16        336.77        13.17 o                         
   1   4  22        142.01        129.49         6.12 o                         
   2   4  22        654.82        633.14        25.93 o                         
   3   4  22         48.09         53.50         4.34 o                         
   4   4  22          5.69          1.26         1.62 o                         
   5   4  22         78.86         83.60         8.61 o                         
   6   4  22         35.94         34.05         3.82 o                         
  -6   5  22          9.19         10.59         3.11 o                         
  -5   5  22         19.11         22.24         2.83 o                         
  -4   5  22         29.24         26.10         3.14 o                         
  -3   5  22         58.55         55.25         4.30 o                         
  -2   5  22        137.47        118.48         9.04 o                         
  -1   5  22        150.92        177.68         9.70 o                         
   0   5  22         48.85         56.29         5.67 o                         
   1   5  22        151.02        149.29         7.65 o                         
   2   5  22        137.05        143.82         7.31 o                         
   3   5  22         58.49         53.84         4.29 o                         
   4   5  22         29.66         37.02         4.86 o                         
   5   5  22         19.33         19.66         2.97 o                         
   6   5  22          9.29         14.77         2.71 o                         
  -5   6  22          1.87          5.20         2.02 o                         
  -4   6  22         15.14         17.56         3.28 o                         
  -3   6  22         62.14         64.12         4.42 o                         
  -2   6  22        532.17        567.75        29.82 o                         
  -1   6  22        185.93        186.31         8.79 o                         
   0   6  22          2.41         -0.63         1.49 o                         
   1   6  22        186.32        222.44        15.51 o                         
   2   6  22        533.82        532.16        21.92 o                         
   3   6  22         62.17         68.96         4.55 o                         
   4   6  22         15.06          9.07         2.39 o                         
   5   6  22          1.90          1.92         1.17 o                         
  -5   7  22         12.10         17.60         2.80 o                         
  -4   7  22          8.25          7.53         1.46 o                         
  -3   7  22         29.94         36.45         3.01 o                         
  -2   7  22         54.33         54.18         3.66 o                         
  -1   7  22         41.71         39.78         4.38 o                         
   0   7  22        189.68        199.24        13.41 o                         
   1   7  22         41.63         31.38         5.87 o                         
   2   7  22         54.49         50.69         4.06 o                         
   3   7  22         29.61         41.06         4.17 o                         
   4   7  22          8.13          7.28         2.12 o                         
   5   7  22         12.22         14.10         2.41 o                         
  -4   8  22          7.39         24.26         5.38 o                         
  -3   8  22         94.10         89.15         4.03 o                         
  -2   8  22        193.40        220.17         8.00 o                         
  -1   8  22         51.32         47.12         3.77 o                         
   0   8  22         46.05         50.09         5.26 o                         
   1   8  22         50.87         44.62         4.45 o                         
   2   8  22        193.26        198.16        10.13 o                         
   3   8  22         94.07         88.02         4.55 o                         
   4   8  22          7.28         10.37         3.76 o                         
  -3   9  22         76.70         84.64         4.89 o                         
  -2   9  22         63.72         69.52         3.97 o                         
  -1   9  22          1.48          3.33         1.66 o                         
   0   9  22          0.11         -0.50         2.24 o                         
   1   9  22          1.52          2.94         1.56 o                         
   2   9  22         64.44         70.28         6.34 o                         
   3   9  22         76.37         83.31         4.76 o                         
  -2  10  22         48.77         49.39         3.21 o                         
  -1  10  22         22.10         25.77         3.68 o                         
   0  10  22         36.34         32.16         4.59 o                         
   1  10  22         21.99         23.00         3.72 o                         
   2  10  22         48.89         42.84         4.72 o                         
   1   0  23          8.11         14.23         3.72 o                         
   2   0  23        122.79        127.13         5.61 o                         
   3   0  23        117.22        124.70         6.44 o                         
   4   0  23         10.40          6.68         1.52 o                         
   5   0  23         56.98         62.22         4.55 o                         
   6   0  23         70.63         88.36        15.69 o                         
  -5   1  23          5.25          7.19         3.14 o                         
  -4   1  23         66.46         59.11         5.08 o                         
  -3   1  23        213.06        211.87         9.59 o                         
  -2   1  23        159.72        154.19         6.35 o                         
  -1   1  23        166.75        183.96         7.20 o                         
   0   1  23         59.20         55.08         3.68 o                         
   1   1  23        166.60        177.93         7.38 o                         
   2   1  23        159.27        143.82         6.11 o                         
   3   1  23        212.35        189.99        10.25 o                         
   4   1  23         66.27         56.43         4.68 o                         
   5   1  23          5.43          7.06         2.74 o                         
   6   1  23         14.63         13.94         3.61 o                         
  -6   2  23         15.79         20.72         5.00 o                         
  -5   2  23         63.43         65.76         5.55 o                         
  -4   2  23         28.19         34.79         3.47 o                         
  -3   2  23         11.68          9.63         1.83 o                         
  -2   2  23         54.21         51.80         5.74 o                         
  -1   2  23         27.32         18.69         2.79 o                         
   0   2  23          8.03          2.13         1.31 o                         
   1   2  23         27.75         18.91         2.47 o                         
   2   2  23         53.16         49.27         3.58 o                         
   3   2  23         11.41         14.06         3.64 o                         
   4   2  23         28.43         28.80         4.06 o                         
   5   2  23         63.66         76.39         5.54 o                         
   6   2  23         15.82         14.49         2.93 o                         
  -6   3  23         24.61         32.21         5.41 o                         
  -5   3  23         54.80         53.18         4.63 o                         
  -4   3  23         60.72         55.09         4.31 o                         
  -3   3  23        156.21        135.71         6.13 o                         
  -2   3  23         52.75         51.40         3.54 o                         
  -1   3  23        574.79        558.95        17.42 o                         
   0   3  23          3.62          2.85         1.24 o                         
   1   3  23        575.51        545.07        17.07 o                         
   2   3  23         52.92         59.38         3.97 o                         
   3   3  23        155.11        151.19         7.50 o                         
   4   3  23         61.06         59.01         5.99 o                         
   5   3  23         54.94         58.80         4.13 o                         
   6   3  23         24.69         27.50         3.20 o                         
  -6   4  23         27.71         35.44         4.15 o                         
  -5   4  23         35.36         39.41         3.44 o                         
  -4   4  23         23.49         24.37         3.35 o                         
  -3   4  23        101.82        105.75         7.60 o                         
  -2   4  23         69.66         83.76         4.61 o                         
  -1   4  23        160.00        157.32         6.36 o                         
   0   4  23          6.07          3.82         2.04 o                         
   1   4  23        159.52        135.73         6.51 o                         
   2   4  23         70.84         77.98         5.13 o                         
   3   4  23        101.96         98.42         5.70 o                         
   4   4  23         23.19         27.70         4.01 o                         
   5   4  23         35.32         27.67         3.97 o                         
   6   4  23         27.66         28.37         2.63 o                         
  -5   5  23          9.12         14.67         4.94 o                         
  -4   5  23          9.77         20.65         5.55 o                         
  -3   5  23         50.22         40.94         4.66 o                         
  -2   5  23         18.62         15.25         3.39 o                         
  -1   5  23        204.19        224.23        10.42 o                         
   0   5  23        179.39        150.49        13.90 o                         
   1   5  23        205.71        212.69         9.82 o                         
   2   5  23         18.74         12.04         2.92 o                         
   3   5  23         49.95         52.95         4.37 o                         
   4   5  23          9.71         16.26         3.76 o                         
   5   5  23          9.16         15.86         3.67 o                         
  -5   6  23         10.20         10.93         2.59 o                         
  -4   6  23         19.70         20.72         2.29 o                         
  -3   6  23          7.20          7.41         1.49 o                         
  -2   6  23          3.39          1.06         1.31 o                         
  -1   6  23         20.52         28.70         3.76 o                         
   0   6  23        136.64        133.99         6.93 o                         
   1   6  23         20.24         16.81         4.82 o                         
   2   6  23          3.35          0.89         1.64 o                         
   3   6  23          7.24          6.61         1.82 o                         
   4   6  23         19.49         17.02         2.89 o                         
   5   6  23         10.26         10.12         2.42 o                         
  -4   7  23         25.42         25.95         3.48 o                         
  -3   7  23          9.90          9.29         2.05 o                         
  -2   7  23          9.57         10.95         2.79 o                         
  -1   7  23         95.85        110.08         6.12 o                         
   0   7  23          8.54          3.40         1.65 o                         
   1   7  23         96.03         94.95         8.46 o                         
   2   7  23          9.62          7.93         2.65 o                         
   3   7  23          9.96         14.57         2.55 o                         
   4   7  23         25.14         23.09         4.77 o                         
  -4   8  23         19.63         24.93         2.99 o                         
  -3   8  23         16.50         14.86         2.17 o                         
  -2   8  23          8.52         16.25         2.30 o                         
  -1   8  23         22.13         26.24         2.99 o                         
   0   8  23         90.40         99.45         6.15 o                         
   1   8  23         22.32         19.43         4.63 o                         
   2   8  23          8.38          9.57         3.42 o                         
   3   8  23         16.43          9.99         2.49 o                         
   4   8  23         19.71         16.39         2.58 o                         
  -3   9  23         19.93         24.79         3.28 o                         
  -2   9  23          1.01          4.05         5.91 o                         
  -1   9  23         27.03         33.55         2.72 o                         
   0   9  23          9.73          6.25         2.44 o                         
   1   9  23         27.07         39.59         4.25 o                         
   2   9  23          1.04          1.28         2.26 o                         
   3   9  23         19.70         30.49         3.62 o                         
  -1  10  23          7.17          2.75         1.30 o                         
   0  10  23          4.06          2.58         1.55 o                         
   1  10  23          7.20          5.45         1.71 o                         
   0   0  24        121.55        164.86         8.41 o                         
   1   0  24        279.50        245.43         8.95 o                         
   2   0  24        221.49        223.00         9.13 o                         
   3   0  24         78.41         63.77         4.59 o                         
   4   0  24         29.17         27.96         3.35 o                         
   5   0  24          0.18         -0.95         1.22 o                         
   6   0  24         10.81         17.73         5.04 o                         
  -6   1  24          4.13          2.58         1.83 o                         
  -5   1  24         12.85         15.83         3.27 o                         
  -4   1  24         35.48         35.51         3.55 o                         
  -3   1  24         26.68         29.45         3.47 o                         
  -2   1  24          3.81          1.22         1.15 o                         
  -1   1  24         62.20         56.83         3.68 o                         
   0   1  24         16.54         19.26         3.10 o                         
   1   1  24         61.97         54.73         3.49 o                         
   2   1  24          3.87          4.18         1.48 o                         
   3   1  24         26.86         24.60         3.49 o                         
   4   1  24         35.88         40.79         5.14 o                         
   5   1  24         12.80         18.63         3.02 o                         
   6   1  24          4.08          1.93         2.10 o                         
  -6   2  24         41.05         44.66         6.46 o                         
  -5   2  24          5.57          3.07         1.22 o                         
  -4   2  24         92.99        105.40         6.39 o                         
  -3   2  24        228.85        218.49         8.87 o                         
  -2   2  24        318.15        356.45        12.34 o                         
  -1   2  24        267.30        247.19        12.26 o                         
   0   2  24         17.01         30.34         3.21 o                         
   1   2  24        268.03        221.61         9.06 o                         
   2   2  24        317.85        322.45        10.57 o                         
   3   2  24        228.29        205.46         9.25 o                         
   4   2  24         92.97         99.33         7.03 o                         
   5   2  24          5.62          8.82         2.45 o                         
   6   2  24         41.00         55.52         3.76 o                         
  -6   3  24          6.36         16.57         5.04 o                         
  -5   3  24         13.55         15.20         3.07 o                         
  -4   3  24          4.74          5.37         1.81 o                         
  -3   3  24        155.73        136.92         6.02 o                         
  -2   3  24        133.08        129.66         5.99 o                         
  -1   3  24         89.80         81.65         4.66 o                         
   0   3  24          2.21          0.97         1.27 o                         
   1   3  24         90.56         86.67         5.15 o                         
   2   3  24        133.10        122.05         5.72 o                         
   3   3  24        156.29        153.33         7.62 o                         
   4   3  24          5.02          3.62         1.55 o                         
   5   3  24         13.43         19.38         2.73 o                         
   6   3  24          6.34          2.73         1.42 o                         
  -5   4  24         31.59         44.86         5.50 o                         
  -4   4  24         19.84         25.78         3.07 o                         
  -3   4  24         30.35         32.60         3.15 o                         
  -2   4  24        118.31        121.77         5.82 o                         
  -1   4  24        376.73        365.30        12.72 o                         
   0   4  24         30.88         36.23         3.71 o                         
   1   4  24        376.45        373.16        14.17 o                         
   2   4  24        117.85        104.24         6.47 o                         
   3   4  24         30.39         30.68         3.79 o                         
   4   4  24         19.93         27.17         4.41 o                         
   5   4  24         31.69         35.72         3.51 o                         
  -5   5  24         70.57         83.46         5.89 o                         
  -4   5  24          6.37          6.87         2.09 o                         
  -3   5  24        143.53        135.85         5.95 o                         
  -2   5  24          1.52          3.93         2.08 o                         
  -1   5  24        117.26        124.57         5.82 o                         
   0   5  24        123.66        120.43         5.86 o                         
   1   5  24        117.44        123.97         6.54 o                         
   2   5  24          1.51          1.50         1.45 o                         
   3   5  24        144.01        139.12         6.93 o                         
   4   5  24          6.31          5.15         2.45 o                         
   5   5  24         70.84         73.89         4.39 o                         
  -5   6  24         11.27          7.50         3.27 o                         
  -4   6  24         18.47         17.96         2.02 o                         
  -3   6  24         27.16         25.84         3.31 o                         
  -2   6  24         12.27         12.41         2.52 o                         
  -1   6  24          7.19          6.90         1.74 o                         
   0   6  24          0.86          2.11         1.49 o                         
   1   6  24          7.43          5.90         2.05 o                         
   2   6  24         12.33         10.33         2.76 o                         
   3   6  24         27.23         29.96         3.29 o                         
   4   6  24         18.76         20.20         3.66 o                         
   5   6  24         11.12         10.45         2.61 o                         
  -4   7  24         43.42         45.40         3.80 o                         
  -3   7  24          0.60          0.79         1.43 o                         
  -2   7  24        155.21        182.58         8.27 o                         
  -1   7  24          6.00          2.30         1.24 o                         
   0   7  24        128.04        101.72         6.52 o                         
   1   7  24          6.04          4.07         2.78 o                         
   2   7  24        154.70        169.99         7.66 o                         
   3   7  24          0.61         -0.42         1.09 o                         
   4   7  24         43.45         49.28         6.30 o                         
  -3   8  24         41.65         44.76         3.42 o                         
  -2   8  24         83.39         86.20         4.01 o                         
  -1   8  24         14.23         15.97         2.96 o                         
   0   8  24         54.56         58.38         3.72 o                         
   1   8  24         14.39         10.15         2.24 o                         
   2   8  24         82.57        106.46         6.25 o                         
   3   8  24         41.47         44.46         3.43 o                         
  -2   9  24         49.05         49.78         3.13 o                         
  -1   9  24          6.85          4.84         1.12 o                         
   0   9  24         43.76         49.20         3.56 o                         
   1   9  24          6.87          5.24         1.72 o                         
   2   9  24         49.15         59.34         4.14 o                         
   1   0  25         32.07         20.29         2.84 o                         
   2   0  25        185.44        190.52         7.38 o                         
   3   0  25         32.07         34.69         3.39 o                         
   4   0  25          1.09          3.44         2.89 o                         
   5   0  25          0.92         -1.42         1.42 o                         
   6   0  25        100.21         95.25         9.49 o                         
  -6   1  25         40.52         59.34         7.17 o                         
  -5   1  25          0.19          2.42         5.16 o                         
  -4   1  25          3.31          2.28         1.17 o                         
  -3   1  25        122.97        117.92         5.63 o                         
  -2   1  25         61.38         57.46         3.40 o                         
  -1   1  25         72.64         59.41         3.75 o                         
   0   1  25          0.10          1.50         1.15 o                         
   1   1  25         72.07         69.38         4.02 o                         
   2   1  25         61.97         52.18         3.45 o                         
   3   1  25        123.36        140.52         8.85 o                         
   4   1  25          3.18          2.63         1.51 o                         
   5   1  25          0.19         -1.32         1.64 o                         
   6   1  25         40.51         47.20         6.27 o                         
  -5   2  25         69.92         76.60         4.88 o                         
  -4   2  25         34.22         19.17         2.85 o                         
  -3   2  25         14.08          8.45         1.67 o                         
  -2   2  25          9.25          5.68         1.68 o                         
  -1   2  25          6.99          0.27         1.26 o                         
   0   2  25        240.66        230.91         8.53 o                         
   1   2  25          6.95          2.65         1.19 o                         
   2   2  25          9.34          3.55         1.24 o                         
   3   2  25         14.04          6.39         1.45 o                         
   4   2  25         34.30         40.49         4.98 o                         
   5   2  25         70.55         73.67         5.03 o                         
  -5   3  25         29.18         32.65         4.18 o                         
  -4   3  25         28.36         39.92         3.87 o                         
  -3   3  25          3.75          2.79         2.18 o                         
  -2   3  25         33.43         33.90         3.31 o                         
  -1   3  25        239.39        207.50         8.53 o                         
   0   3  25        238.90        215.92         8.08 o                         
   1   3  25        239.43        183.98         8.13 o                         
   2   3  25         34.27         34.64         3.28 o                         
   3   3  25          3.90          4.64         1.68 o                         
   4   3  25         27.84         19.79         3.85 o                         
   5   3  25         28.97         39.22         3.25 o                         
  -5   4  25         13.19         10.64         5.12 o                         
  -4   4  25          0.35          2.35         2.45 o                         
  -3   4  25         28.48         35.42         3.41 o                         
  -2   4  25        139.22        133.67         7.09 o                         
  -1   4  25         39.30         45.60         3.81 o                         
   0   4  25         13.15         10.94         2.57 o                         
   1   4  25         39.36         42.68         3.25 o                         
   2   4  25        140.41        141.10         7.12 o                         
   3   4  25         29.02         31.81         3.76 o                         
   4   4  25          0.39          0.84         1.46 o                         
   5   4  25         13.15         10.77         2.61 o                         
  -5   5  25         15.41         20.32         2.87 o                         
  -4   5  25         39.72         48.33         3.45 o                         
  -3   5  25          4.74          2.64         1.66 o                         
  -2   5  25         21.24         19.46         2.92 o                         
  -1   5  25         26.47         32.25         4.19 o                         
   0   5  25          3.98          2.71         2.11 o                         
   1   5  25         26.95         30.12         4.14 o                         
   2   5  25         21.27         24.70         3.51 o                         
   3   5  25          4.79          1.36         1.63 o                         
   4   5  25         39.73         42.91         3.62 o                         
   5   5  25         15.33         17.01         3.48 o                         
  -4   6  25         11.42         13.57         2.52 o                         
  -3   6  25          1.76          2.79         2.46 o                         
  -2   6  25          6.22          5.01         2.78 o                         
  -1   6  25         12.13         12.63         2.56 o                         
   0   6  25          1.83          3.22         1.34 o                         
   1   6  25         12.44         10.24         2.23 o                         
   2   6  25          6.35          2.62         1.31 o                         
   3   6  25          1.76          6.40         6.87 o                         
   4   6  25         11.47         16.70         2.49 o                         
  -4   7  25        146.69        162.41        12.63 o                         
  -3   7  25         12.48         12.31         1.80 o                         
  -2   7  25         32.61         34.37         2.97 o                         
  -1   7  25         27.85         31.62         3.14 o                         
   0   7  25          3.48         -0.30         1.45 o                         
   1   7  25         27.64         32.10         2.90 o                         
   2   7  25         32.54         43.30         2.91 o                         
   3   7  25         12.60          9.19         2.99 o                         
   4   7  25        146.71        173.64        10.40 o                         
  -3   8  25          0.35          1.89         1.50 o                         
  -2   8  25         20.66         23.46         2.55 o                         
  -1   8  25         22.92         26.04         3.31 o                         
   0   8  25         68.31         77.39         4.33 o                         
   1   8  25         22.84         27.89         3.12 o                         
   2   8  25         20.76         30.42         3.06 o                         
   3   8  25          0.33         -0.15         1.87 o                         
  -1   9  25         20.51         14.83         3.65 o                         
   0   9  25          3.21          5.49         2.85 o                         
   1   9  25         20.43         27.65         4.17 o                         
   0   0  26         82.66         48.64         4.56 o                         
   1   0  26         56.06         81.79         4.30 o                         
   2   0  26          2.29          3.44         1.18 o                         
   3   0  26        173.43        160.22         6.29 o                         
   4   0  26        189.33        181.38         9.66 o                         
   5   0  26         13.96         22.31         2.76 o                         
  -5   1  26         19.48         19.16         2.65 o                         
  -4   1  26         35.15         31.26         2.65 o                         
  -3   1  26         17.80         22.90         3.19 o                         
  -2   1  26         52.13         54.67         3.35 o                         
  -1   1  26         45.95         38.12         3.28 o                         
   0   1  26        200.15        160.03         6.70 o                         
   1   1  26         45.60         44.91         3.23 o                         
   2   1  26         52.19         57.09         3.63 o                         
   3   1  26         17.85         22.24         3.24 o                         
   4   1  26         34.97         32.23         5.17 o                         
   5   1  26         19.56         23.47         4.38 o                         
  -5   2  26          8.73         21.97         5.33 o                         
  -4   2  26         35.40         29.93         2.50 o                         
  -3   2  26         11.70         13.73         2.08 o                         
  -2   2  26         11.23         11.50         2.33 o                         
  -1   2  26         71.68         73.66         3.98 o                         
   0   2  26         67.40         55.30         3.67 o                         
   1   2  26         71.29         65.41         3.87 o                         
   2   2  26         11.32         11.32         2.30 o                         
   3   2  26         12.03         18.88         4.89 o                         
   4   2  26         35.92         38.06         3.52 o                         
   5   2  26          8.59         14.68         3.14 o                         
  -5   3  26          6.11         23.11        11.23 o                         
  -4   3  26         30.70         30.14         2.49 o                         
  -3   3  26          6.71          3.95         1.99 o                         
  -2   3  26         60.69         65.36         3.94 o                         
  -1   3  26         29.18         24.28         2.91 o                         
   0   3  26         32.91         36.03         3.18 o                         
   1   3  26         29.35         25.97         2.68 o                         
   2   3  26         61.30         59.63         4.22 o                         
   3   3  26          6.77          4.66         1.65 o                         
   4   3  26         30.95         31.22         3.35 o                         
   5   3  26          6.31         12.86         2.41 o                         
  -5   4  26          1.14         17.59         5.14 o                         
  -4   4  26         33.59         40.70         3.18 o                         
  -3   4  26         13.82         15.42         2.17 o                         
  -2   4  26         70.43         66.62         5.54 o                         
  -1   4  26         33.03         34.79         3.55 o                         
   0   4  26         68.49         72.06         4.36 o                         
   1   4  26         33.35         34.57         3.42 o                         
   2   4  26         70.30         75.77         4.92 o                         
   3   4  26         13.53         16.89         3.62 o                         
   4   4  26         33.17         31.67         3.21 o                         
   5   4  26          1.14          0.83         0.99 o                         
  -4   5  26        126.13        144.75         6.27 o                         
  -3   5  26         12.91          7.84         1.30 o                         
  -2   5  26         24.87         25.90         3.28 o                         
  -1   5  26          5.89          9.65         2.82 o                         
   0   5  26         57.26         66.27         4.16 o                         
   1   5  26          5.96          7.34         1.92 o                         
   2   5  26         24.63         27.71         3.36 o                         
   3   5  26         12.78         18.88         3.23 o                         
   4   5  26        125.97        137.99         9.79 o                         
  -4   6  26          9.32          9.14         1.69 o                         
  -3   6  26          0.07          0.37         0.94 o                         
  -2   6  26         44.93         56.39         4.74 o                         
  -1   6  26          6.65          5.97         1.85 o                         
   0   6  26         30.97         25.79         3.27 o                         
   1   6  26          6.52         10.60         2.08 o                         
   2   6  26         44.40         46.80         3.08 o                         
   3   6  26          0.07          0.05         1.11 o                         
   4   6  26          9.43          7.56         2.04 o                         
  -3   7  26         32.47         28.32         4.14 o                         
  -2   7  26          0.08          0.56         2.49 o                         
  -1   7  26          1.10          1.53         2.80 o                         
   0   7  26         65.72         63.62         3.78 o                         
   1   7  26          1.13          2.03         1.10 o                         
   2   7  26          0.07         -0.99         1.03 o                         
   3   7  26         32.56         37.99         3.63 o                         
  -2   8  26          7.95         14.07         3.62 o                         
  -1   8  26         19.77         27.07         2.59 o                         
   0   8  26          2.38          2.51         1.11 o                         
   1   8  26         19.65         21.95         3.07 o                         
   2   8  26          7.91          6.12         2.16 o                         
   1   0  27          3.11          4.59         1.53 o                         
   2   0  27         63.57         50.96         3.62 o                         
   3   0  27         26.99         22.75         2.48 o                         
   4   0  27          4.82          0.71         1.07 o                         
   5   0  27         49.79         53.64         3.58 o                         
  -5   1  27          0.88          1.27         1.09 o                         
  -4   1  27         20.23         23.84         3.75 o                         
  -3   1  27         15.58         23.35         3.66 o                         
  -2   1  27         53.72         53.64         3.63 o                         
  -1   1  27          3.45          2.80         1.24 o                         
   0   1  27          1.39          0.21         1.20 o                         
   1   1  27          3.27          2.34         1.15 o                         
   2   1  27         54.27         47.36         3.47 o                         
   3   1  27         15.78         11.96         1.70 o                         
   4   1  27         20.45         22.15         2.27 o                         
   5   1  27          0.88          0.22         1.12 o                         
  -5   2  27         10.79         14.80         5.33 o                         
  -4   2  27         11.28         16.99         2.35 o                         
  -3   2  27         38.94         50.50         3.67 o                         
  -2   2  27         15.74         18.57         3.27 o                         
  -1   2  27         46.77         47.42         3.67 o                         
   0   2  27        122.23        114.22         5.07 o                         
   1   2  27         47.07         51.04         3.50 o                         
   2   2  27         15.80         19.51         2.62 o                         
   3   2  27         38.22         36.70         3.78 o                         
   4   2  27         11.06          9.39         1.75 o                         
   5   2  27         10.76         17.31         3.20 o                         
  -5   3  27          5.79         10.94         5.23 o                         
  -4   3  27          5.96          6.15         1.89 o                         
  -3   3  27         10.61          8.39         1.76 o                         
  -2   3  27         26.70         21.13         3.20 o                         
  -1   3  27          5.42          6.43         1.73 o                         
   0   3  27          0.16         -0.38         1.16 o                         
   1   3  27          5.24          4.85         1.38 o                         
   2   3  27         26.45         19.70         2.98 o                         
   3   3  27         10.43         13.82         2.42 o                         
   4   3  27          5.89          4.09         1.33 o                         
   5   3  27          5.69         12.84         2.56 o                         
  -4   4  27         66.56         65.83         3.60 o                         
  -3   4  27         22.92         21.84         2.28 o                         
  -2   4  27         20.87         21.82         2.99 o                         
  -1   4  27         62.01         69.98         4.56 o                         
   0   4  27         49.20         45.42         3.65 o                         
   1   4  27         61.21         69.28         4.29 o                         
   2   4  27         20.93         18.82         2.55 o                         
   3   4  27         23.31         28.04         3.59 o                         
   4   4  27         66.81         68.01         4.56 o                         
  -4   5  27         30.43         39.25         2.93 o                         
  -3   5  27          5.57         16.93         4.51 o                         
  -2   5  27         13.84         17.95         2.37 o                         
  -1   5  27         12.18         16.26         4.41 o                         
   0   5  27          0.61          1.54         1.29 o                         
   1   5  27         12.05          8.66         1.50 o                         
   2   5  27         13.53         11.08         2.43 o                         
   3   5  27          5.60          8.80         2.20 o                         
   4   5  27         30.53         34.93         3.32 o                         
  -3   6  27         19.85         22.74         2.40 o                         
  -2   6  27          5.68          3.31         0.97 o                         
  -1   6  27          7.51          6.40         1.87 o                         
   0   6  27          0.78          0.28         1.64 o                         
   1   6  27          7.74          7.74         1.89 o                         
   2   6  27          5.73          7.18         3.50 o                         
   3   6  27         19.76         26.14         3.19 o                         
  -2   7  27         46.19         46.01         3.14 o                         
  -1   7  27         12.10         13.01         1.88 o                         
   0   7  27          0.01          0.14         1.11 o                         
   1   7  27         12.03         13.09         1.67 o                         
   2   7  27         46.25         49.09         3.13 o                         
  -1   8  27         83.05         82.05         5.58 o                         
   0   8  27         10.17          7.23         1.52 o                         
   1   8  27         83.13         91.75         6.26 o                         
   0   0  28        199.36        189.76         9.04 o                         
   1   0  28          1.92          0.27         1.26 o                         
   2   0  28         27.89         39.35         3.57 o                         
   3   0  28          7.01          6.25         1.24 o                         
   4   0  28          4.65          6.55         2.77 o                         
  -4   1  28         33.91         43.22         3.17 o                         
  -3   1  28         69.76         72.08         3.70 o                         
  -2   1  28          5.84          4.49         1.36 o                         
  -1   1  28         74.81         77.57         3.99 o                         
   0   1  28        139.00        160.71         7.00 o                         
   1   1  28         74.20         69.25         3.90 o                         
   2   1  28          6.02          5.27         2.09 o                         
   3   1  28         70.30         75.57         3.60 o                         
   4   1  28         33.41         36.03         2.94 o                         
  -3   2  28          0.19          0.94         0.95 o                         
  -2   2  28          7.03          8.68         1.68 o                         
  -1   2  28         89.78        115.63         4.96 o                         
   0   2  28          8.68          7.07         2.18 o                         
   1   2  28         90.99        119.26         6.28 o                         
   2   2  28          6.97          4.93         1.88 o                         
   3   2  28          0.16         -1.18         1.37 o                         
   4   2  28          6.03          4.45         2.98 o                         
  -4   3  28         55.00         57.62         5.93 o                         
  -3   3  28          1.85          1.87         0.98 o                         
  -2   3  28         50.02         47.57         4.24 o                         
  -1   3  28         18.54         20.29         2.55 o                         
   0   3  28          0.31          1.63         1.54 o                         
   1   3  28         18.51         17.93         3.61 o                         
   2   3  28         50.31         64.81         4.13 o                         
   3   3  28          1.81          1.74         1.41 o                         
   4   3  28         54.81         59.19         5.74 o                         
  -4   4  28          8.26          5.20         1.71 o                         
  -3   4  28         30.83         28.78         2.30 o                         
  -2   4  28         21.50         27.58         3.34 o                         
  -1   4  28         47.18         47.91         4.01 o                         
   0   4  28         88.38        127.03         5.84 o                         
   1   4  28         47.21         42.28         3.94 o                         
   2   4  28         21.23         20.73         2.31 o                         
   3   4  28         30.69         35.25         3.73 o                         
   4   4  28          8.10          4.99         2.38 o                         
  -3   5  28         44.11         48.18         3.32 o                         
  -2   5  28          8.65          6.94         2.68 o                         
  -1   5  28          8.72          2.71         1.50 o                         
   0   5  28          0.06          0.56         1.25 o                         
   1   5  28          8.57         16.95         2.87 o                         
   2   5  28          8.70          6.41         1.83 o                         
   3   5  28         43.89         44.35         3.90 o                         
  -3   6  28          0.67          2.02         1.18 o                         
  -2   6  28         47.85         48.64         3.24 o                         
  -1   6  28         72.87         87.26         4.89 o                         
   0   6  28        281.56        293.66        16.78 o                         
   1   6  28         73.08         86.46         4.57 o                         
   2   6  28         47.65         50.29         3.46 o                         
   3   6  28          0.68          0.38         1.60 o                         
  -2   7  28          9.93         11.02         1.92 o                         
  -1   7  28         33.09         28.56         3.12 o                         
   0   7  28          3.29          1.50         1.07 o                         
   1   7  28         32.83         32.39         2.98 o                         
   2   7  28         10.06          9.81         1.88 o                         
   1   0  29          2.71          4.19         1.90 o                         
   2   0  29          1.45          0.40         2.74 o                         
   3   0  29         43.83         55.81         3.90 o                         
   4   0  29         45.74         56.74         3.74 o                         
  -4   1  29         58.92         57.05         5.50 o                         
  -3   1  29         11.92          6.88         1.45 o                         
  -2   1  29         54.12         64.57         6.01 o                         
  -1   1  29          5.79          5.60         2.76 o                         
   0   1  29         60.39         74.31         4.10 o                         
   1   1  29          5.90          2.69         1.36 o                         
   2   1  29         54.82         61.03         3.95 o                         
   3   1  29         12.15         12.02         3.62 o                         
   4   1  29         58.87         58.26         3.86 o                         
  -4   2  29         42.44         51.49         3.71 o                         
  -3   2  29          5.67         12.80         2.93 o                         
  -2   2  29          0.57          1.20         1.11 o                         
  -1   2  29         41.61         40.51         3.45 o                         
   0   2  29         52.58         46.35         3.12 o                         
   1   2  29         41.39         42.77         3.25 o                         
   2   2  29          0.63         -0.33         1.23 o                         
   3   2  29          5.59          7.00         3.49 o                         
   4   2  29         42.62         52.91         4.10 o                         
  -4   3  29         18.24         20.78         2.91 o                         
  -3   3  29         69.82         73.51         4.10 o                         
  -2   3  29          8.46         16.42         2.58 o                         
  -1   3  29          4.95          3.77         1.21 o                         
   0   3  29         16.41         34.23         3.78 o                         
   1   3  29          4.89          2.40         1.26 o                         
   2   3  29          8.29         10.50         2.69 o                         
   3   3  29         69.79         71.75         5.27 o                         
   4   3  29         18.35         14.78         3.64 o                         
  -3   4  29         25.26         17.18         2.27 o                         
  -2   4  29          5.57         17.44         5.46 o                         
  -1   4  29         12.90         17.13         2.06 o                         
   0   4  29          6.10          2.80         1.06 o                         
   1   4  29         13.34          9.63         3.06 o                         
   2   4  29          5.49          6.30         1.95 o                         
   3   4  29         25.51         31.72         3.42 o                         
  -3   5  29          2.94          2.00         0.92 o                         
  -2   5  29         24.71         27.21         2.59 o                         
  -1   5  29        120.46        134.35         6.25 o                         
   0   5  29         40.45         51.34         3.03 o                         
   1   5  29        119.88        140.13         6.61 o                         
   2   5  29         24.38         30.04         3.47 o                         
   3   5  29          2.96          2.49         1.69 o                         
  -2   6  29          3.54          2.86         1.16 o                         
  -1   6  29         31.34         37.33         2.90 o                         
   0   6  29         70.98         74.76         4.46 o                         
   1   6  29         31.37         34.05         4.62 o                         
   2   6  29          3.51          5.00         1.23 o                         
   0   7  29         20.82         20.47         4.82 o                         
   0   0  30         55.29         73.87         5.71 o                         
   1   0  30         32.14         47.69         2.88 o                         
   2   0  30          0.47          1.86         0.94 o                         
   3   0  30         15.18         20.70         3.70 o                         
   4   0  30        301.10        344.76        19.70 o                         
  -3   1  30          6.35          3.42         1.92 o                         
  -2   1  30          7.77         14.55         2.61 o                         
  -1   1  30          7.08          9.51         2.33 o                         
   0   1  30         16.71         31.89         2.54 o                         
   1   1  30          7.28          6.95         1.33 o                         
   2   1  30          7.89         14.46         2.40 o                         
   3   1  30          6.49          5.44         1.39 o                         
  -3   2  30          1.46          2.96         1.25 o                         
  -2   2  30         20.07         25.35         3.65 o                         
  -1   2  30          0.96          2.08         1.02 o                         
   0   2  30          6.60          1.16         1.03 o                         
   1   2  30          0.88          1.74         2.35 o                         
   2   2  30         19.73         18.71         3.11 o                         
   3   2  30          1.54          3.60         1.31 o                         
  -3   3  30         19.44         24.31         2.77 o                         
  -2   3  30         35.91         37.67         2.80 o                         
  -1   3  30          9.46         11.49         3.11 o                         
   0   3  30         24.91         31.70         2.80 o                         
   1   3  30          9.61          8.61         3.19 o                         
   2   3  30         35.89         45.16         3.11 o                         
   3   3  30         19.15         22.09         2.98 o                         
  -3   4  30         16.89         23.62         3.41 o                         
  -2   4  30          8.50          5.21         1.25 o                         
  -1   4  30         13.15         24.16         4.17 o                         
   0   4  30          0.26         -0.63         1.06 o                         
   1   4  30         13.12         20.42         2.48 o                         
   2   4  30          8.70          8.29         1.43 o                         
   3   4  30         16.93         21.88         3.81 o                         
  -2   5  30         25.86         25.31         2.35 o                         
  -1   5  30          2.37          8.40         2.51 o                         
   0   5  30         46.77         44.53         3.27 o                         
   1   5  30          2.44         11.28         3.61 o                         
   2   5  30         26.06         25.85         2.65 o                         
  -1   6  30         94.71        103.33         6.64 o                         
   0   6  30         36.72         39.05         2.97 o                         
   1   6  30         94.82         91.34         8.83 o                         
   1   0  31         34.90         38.51         2.69 o                         
   2   0  31         21.24         23.51         2.37 o                         
   3   0  31         61.70         63.09         4.62 o                         
  -3   1  31         10.42          6.22         1.93 o                         
  -2   1  31         57.57         71.47         4.16 o                         
  -1   1  31          5.18          7.18         1.37 o                         
   0   1  31         17.75         17.95         2.18 o                         
   1   1  31          5.23          9.71         2.45 o                         
   2   1  31         57.38         69.94         4.32 o                         
   3   1  31         10.22         10.24         2.48 o                         
  -3   2  31         41.79         46.84         2.93 o                         
  -2   2  31         75.78         89.87         4.90 o                         
  -1   2  31         40.68         45.21         2.96 o                         
   0   2  31         94.80        110.45         6.10 o                         
   1   2  31         40.70         51.29         3.72 o                         
   2   2  31         75.33         85.03         4.36 o                         
   3   2  31         41.83         52.55         4.03 o                         
  -2   3  31         35.17         34.60         2.90 o                         
  -1   3  31         55.12         49.28         3.33 o                         
   0   3  31         52.79         65.13         4.05 o                         
   1   3  31         55.87         57.96         3.66 o                         
   2   3  31         35.18         45.20         2.96 o                         
  -2   4  31         78.95         88.55         4.72 o                         
  -1   4  31         56.04         73.62         4.20 o                         
   0   4  31          5.14          2.07         0.99 o                         
   1   4  31         55.88         69.09         3.70 o                         
   2   4  31         78.93         97.90         4.98 o                         
  -1   5  31          0.30          1.23         0.94 o                         
   0   5  31         38.74         48.19         3.61 o                         
   1   5  31          0.29         -1.23         1.29 o                         
   0   0  32          3.97         27.92        10.47 o                         
   1   0  32          9.02          7.58         1.44 o                         
   2   0  32         35.76         42.14         3.68 o                         
  -2   1  32          1.76          2.81         2.26 o                         
  -1   1  32         65.79         63.75         3.56 o                         
   0   1  32          0.99          1.88         2.20 o                         
   1   1  32         65.20         61.55         3.44 o                         
   2   1  32          1.76         14.47         4.48 o                         
  -2   2  32        105.47        112.18         5.69 o                         
  -1   2  32         11.95          9.62         1.61 o                         
   0   2  32        108.21        123.70         6.01 o                         
   1   2  32         11.84         15.96         2.28 o                         
   2   2  32        104.58        123.26         7.74 o                         
  -1   3  32         60.85         66.65         3.88 o                         
   0   3  32          9.76         19.70         3.37 o                         
   1   3  32         60.49         77.25         3.94 o                         
   0   4  32         85.12         94.01         5.20 o                         
   1   0  33          0.85         -0.65         1.33 o                         
  -1   1  33         32.86         46.54         2.99 o                         
   0   1  33         28.99         37.26         3.90 o                         
   1   1  33         32.85         47.41         5.11 o                         
   0   2  33         33.51         40.05         2.74 o                         
                                                                                
